# Supplementary material for: Neurodevelopmental Impact of Prenatal Stress: A Proteomic Analysis of Myelination Disruptions in the Avian Embryo
Source: Dev Neurobiol. 2025 Oct 14;85(4):e23003. doi: 10.1002/dneu.23003 (PMC12521880; doi:10.1002/dneu.23003)
Supplement: Supplementary file 1 — Supplementary Table: dneu23003‐sup‐0001‐TableS1_.xlsx [file DNEU-85-0-s005.xlsx]

## Sheet: Primer
Target genes for qRT-PCR, The primer pairs listed in the table were used in RT-qPCR experiments. Actin (Actb) and and Succinate dehydrogenase complex, subunit A (SDHA) were used as reference genes. F, forward; R, reverse.
Target	Sequence (5’-3’)	GenBank acc. no.	Amplicon size
Actb F	CCTGGCACCTAGCACAATGA	NM_205518.2	155
Actb R	CAATGGAGGGTCCGGATTCA
SDHA F	ATTCCCGTTTTGCCTACGGT	NM_001277398.1	172
SDHA R	GGGAGTTTGCTCCAAGACGA
MBP F	ATCGGCAAGCACTACAGACC	NM_205280.1	247
MBP R	AGGAGTACGGGGTGAGACAA
CNP F	CGAAAATATTCCGGAAGATGTCCG	NM_205050.1	229
CNP R	GGTGTGATTTTGTAGTTCTCAGCG
