# Supplementary material for: Neurodevelopmental Impact of Prenatal Stress: A Proteomic Analysis of Myelination Disruptions in the Avian Embryo
Source: Dev Neurobiol. 2025 Oct 14;85(4):e23003. doi: 10.1002/dneu.23003 (PMC12521880; doi:10.1002/dneu.23003)
Supplement: Supplementary file 2 — Supplementary Table: dneu23003‐sup‐0002‐TableS2.xlsx [file DNEU-85-0-s002.xlsx]

## Sheet: Spectronaut_analysis_output
Analysis output - Quantified proteins, including information on protein accession, gene name and protein name, followed by normalized quantiative values for each sample (PG.Quantity) and log2 transformed quantity values (PG.Log2Quantity), which were utilized for statistical evaluation and fold change determination														CTRL	CTRL	CORT	CORT	CORT	CTRL	CTRL	CORT	CTRL	CORT	CTRL
PG.ProteinAccessions	PG.Genes	PG.ProteinDescriptions	[1] FLI21720.raw.PG.Quantity	[2] FLI21722.raw.PG.Quantity	[3] FLI21724.raw.PG.Quantity	[4] FLI21726.raw.PG.Quantity	[5] FLI21728.raw.PG.Quantity	[6] FLI21730.raw.PG.Quantity	[7] FLI21732.raw.PG.Quantity	[8] FLI21734.raw.PG.Quantity	[9] FLI21736.raw.PG.Quantity	[10] FLI21738.raw.PG.Quantity	[11] FLI21740.raw.PG.Quantity	[1] FLI21720.raw.PG.Log2Quantity	[2] FLI21722.raw.PG.Log2Quantity	[3] FLI21724.raw.PG.Log2Quantity	[4] FLI21726.raw.PG.Log2Quantity	[5] FLI21728.raw.PG.Log2Quantity	[6] FLI21730.raw.PG.Log2Quantity	[7] FLI21732.raw.PG.Log2Quantity	[8] FLI21734.raw.PG.Log2Quantity	[9] FLI21736.raw.PG.Log2Quantity	[10] FLI21738.raw.PG.Log2Quantity	[11] FLI21740.raw.PG.Log2Quantity
A0A088BHA7	EDMTFH	Epidermal differentiation protein	NaN	13319.9	23737.7	4683.59	20647.5	NaN	2352.28	NaN	2391.13	NaN	NaN	NaN	13.7013	14.5349	12.1934	14.3337	NaN	11.1998	NaN	11.2235	NaN	NaN
A0A088BHQ3;A0A8V1AK20	EDMTF4;LOC107055128	Epidermal differentiation protein;Uncharacterized protein	414.958	1370.38	2387.19	309.245	5617.45	NaN	225.208	NaN	NaN	NaN	1536.69	8.69682	10.4204	11.2211	8.27261	12.4557	NaN	7.81511	NaN	NaN	NaN	10.5856
A0A090AQR1;A0A090AVG4;A0A8V0XSA5;A0A8V0XSD5;A0A8V0Y149;A0A8V0Y154;E1C1C2	SEMA6A	Semaphorin 6A	3814.47	5568.61	4813.85	5496.22	6671.01	5614.44	2671.2	3999.32	4356.98	5276.57	6626.68	11.8973	12.4431	12.233	12.4242	12.7037	12.4549	11.3833	11.9655	12.0891	12.3654	12.6941
A0A0A0MQ47;A0A8V0ZFA6;E1C5V0	SMYD2	[histone H3]-lysine(4) N-trimethyltransferase;SET and MYND domain containing 2;N-lysine methyltransferase SMYD2	7507.69	6927.85	7957.58	7640.65	8689.95	5011.68	7498.92	7278.82	9275.36	6425.84	6941.07	12.8742	12.7582	12.9581	12.8995	13.0851	12.2911	12.8725	12.8295	13.1792	12.6497	12.7609
A0A0B4J1C8;A0A1L1RQ85	LAMP5	Lysosomal associated membrane protein family member 5	19849.5	16312.8	14552.4	8494.53	17164.1	16169.4	16117.6	10900.8	19976.1	15404.4	10687.5	14.2768	13.9937	13.829	13.0523	14.0671	13.981	13.9764	13.4122	14.286	13.9111	13.3836
A0A0E4B9S2;A0A8V0XVH4;A0A8V0XZW2;A0A8V0XZX2;A0A8V0Y481;A0A8V0Y497;A0A8V0Y4A0;A0A8V0Y8I1;A0A8V0Y8I6;R4GKC8	PDLIM7	Enigma protein gamma;PDZ and LIM domain 7;PDZ and LIM domain 7;PDZ and LIM domain 7;PDZ and LIM domain 7;PDZ and LIM domain 7;PDZ and LIM domain 7;PDZ and LIM domain 7;PDZ and LIM domain 7;PDZ and LIM domain 7	17887.4	12059.3	11618.8	10528.3	12876.3	11594.9	11819.2	10459.9	8086.73	10996.8	11988.2	14.1267	13.5579	13.5042	13.362	13.6524	13.5012	13.5288	13.3526	12.9813	13.4248	13.5493
A0A140T8H0;A0A8V0YFX8;A0A8V0YNT7	MOCS2	Molybdopterin synthase catalytic subunit;Molybdenum cofactor synthesis 2;Molybdenum cofactor synthesis 2	1264.79	1688.02	1.06014	2528.36	1764.23	4339.77	2239.21	2070.33	2902.04	2026.45	1934.7	10.3047	10.7211	0.0842613	11.304	10.7848	12.0834	11.1288	11.0156	11.5028	10.9847	10.9179
A0A140T8H1;A0A3Q2TZX4;A0A8V0ZYQ7;A0A8V1A3W4;A0A8V1A3W8;A0A8V1A692;A0A8V1A8T7;A0A8V1ABA9	IGSF11	Immunoglobulin superfamily member 11	5101.01	4592.91	5031.16	5271.3	5158.01	5938.03	5160.29	4843.01	6616.42	4330.42	6267	12.3166	12.1652	12.2967	12.3639	12.3326	12.5358	12.3332	12.2417	12.6918	12.0803	12.6136
A0A140T8H8;A0A8V1A8A6;A0A8V1AB18;P02752	RBP;RBP;RBP;	Riboflavin binding protein;Riboflavin binding protein;Riboflavin binding protein;Riboflavin-binding protein	10930	32019.6	17083.8	13974.5	13021.3	4980.23	3917.35	15573.4	18192.9	9596.41	16626.4	13.416	14.9667	14.0603	13.7705	13.6686	12.282	11.9357	13.9268	14.1511	13.2283	14.0212
A0A140T8I0;A0A8V0XJT5	LEPROTL1	Leptin receptor overlapping transcript like 1	3237.35	6941.66	6706.44	4691.26	13613.5	9856.41	7310.84	6636.93	15110.2	10491.2	10130.9	11.6606	12.7611	12.7113	12.1958	13.7327	13.2668	12.8358	12.6963	13.8832	13.3569	13.3065
A0A142EGP7	SLC7A5	Large neutral amino acids transporter small subunit 1	105395	87265	86338.7	86071.2	95225.6	89997.7	82489.4	88732.2	84239.2	87486.7	84420.3	16.6854	16.4131	16.3977	16.3932	16.5391	16.4576	16.3319	16.4372	16.3622	16.4168	16.3653
A0A142EGP9	SLC16A2	Monocarboxylate transporter 8	30992.4	26365.9	27311.7	29261.1	32176.9	25990.8	24051.4	31774.3	17284.9	29285.4	25922	14.9196	14.6864	14.7372	14.8367	14.9737	14.6657	14.5538	14.9556	14.0772	14.8379	14.6619
A0A146F0A0;A0A8V0ZRC9;A0A8V1A405;O93532	otokeratin;KRT7;KRT7;	Keratin 7;Keratin 7;Keratin 7;Keratin, type II cytoskeletal cochleal	474288	668184	432640	171614	548018	313093	343645	429337	464838	475677	457192	18.8554	19.3499	18.7228	17.3888	19.0639	18.2562	18.3906	18.7117	18.8264	18.8596	18.8024
A0A160F7C1	SPIA4	Corticosteroid binding globulin	14166.4	142010	53941.6	81026.3	49708	46407.1	21873.2	100872	107762	52957.7	88285.6	13.7902	17.1156	15.7191	16.3061	15.6012	15.5021	14.4169	16.6222	16.7175	15.6926	16.4299
A0A1D5NT53;A0A1D5NTP6;A0A8V0Z4I8;E1BVK1	PCDH11X	Cadherin domain-containing protein	25196.1	26181.9	30400.7	30269.9	26770.5	25832.1	24302.7	28899.7	30266.7	27921.4	26572.3	14.6209	14.6763	14.8918	14.8856	14.7084	14.6569	14.5688	14.8188	14.8854	14.7691	14.6976
A0A1D5NT61	GLUD2	glutamate dehydrogenase [NAD(P)(+)]	362721	359252	348828	311258	282234	335429	367889	322586	372685	315259	389707	18.4685	18.4546	18.4122	18.2478	18.1065	18.3556	18.4889	18.2993	18.5076	18.2662	18.572
A0A1D5NT70	LOC395611	glutathione transferase	69528.9	42592.2	45648	57334.6	49843.5	36825.8	36685.9	56501.3	26678.3	20770.6	42617.7	16.0853	15.3783	15.4783	15.8071	15.6051	15.1684	15.1629	15.786	14.7034	14.3423	15.3792
A0A1D5NTB4;A0A1D5PC01;A0A8V0YB44	SMARCA2	SWI/SNF related, matrix associated, actin dependent regulator of chromatin, subfamily a, member 2;SWI/SNF related, matrix associated, actin dependent regulator of chromatin, subfamily a, member 2;SWI/SNF related, matrix associated, actin dependent regulator of chromatin, subfamily a, member 2	29826.8	29945.3	28347.4	33278.6	38356.9	36202.4	31331.1	27164.9	33899.5	34088.4	33524.3	14.8643	14.87	14.7909	15.0223	15.2272	15.1438	14.9353	14.7295	15.049	15.057	15.0329
A0A1D5NTD3;A0A1D5PPT0;A0A8V0ZSM5	ADRM1	Adhesion regulating molecule 1	39955.6	39208.3	42092.9	40125	51234.6	44786.9	42895.7	40136	48958.3	46834	48694.4	15.2861	15.2589	15.3613	15.2922	15.6448	15.4508	15.3885	15.2926	15.5793	15.5153	15.5715
A0A1D5NTJ0;A0A8V0Y8V5;A0A8V0YFR2	FZD3	Frizzled class receptor 3	5060.9	6634.58	5377.39	3002.46	3960.01	3559.15	3932.22	4094.13	3326.1	2485.74	2296.76	12.3052	12.6958	12.3927	11.5519	11.9513	11.7973	11.9411	11.9993	11.6996	11.2795	11.1654
A0A1D5NTQ9;A0A8V0YH89;A0A8V0YQ51;A0A8V0YQ55	MORC4	MORC family CW-type zinc finger 4	69589.7	23177.4	40880.5	4715.65	844.1	18273.1	7486.72	54961.2	12976.9	16959.9	8374.34	16.0866	14.5004	15.3191	12.2032	9.72127	14.1574	12.8701	15.7461	13.6637	14.0498	13.0318
A0A1D5NTR1;A0A8V0Y7A1	CCDC6	Coiled-coil domain containing 6	34194.6	29858	34143.4	33249.4	30051.7	30846.6	33269.1	30723.2	29449.2	30770.9	27182	15.0615	14.8658	15.0593	15.021	14.8752	14.9128	15.0219	14.907	14.8459	14.9093	14.7304
A0A1D5NTX3	ARL8BL	ADP-ribosylation factor-like 8B-like	21156.4	18068.1	20081	19832.8	18130.5	18188.6	19512.2	18790.4	22281.5	19988.1	18079.6	14.3688	14.1412	14.2935	14.2756	14.1461	14.1507	14.2521	14.1977	14.4436	14.2869	14.1421
A0A1D5NTY5;A0A8V0YDH8;A0A8V0YJ39;A0A8V0YLU6;A0A8V0YRQ6	LOC430766	Transitional endoplasmic reticulum ATPase	848264	831421	851930	889067	729605	758285	776758	924487	788894	741996	762771	19.6942	19.6652	19.7004	19.7619	19.4768	19.5324	19.5671	19.8183	19.5895	19.5011	19.5409
A0A1D5NTY9;A0A8V0XTB6	AKT3	non-specific serine/threonine protein kinase	16317.4	15530.2	16714.9	16309.9	13759	16835.8	15141.2	16148	15189.7	14568	17024.3	13.9941	13.9228	14.0288	13.9935	13.7481	14.0392	13.8862	13.9791	13.8908	13.8305	14.0553
A0A1D5NU41;A0A1D5P988;A0A8V0X7U9;A0A8V0X7V9;A0A8V0XEV0;Q3KTM2	GDPD5	Glycerophosphodiester phosphodiesterase domain containing 5;Glycerophosphodiester phosphodiesterase domain containing 5;Glycerophosphodiester phosphodiesterase domain containing 5;Glycerophosphodiester phosphodiesterase domain containing 5;Glycerophosphodiester phosphodiesterase domain containing 5;Glycerophosphodiester phosphodiesterase domain-containing protein 5	8426.14	5748.6	5317.21	5878.82	4753.44	6268.8	5617.84	5351.55	3336.64	5380	4298.82	13.0407	12.489	12.3765	12.5213	12.2148	12.614	12.4558	12.3857	11.7042	12.3934	12.0697
A0A1D5NU87;A0A8V0Z1F7;A0A8V0Z7Y3;A0A8V0Z8V9;F1NH66	EML4	EMAP like 4	116951	118377	108644	99183	130616	109588	112535	109391	126432	106432	136789	16.8355	16.853	16.7293	16.5978	16.995	16.7417	16.78	16.7391	16.948	16.6996	17.0616
A0A1D5NU93;A0A8V0XDU1;E1C254	RNGTT	mRNA-capping enzyme	9958.82	10991.2	9438.48	10607	12503.8	14091.4	10940.7	9019.59	11004.2	9825.52	12004	13.2818	13.4241	13.2043	13.3727	13.6101	13.7825	13.4174	13.1388	13.4258	13.2623	13.5512
A0A1D5NUC6;A0A8V0Y4A5;A0A8V0Y4B4	MED30	Mediator of RNA polymerase II transcription subunit 30	10494	10940.3	13172.7	11039.5	8128.06	10420	10621.1	10793.8	12525.7	9512.14	10858.4	13.3573	13.4174	13.6853	13.4304	12.9887	13.3471	13.3746	13.3979	13.6126	13.2156	13.4065
A0A1D5NUG1	CGGBP1	CGG triplet repeat binding protein 1	37984.4	34265.6	30399.6	41929.2	37120.9	33460	23697.2	31771.6	23006.9	15637.9	31010.4	15.2131	15.0645	14.8918	15.3557	15.1799	15.0301	14.5324	14.9554	14.4898	13.9328	14.9205
A0A1D5NUH1;A0A1D5P763;A0A8V0Y035;A0A8V0Y6A8	TXNL1	Uncharacterized protein;Uncharacterized protein;PITH domain-containing protein;PITH domain-containing protein	59979	126682	69756.4	122902	58125.5	112449	70812.7	148824	140339	71687	60062.2	15.8722	16.9508	16.09	16.9072	15.8269	16.7789	16.1117	17.1832	17.0986	16.1294	15.8742
A0A1D5NUH3;A0A3Q3AN84;A0A8V0Y5U0;A0A8V0YB88;A0A8V0YB95	LOC769000;SMAD2;SMAD2;LOC769000;LOC769000	Mothers against decapentaplegic homolog	49618.1	48718	38293	47250.5	43949.4	43638.4	38509.4	47141.2	50238.7	38334.9	40089.5	15.5986	15.5722	15.2248	15.528	15.4236	15.4133	15.2329	15.5247	15.6165	15.2264	15.2909
A0A1D5NUM3	AAMDC	Adiposis associated, Mth938 domain containing	8320.43	5081.94	4616.53	6638.7	7605.2	3473.75	4902.93	4728.17	4761.88	3037.01	6091.32	13.0224	12.3112	12.1726	12.6967	12.8928	11.7623	12.2594	12.2071	12.2173	11.5684	12.5725
A0A1D5NUM5	AP3M2	AP-3 complex subunit mu-2	180792	185719	211691	202817	186426	199584	193830	187675	201751	207909	192771	17.464	17.5028	17.6916	17.6298	17.5082	17.6066	17.5644	17.5179	17.6222	17.6656	17.5565
A0A1D5NUY6	NDUFC2	NADH dehydrogenase [ubiquinone] 1 subunit C2	256036	221308	245063	223516	205984	240075	276181	232502	316240	268717	227059	17.966	17.7557	17.9028	17.77	17.6522	17.8731	18.0753	17.8269	18.2707	18.0357	17.7927
A0A1D5NV46;A0A3Q2UJ00;A0A8V0X4V1;A0A8V0X4V4;A0A8V0XBS0;A0A8V0XBS4;F1NRQ6	GK2	glycerol kinase	15854.8	18560.6	16225.6	13675.3	13945.6	16944.7	18097.8	15125.5	16079.8	13053.4	15543	13.9526	14.18	13.986	13.7393	13.7675	14.0485	14.1435	13.8847	13.973	13.6721	13.924
A0A1D5NV75	NAPA	NSF attachment protein alpha	155478	164704	154588	158252	167093	162521	159595	152108	152700	160124	167043	17.2463	17.3295	17.2381	17.2719	17.3503	17.3103	17.2841	17.2147	17.2203	17.2888	17.3499
A0A1D5NV94;A0A8V1A4D3	AP2A2	AP-2 complex subunit alpha	400560	390085	364355	356838	375027	375905	372455	363041	389499	352525	388205	18.6117	18.5734	18.475	18.4449	18.5166	18.52	18.5067	18.4698	18.5713	18.4274	18.5665
A0A1D5NVE2	UBE2Q1	Ubiquitin conjugating enzyme E2 Q1	11390	11868.8	10064.4	10159.4	10039.2	9367.83	10194.1	8675.29	9510.35	7815.59	8554.05	13.4755	13.5349	13.297	13.3105	13.2934	13.1935	13.3154	13.0827	13.2153	12.9321	13.0624
A0A1D5NVF3;A0A8V0Y440	SNX17	Sorting nexin-17	9316.28	15153.8	13948.2	10551	16687.1	12701.4	14105.3	9996.15	16170.8	12879.3	14548.6	13.1855	13.8874	13.7678	13.3651	14.0264	13.6327	13.7839	13.2872	13.9811	13.6528	13.8286
A0A1D5NVI1	RPL9	Large ribosomal subunit protein uL6	194007	212783	147326	191972	179794	134669	126722	195308	130876	127782	134104	17.5657	17.699	17.1687	17.5505	17.456	17.0391	16.9513	17.5754	16.9978	16.9633	17.033
A0A1D5NVI6;A0A8V0Y827;A0A8V0YCR4	BRINP3	BMP/retinoic acid inducible neural specific 3	2624.57	2367.34	2132.2	2883.96	2593.56	2749.2	1837.03	1862.89	4052.56	3663.27	2006.62	11.3579	11.2091	11.0581	11.4938	11.3407	11.4248	10.8432	10.8633	11.9846	11.8389	10.9706
A0A1D5NVP0;A0A8V1ADR3;A0A8V1ADR9;A0A8V1AJ52;A0A8V1AKW0;A0A8V1AKW4;A0A8V1AMR2;A0A8V1AMR5;A0A8V1AP85;A0A8V1AP90	MAP2K4	Mitogen-activated protein kinase kinase 4	47962.1	56631.1	47698.1	53077.8	60115.9	55654	55187.8	51080.3	50099.1	53510.5	53547.1	15.5496	15.7893	15.5416	15.6958	15.8755	15.7642	15.7521	15.6405	15.6125	15.7075	15.7085
A0A1D5NVP9;A0A8V1A5H1;A0A8V1AAD2;A0A8V1AAD7;A0A8V1AD55;A0A8V1AFR6;A0A8V1AFS1;A0A8V1AHM7;F1P409	FGD3	FYVE, RhoGEF and PH domain containing 3;FYVE, RhoGEF and PH domain containing 3;FYVE, RhoGEF and PH domain containing 3;FYVE, RhoGEF and PH domain containing 3;FYVE, RhoGEF and PH domain containing 3;FYVE, RhoGEF and PH domain containing 3;FYVE, RhoGEF and PH domain containing 3;FYVE, RhoGEF and PH domain containing 3;FYVE, RhoGEF and PH domain containing 3	34825.1	34609.9	32774.8	38478.9	34795.3	37868.4	33553.1	33485.1	33799.1	34258.1	34933.8	15.0878	15.0789	15.0003	15.2318	15.0866	15.2087	15.0342	15.0312	15.0447	15.0642	15.0923
A0A1D5NVT2		Sulfotransferase	884.334	1226.57	585.543	571.078	813.15	1108.86	478.785	765.533	908.698	769.795	1554.73	9.78845	10.2604	9.19363	9.15754	9.66738	10.1149	8.90324	9.58032	9.82766	9.58833	10.6025
A0A1D5NVU8;A0A1D5PMC0;A0A8V0ZF43;A0A8V0ZKI7;A0A8V0ZM50;A0A8V0ZMF3	RAPGEF4	Rap guanine nucleotide exchange factor 4	7940.9	9107.14	8872	8304.75	10370.7	11061.9	10642.4	7282.74	15193.2	10268.5	10787.7	12.9551	13.1528	13.115	13.0197	13.3402	13.4333	13.3775	12.8303	13.8911	13.3259	13.3971
A0A1D5NVV7	SYBU	Syntabulin	9481.63	9489.99	10013	10756	8750.1	9624.27	10450.6	8738.76	9220.25	10065.8	8861.65	13.2109	13.2122	13.2896	13.3929	13.0951	13.2325	13.3513	13.0932	13.1706	13.2972	13.1134
A0A1D5NW03;A0A8V0Y6K5;A0A8V0Y6L4;A0A8V0YBG8;A0A8V0YBI0;A0A8V0YCU1;A0A8V0YCU6;A0A8V0YF11;A0A8V0YF21	NTNG1	Netrin G1	9320.68	9858.78	9292.51	9446.16	12463	13218.9	8868.3	9603.19	11852	10319.5	11119.4	13.1862	13.2672	13.1819	13.2055	13.6054	13.6903	13.1144	13.2293	13.5328	13.3331	13.4408
A0A1D5NW68	ALB	Albumin	790821	3036138	1.90934e+06	1.10533e+06	1446063	1.58368e+06	1.10778e+06	2679247	2840904	1387786	2.76902e+06	19.593	21.5338	20.8646	20.076	20.4637	20.5949	20.0792	21.3534	21.4379	20.4044	21.4009
A0A1D5NW85	EXFABP	Extracellular fatty acid-binding protein	28499.2	13319.3	13870.6	19181.7	40928.3	17939.3	24866.7	9646.72	24071.1	8003.37	16908.4	14.7986	13.7012	13.7597	14.2274	15.3208	14.1308	14.6019	13.2358	14.555	12.9664	14.0455
A0A1D5NW92;A0A1D5PF43;A0A1D5PYE6;A0A8V1A7P9	DCAF1	DDB1 and CUL4 associated factor 1	6325.34	4310.38	5909.38	5662.64	4166.92	4989.03	4527.83	5880.24	3405.43	4733.68	3841.89	12.6269	12.0736	12.5288	12.4673	12.0248	12.2845	12.1446	12.5217	11.7336	12.2087	11.9076
A0A1D5NW93	ATP5D	ATP synthase F1 subunit delta	329706	252246	255760	232620	233943	192580	281388	295083	215568	204148	230594	18.3308	17.9445	17.9644	17.8276	17.8358	17.5551	18.1022	18.1708	17.7178	17.6393	17.815
A0A1D5NWB1;A0A8V0ZDU1;A0A8V0ZDV6;A0A8V0ZKY5;A0A8V0ZL80	LIMD2	LIM domain containing 2	7316.94	9912.42	8234.06	7518.73	11416.6	10586.4	5651.46	7232.97	11515.4	7790.45	11053.3	12.837	13.275	13.0074	12.8763	13.4788	13.3699	12.4644	12.8204	13.4913	12.9275	13.4322
A0A1D5NWM2;A0A8V0YPD0;A0A8V0YVU2;A0A8V0YW82;A0A8V0YXS2;A0A8V0YXT7;A0A8V0Z2N5;P17924	NFIB	Nuclear factor 1;Nuclear factor 1;Nuclear factor 1;Nuclear factor 1;Nuclear factor 1;Nuclear factor 1;Nuclear factor 1;Nuclear factor 1 B-type	6255.43	6168.97	5944.73	7302.25	7398.02	6205.77	3161.76	6284.12	3286.03	3814.48	6546.26	12.6109	12.5908	12.5374	12.8341	12.8529	12.5994	11.6265	12.6175	11.6821	11.8973	12.6765
A0A1D5NWM8	RASSF2	Ras association domain family member 2	13063.6	14221.3	14279.3	14000.1	17613.3	12820.3	15706.4	13140.1	18804.7	14214.1	17713.3	13.6733	13.7958	13.8016	13.7732	14.1044	13.6461	13.9391	13.6817	14.1988	13.795	14.1125
A0A1D5NWN1	LOC431003	E3 ubiquitin-protein ligase KCMF1	9243.5	NaN	476.607	1890.11	5240.29	NaN	1142	NaN	NaN	885.191	795.693	13.1742	NaN	8.89666	10.8843	12.3554	NaN	10.1573	NaN	NaN	9.78984	9.63607
A0A1D5NWN8;A0A8V0YVL6;A0A8V0Z3Q5;O13157	GFRA2	GDNF family receptor alpha-2	21649.8	19385.1	22884.7	20098.5	24144.3	24755.3	23697.9	20541.4	25027.7	24915.1	21957.6	14.4021	14.2427	14.4821	14.2948	14.5594	14.5954	14.5325	14.3262	14.6112	14.6047	14.4224
A0A1D5NWP2;A0A8V0X8S8;A0A8V0XCW3;A0A8V0XCW6;A0A8V0XFQ9;A0A8V0XIH0;A0A8V0XIH4	STIM1	Stromal interaction molecule 1	10639.1	10828.3	11025.7	6835.87	12127.3	14744.9	12508.9	9139.23	7646.38	13034	9738.95	13.3771	13.4025	13.4286	12.7389	13.566	13.8479	13.6107	13.1579	12.9006	13.67	13.2496
A0A1D5NWP6	RBM26	RNA binding motif protein 26	16734.4	15393.2	15875.4	16580.2	16378.5	15326.8	17233.7	16599.9	18710	17817.8	15898.5	14.0305	13.91	13.9545	14.0172	13.9995	13.9038	14.0729	14.0189	14.1915	14.121	13.9566
A0A1D5NWR3;A0A8V0Y8G9;A0A8V0Y8H4	RAB4A	Ras-related protein Rab-4	126130	112059	112577	100834	111563	123882	113742	114426	135294	113043	105864	16.9445	16.7739	16.7805	16.6216	16.7675	16.9186	16.7954	16.8041	17.0457	16.7865	16.6919
A0A1D5NWR5	FAM110B	Family with sequence similarity 110 member B	5898.17	5985.74	6382.66	7793.32	6966.04	6094.26	7298.27	3420.53	4842.09	5025.68	6332.01	12.5261	12.5473	12.6399	12.928	12.7661	12.5732	12.8333	11.74	12.2414	12.2951	12.6284
A0A1D5NWT1;A0A8V0XS38;A0A8V0XZU6	BLVRA	Biliverdin reductase A	18595.7	16296.7	18655.8	13279.3	16221.5	17553.9	23392.2	15166.2	22710.3	22131.1	21734.2	14.1827	13.9923	14.1873	13.6969	13.9856	14.0995	14.5137	13.8886	14.4711	14.4338	14.4077
A0A1D5NWT4	RPS6KA3	Ribosomal protein S6 kinase	36030.4	31274	32389.4	32499.9	33473.1	31162.2	28557	32570.1	27022.3	30022.6	30491.2	15.1369	14.9327	14.9832	14.9881	15.0307	14.9275	14.8016	14.9913	14.7219	14.8738	14.8961
A0A1D5NWX3	GGPS1	Geranylgeranyl diphosphate synthase 1	16613.8	19397.9	15963.4	15515.3	19307.2	16053.4	18285.6	14582.7	14907.1	16978.8	15530.5	14.0201	14.2436	13.9625	13.9214	14.2368	13.9706	14.1584	13.832	13.8637	14.0514	13.9228
A0A1D5NWY3;A0A8V1ACB9;A0A8V1AHL9;A0A8V1AJM5;A0A8V1AN90;F1NG39;Q5ZLA6	MYO1C	Myosin IC;Myosin IC;Myosin IC;Myosin IC;Myosin IC;Myosin IC;Unconventional myosin-Ic	5980.11	5958.71	5240.16	4705.53	5307.12	3691.02	5191.4	5568.33	1757.47	1922.48	4888.5	12.546	12.5408	12.3554	12.2001	12.3737	11.8498	12.3419	12.443	10.7793	10.9088	12.2552
A0A1D5NWZ6	GDAP1	Ganglioside induced differentiation associated protein 1	72161.9	72543.3	72536.7	77113.8	76070.5	71477.4	75577.9	72418.2	85360.3	72801.6	76502.7	16.1389	16.1466	16.1464	16.2347	16.215	16.1252	16.2057	16.1441	16.3813	16.1517	16.2232
A0A1D5NX31	CA13	Carbonic anhydrase	31595.7	10270.6	11260.8	6520.07	1239.71	5898.44	5723.88	6936.69	6026.74	8319.19	11006.7	14.9474	13.3262	13.459	12.6707	10.2758	12.5261	12.4828	12.76	12.5572	13.0222	13.4261
A0A1D5NX82;A0A8V0YZI6;A0A8V0YZW2;A0A8V0Z6T8;F1NIR6	NCBP2	Nuclear cap-binding protein subunit 2	10380.7	9950.9	8960.91	10745.4	8525.79	10709.5	9028.33	10268.8	9156.4	11516.5	9905.52	13.3416	13.2806	13.1294	13.3914	13.0576	13.3866	13.1402	13.326	13.1606	13.4914	13.274
A0A1D5NX84;A0A8V0X5Y7	TRABD	TraB domain containing	2480.53	6642.59	3049.21	2591	7008.75	2207.56	3407.59	2546.45	4233.21	1092.69	3309.48	11.2764	12.6975	11.5742	11.3393	12.7749	11.1082	11.7345	11.3143	12.0475	10.0937	11.6924
A0A1D5NX87	C2H6orf52	tRNA selenocysteine-associated protein 1	5574.06	5489.14	6300.59	5663.61	7978.89	7051.85	6249.56	6230.25	6463.67	5720.31	7523.4	12.4445	12.4224	12.6213	12.4675	12.962	12.7838	12.6095	12.6051	12.6581	12.4819	12.8772
A0A1D5NX91	C5H14orf4	Interferon regulatory factor 2 binding protein like	80660.8	74856.6	76561.6	95544.8	84763.1	77746.6	74372.5	80371.9	74527.7	83168.1	73187.2	16.2996	16.1918	16.2243	16.5439	16.3711	16.2465	16.1825	16.2944	16.1855	16.3437	16.1593
A0A1D5NXA5;A0A8V0ZRS8	SVOP	Synaptic vesicle 2-related protein	7429.94	4078.6	4914.86	5201.73	4496.62	4780.57	2402.66	3640.63	3205.31	3297.95	2309.92	12.8591	11.9939	12.2629	12.3448	12.1346	12.223	11.2304	11.83	11.6462	11.6874	11.1736
A0A1D5NXB3	LOC100859276	RNA binding motif protein 4B	232152	214857	242980	242736	272541	214244	229267	240870	211857	237144	243039	17.8247	17.713	17.8905	17.889	18.0561	17.7089	17.8067	17.8779	17.6927	17.8554	17.8908
A0A1D5NXC6;A0A8V0XNC1;A0A8V0XT93	SEC61A2	Sec61 translocon alpha 2 subunit	2521.55	6205.17	4361.3	9821.37	11438.3	9668.85	4825.12	14135.1	2236.61	1952.58	3863.05	11.3001	12.5993	12.0905	13.2617	13.4816	13.2391	12.2363	13.787	11.1271	10.9312	11.9155
A0A1D5NXE5;A0A8V0X3L6;A0A8V0XA42;A0A8V0XA50;A0A8V0XCV4;A0A8V0XCW9;A0A8V0XD80;A0A8V0XD96	PPP4R1	Protein phosphatase 4 regulatory subunit 1	43207.6	42802.9	44601.2	47552.6	44798.3	41552.7	42568.6	47027.2	42053.7	46885.7	43100.3	15.399	15.3854	15.4448	15.5372	15.4512	15.3427	15.3775	15.5212	15.3599	15.5169	15.3954
A0A1D5NXK6;A0A8V0ZI87;A0A8V0ZI94	DDI2	Uncharacterized protein;Ubiquitin-like domain-containing protein;Ubiquitin-like domain-containing protein	50098.3	40160.4	55490.3	39149.1	43027.5	33429.9	52699.1	44049.3	36641.5	52451.6	46947	15.6125	15.2935	15.7599	15.2567	15.393	15.0289	15.6855	15.4268	15.1612	15.6787	15.5187
A0A1D5NXK7	PFDN5	Prefoldin subunit 5	63393.9	56916.2	68697.8	61805.7	57655.8	58149.2	65456.8	71009.7	61702.6	62129.8	68288.7	15.9521	15.7966	16.068	15.9155	15.8152	15.8275	15.9983	16.1157	15.913	15.923	16.0594
A0A1D5NXL1;A0A8V0ZDF2	TBL1XR1	Transducin beta like 1 X-linked receptor 1	8131.52	12513	10611.6	10987.4	13760.3	12174.7	9909.59	9502.93	8980.78	9742.67	11555.9	12.9893	13.6111	13.3734	13.4236	13.7482	13.5716	13.2746	13.2142	13.1326	13.2501	13.4963
A0A1D5NXL7	PSMD3	Proteasome 26S subunit, non-ATPase 3	158243	152888	157634	151798	154337	151850	155288	158150	166837	161506	155737	17.2718	17.2221	17.2662	17.2118	17.2357	17.2123	17.2446	17.2709	17.3481	17.3012	17.2487
A0A1D5NXP4;A0A3Q2U1Q8;A0A8V0YG14	CZH18ORF25	E3 ubiquitin-protein ligase Arkadia N-terminal domain-containing protein	1674.5	3221.52	2684.11	3402.16	1891.22	2414.75	1595.69	2460.25	1782.75	2113.48	2617.58	10.7095	11.6535	11.3902	11.7322	10.8851	11.2377	10.64	11.2646	10.7999	11.0454	11.354
A0A1D5NXS5;A0A8V0ZXT6	TGM3	Transglutaminase 3	6943.73	3661.44	4735.5	NaN	4071.24	8330.84	4511.5	14387.4	16496.6	NaN	3556.42	12.7615	11.8382	12.2093	NaN	11.9913	13.0242	12.1394	13.8125	14.0099	NaN	11.7962
A0A1D5NXV6;A0A8V0XGE4	VIPAS39	Spermatogenesis-defective protein 39 homolog	12570.7	13747.6	13485.5	12277.5	14407.6	16472.3	13061.1	12131.4	16606.4	13315.4	14823.9	13.6178	13.7469	13.7191	13.5837	13.8145	14.0078	13.673	13.5665	14.0195	13.7008	13.8556
A0A1D5NY06	SRM	Spermidine synthase	141289	163123	119686	103758	145943	119817	117697	92135.6	122756	99649.5	126979	17.1083	17.3156	16.8689	16.6629	17.155	16.8705	16.8447	16.4915	16.9054	16.6046	16.9542
A0A1D5NY14;A0A8V1A201;A0A8V1A9K6;Q5F3L4	DENND6A	DENN domain containing 6A;DENN domain containing 6A;DENN domain containing 6A;Protein DENND6A	6291.06	5879.58	3431.4	4866.41	3608.02	3313.93	4124.54	3951.04	3849.48	2689.38	3063.65	12.6191	12.5215	11.7446	12.2486	11.817	11.6943	12.01	11.948	11.9104	11.3931	11.581
A0A1D5NY37;A0A8V0YNE2	KRAS	KRAS proto-onco, GTPase;KRAS proto-onco, GTPase	248205	196009	198921	206875	216699	229080	211424	204871	256791	221347	209430	17.9212	17.5806	17.6018	17.6584	17.7253	17.8055	17.6898	17.6444	17.9702	17.756	17.6761
A0A1D5NY89;A0A8V0ZSU0;A0A8V1A237;A0A8V1A243;A0A8V1A5H5	FAF1	Fas associated factor 1	44121.7	48049.6	47217.5	45459.3	45628.3	44419.8	43406.5	41332.9	44211.5	40415.2	46696.5	15.4292	15.5522	15.527	15.4723	15.4776	15.4389	15.4056	15.335	15.4321	15.3026	15.511
A0A1D5NYA0;A0A8V0WZL3;A0A8V0WZL5;A0A8V0X2E9;A0A8V0X4M8	NIPSNAP1	Nipsnap homolog 1	29745.9	38339.2	31021	32969.2	26408.9	26701.2	36144	24964	26857.4	30701.9	34048.8	14.8604	15.2265	14.921	15.0088	14.6887	14.7046	15.1415	14.6076	14.713	14.906	15.0553
A0A1D5NYA8;A0A8V1A4B0	DNAJA4	DnaJ heat shock protein family (Hsp40) member A4	74086.7	64571.7	74486.9	68732.7	55778.4	63936.3	64155.7	66870.2	61965.6	64811.2	60893	16.1769	15.9786	16.1847	16.0687	15.7674	15.9643	15.9693	16.0291	15.9192	15.984	15.894
A0A1D5NYD3;A0A8V0Y6M1;A0A8V0YDJ4;A0A8V0YDJ9;Q5ZHQ9	FBXW11	F-box and WD repeat domain containing 11	4492.37	5988.17	5492.65	5188.2	7116.62	8982.94	5436.74	4217.73	9917.92	6456.73	10152.5	12.1333	12.5479	12.4233	12.341	12.797	13.133	12.4085	12.0423	13.2758	12.6566	13.3095
A0A1D5NYE8	CTNNB1	Catenin beta 1	244938	225142	240130	245061	243569	223038	221847	239538	195922	217418	226763	17.9021	17.7805	17.8735	17.9028	17.894	17.7669	17.7592	17.8699	17.5799	17.7301	17.7908
A0A1D5NYE9;A0A8V0XGJ7;A0A8V0XKN4;A0A8V0XN38;A0A8V0XN43;A0A8V0XQU0;A0A8V0XQU4;A0A8V0XT94	DTNA	Dystrobrevin alpha;Dystrobrevin;Dystrobrevin;Dystrobrevin;Dystrobrevin;Dystrobrevin;Dystrobrevin;Dystrobrevin alpha	35518.2	38844.7	35683.4	42047.3	38955.8	37554	34652.8	38858.3	40316.6	35065.8	40096.8	15.1163	15.2454	15.123	15.3597	15.2495	15.1967	15.0807	15.2459	15.2991	15.0978	15.2912
A0A1D5NYF3	FABP4	Fatty acid binding protein 4	NaN	1464.32	651.185	1254.11	962.065	1794.63	1230.16	1652.68	1701.58	635.923	703.07	NaN	10.516	9.34692	10.2925	9.90999	10.8095	10.2646	10.6906	10.7327	9.31271	9.45752
A0A1D5NYF8;A0A8V0ZWR5	SEC13	SEC13 homolog, nuclear pore and COPII coat complex component;SEC13 homolog, nuclear pore and COPII coat complex component	98195.8	90669.9	98181.4	94490.2	86344.8	87261.7	92534.2	93163.7	99040.6	93103	83540.4	16.5834	16.4683	16.5832	16.5279	16.3978	16.4131	16.4977	16.5075	16.5957	16.5065	16.3502
A0A1D5NYG2;A0A8V0XV32	TENM3	Teneurin transmembrane protein 3	14446	14709.6	13987.4	15753.4	14916.9	17905	14440.5	15323.7	13820.1	13610.1	15348	13.8184	13.8445	13.7718	13.9434	13.8647	14.1281	13.8178	13.9035	13.7545	13.7324	13.9058
A0A1D5NYG3;A0A3Q2U9M2;A0A8V1A9S9	FLNB	Filamin B	93601.5	77195.6	92503.9	70217.3	72866.9	70981.4	85046	78775.1	87271	75083.4	71863	16.5142	16.2362	16.4972	16.0995	16.153	16.1152	16.376	16.2655	16.4132	16.1962	16.133
A0A1D5NYJ2	LONP1	Lon protease homolog, mitochondrial	33027.2	35553.5	33857.3	30380.7	36090	33209	35610.6	34794.6	35331.9	35099.3	38267.9	15.0114	15.1177	15.0472	14.8909	15.1393	15.0193	15.12	15.0866	15.1087	15.0992	15.2238
A0A1D5NYK3	GCDH	Glutaryl-CoA dehydrogenase	58684.4	48909	56178	57640.5	56400.7	50249	38193.2	44713.7	34775.1	47100.6	49881.5	15.8407	15.5778	15.7777	15.8148	15.7834	15.6168	15.221	15.4484	15.0858	15.5235	15.6062
A0A1D5NYK7	MSN	Moesin	397044	329083	362808	310647	323984	304603	321174	374829	337606	343874	324364	18.5989	18.3281	18.4688	18.2449	18.3056	18.2166	18.293	18.5159	18.365	18.3915	18.3073
A0A1D5NYL4;A0A1D5PCN7;A0A1D5Q003;A0A8V1AK24	MEF2D	Myocyte enhancer factor 2D	3665.05	2297.02	3393.21	4135.22	2458.36	3792.52	3560.36	3072.03	2967.25	1948.09	3806.52	11.8396	11.1655	11.7284	12.0137	11.2635	11.8889	11.7978	11.585	11.5349	10.9278	11.8943
A0A1D5NYL9;A0A3Q3AYM6;A0A8V0ZPM8;A0A8V0ZRH8	LUZP2	Leucine zipper protein 2	8009.46	8855.32	12574.8	10426.3	10850	12583.2	11067.7	12056.9	11239.6	13625.1	11397.1	12.9675	13.1123	13.6183	13.3479	13.4054	13.6192	13.4341	13.5576	13.4563	13.734	13.4764
A0A1D5NYM7;A0A8V0YKC4;P50460	CSRP2	Cysteine and glycine rich protein 2;Cysteine and glycine rich protein 2;Cysteine and glycine-rich protein 2	48261.5	37068.9	41641.3	35860.4	33217.8	27940.3	32980.7	37468.1	29573.4	35941	41868	15.5586	15.1779	15.3457	15.1301	15.0197	14.7701	15.0093	15.1934	14.852	15.1333	15.3536
A0A1D5NYM8;A0A8V1A608;A0A8V1AAW1;A0A8V1AAX1	ERC2	ELKS/RAB6-interacting/CAST family member 2	12233.1	12139.4	12250.1	11809.9	11006	11876.2	12831.6	11067.8	14674.5	12252.8	13444.7	13.5785	13.5674	13.5805	13.5277	13.426	13.5358	13.6474	13.4341	13.841	13.5808	13.7148
A0A1D5NYP8;A0A8V1A680;A0A8V1A684;A0A8V1AGF6	SHC1	SHC adaptor protein 1	1491.47	2127.93	3204.63	NaN	3870.82	332.104	4493.33	NaN	7527.43	2530.77	3890.72	10.5425	11.0552	11.6459	NaN	11.9184	8.37549	12.1336	NaN	12.8779	11.3054	11.9258
A0A1D5NYU5	SLIRP	SRA stem-loop interacting RNA binding protein	81954.8	73498.3	75527.4	81077.4	65251.3	72633.8	77374.7	82026	79574	76506.9	65128.4	16.3225	16.1654	16.2047	16.307	15.9937	16.1484	16.2396	16.3238	16.28	16.2233	15.991
A0A1D5NYW1;A0A8V0ZY78;A0A8V0ZY82;A0A8V1A3F5;A0A8V1A3G8;A0A8V1A5S1;A0A8V1A5T0	GRAMD1B	GRAM domain containing 1B	1303.55	1527.36	934.578	1249.97	1821.91	1901.39	986.836	702.49	531.999	829.583	1601.46	10.3482	10.5768	9.86817	10.2877	10.8312	10.8928	9.94667	9.45633	9.05528	9.69624	10.6452
A0A1D5NZ00	SCFD2	Sec1 family domain containing 2	18605.7	16585.8	19519.4	17904.2	16024.7	17741.9	17336.6	17030.1	19815.4	18004.7	17416.6	14.1835	14.0177	14.2526	14.128	13.968	14.1149	14.0815	14.0558	14.2743	14.1361	14.0882
A0A1D5NZ09;A0A8V0ZGB7	PNPT1	polyribonucleotide nucleotidyltransferase	8325.55	7895.92	9161.32	8272.72	8448.18	7219.46	6738.27	9155.82	9410.27	9233.73	8392.71	13.0233	12.9469	13.1613	13.0141	13.0444	12.8177	12.7182	13.1605	13.2	13.1727	13.0349
A0A1D5NZB0;A0A3Q3B2H5;A0A8V0ZZB9;A0A8V1ABT8;A0A8V1ADA6;R4GFY8	LOC121112211;LOC107057535;;LOC121112211;LOC121106522;LOC771021	Keratin	554.596	175.248	6813.87	1433.63	1914.63	NaN	NaN	NaN	NaN	NaN	NaN	9.11529	7.45325	12.7343	10.4855	10.9029	NaN	NaN	NaN	NaN	NaN	NaN
A0A1D5NZB7;A0A8V0ZP43	MANBAL	Mannosidase beta like	904.823	1308.28	478.16	898.616	3017.33	2150.61	827.495	1098.96	2611.31	336.885	1931.51	9.82149	10.3535	8.90135	9.81156	11.5591	11.0705	9.69261	10.1019	11.3506	8.39611	10.9155
A0A1D5NZC4	RNF126	Ring finger protein 126	31807.7	30415.1	34829.6	32553.1	30618.3	32634.2	35021.3	35319.5	34267.9	33720.4	28466.5	14.9571	14.8925	15.088	14.9905	14.9021	14.9941	15.0959	15.1082	15.0646	15.0413	14.797
A0A1D5NZF2;A0A8V0ZHT9	EDC3	Enhancer of mRNA-decapping protein 3	31364.1	28966.7	31209.6	32885.3	30654	29148.1	27385.8	32475.8	26575.8	29404	31132.1	14.9368	14.8221	14.9297	15.0052	14.9038	14.8311	14.7411	14.9871	14.6978	14.8437	14.9261
A0A1D5NZG0;A0A1D5PQT7;A0A3Q2UI67;A0A8V1A8C1;A0A8V1AB24	PPP1R12B	Protein phosphatase 1 regulatory subunit;Protein phosphatase 1 regulatory subunit;Protein phosphatase 1 regulatory subunit;Protein phosphatase 1 regulatory subunit;Protein phosphatase 1 regulatory subunit 12B	6790.27	5993.19	8456.38	5685.98	1919.12	2810.58	4564.12	4318.51	3280.96	4225.65	3129.52	12.7293	12.5491	13.0458	12.4732	10.9062	11.4566	12.1561	12.0763	11.6799	12.045	11.6117
A0A1D5NZL7	PLCB1	1-phosphatidylinositol 4,5-bisphosphate phosphodiesterase	118458	141700	128870	113093	103723	132841	136187	123022	137971	110380	143082	16.854	17.1125	16.9756	16.7872	16.6624	17.0193	17.0552	16.9086	17.074	16.7521	17.1265
A0A1D5NZN5;P52802	EFNA2	Ephrin A2;Ephrin-A2	8638.33	7800.79	8906.74	8920.73	10740.9	10304.2	8203.69	10098.2	4682.57	7316.26	4478.79	13.0765	12.9294	13.1207	13.1229	13.3908	13.3309	13.0021	13.3018	12.1931	12.8369	12.1289
A0A1D5NZN8;A0A1D5PB76;A0A8V0Y4Y1;A0A8V0Y4Z0;A0A8V0Y9P3;A0A8V0YB72;A0A8V0YI33;A0A8V0YI41;E1C2X1	PPP2R2C	Serine/threonine-protein phosphatase 2A 55 kDa regulatory subunit B	10203	12501.3	9168.36	8708.89	10483.9	11871.8	10363.8	6950.65	8400.1	8175.71	12396.8	13.3167	13.6098	13.1624	13.0883	13.3559	13.5352	13.3393	12.7629	13.0362	12.9971	13.5977
A0A1D5NZW8	TRIO	non-specific serine/threonine protein kinase	52139.4	54540.1	55404.1	59839.8	54437.4	55943.9	52142.7	55113.8	53193.8	53374.2	54111	15.6701	15.735	15.7577	15.8688	15.7323	15.7717	15.6702	15.7501	15.699	15.7039	15.7236
A0A1D5NZY6	ADK	Adenosine kinase	59984.2	50145.2	52484.5	51642	55702.9	55569.6	46331.6	53027.3	54679.3	44126.1	54065.9	15.8723	15.6138	15.6796	15.6563	15.7655	15.762	15.4997	15.6944	15.7387	15.4293	15.7224
A0A1D5P009	LRRC20	Leucine rich repeat containing 20	2401.23	1575.29	1697.59	2682.06	292.206	511.222	817.46	2264.71	1.60092	NaN	942.643	11.2296	10.6214	10.7293	11.3891	8.19084	8.99781	9.675	11.1451	0.678898	NaN	9.88057
A0A1D5P043;A0A8V0YWJ0;A0A8V0Z2Z6;A0A8V0Z316;A0A8V0Z321	EML1	EMAP like 1	70862.2	66953.8	75130.6	71196.5	78560.3	74574	75177.4	71509	75280.6	79343.7	67168.8	16.1127	16.0309	16.1971	16.1195	16.2615	16.1864	16.198	16.1258	16.2	16.2758	16.0355
A0A1D5P057	PGBD5	PiggyBac transposable element derived 5	8672.1	8336.29	6873.09	8504.81	6189.05	5943.35	7422.68	7157.35	6065.24	7295.57	6407.87	13.0822	13.0252	12.7467	13.0541	12.5955	12.5371	12.8577	12.8052	12.5663	12.8328	12.6456
A0A1D5P086;A0A8V1A7R2;A0A8V1A7R7;A0A8V1ACR2;A0A8V1AJN6;P17926;Q90930	NFIC;NFIC;NFIC;NFIC;NFIC;NFIC;cNFI-C	Nuclear factor 1;Nuclear factor 1;Nuclear factor 1;Nuclear factor 1;Nuclear factor 1;Nuclear factor 1 C-type;Nuclear factor 1	6647.29	4881.2	5229.09	4249.34	4557.75	3566.14	3280.87	4623.67	4849.38	3659.52	3809.82	12.6985	12.253	12.3523	12.053	12.1541	11.8001	11.6799	12.1748	12.2436	11.8374	11.8955
A0A1D5P092;A0A8V0ZWB1	ABCG4	ATP binding cassette subfamily G member 4	5937.6	6411.4	6489.88	6010.76	5894.61	6798.56	4319.54	6386.77	5931.6	3317.92	3705.22	12.5357	12.6464	12.664	12.5533	12.5252	12.731	12.0767	12.6409	12.5342	11.6961	11.8553
A0A1D5P0A1	UGP2	UTP--glucose-1-phosphate uridylyltransferase	100012	103221	91264.9	84699.7	95901.2	114280	101624	83997.1	135480	91556.2	102770	16.6098	16.6554	16.4778	16.3701	16.5493	16.8022	16.6329	16.3581	17.0477	16.4824	16.6491
A0A1D5P0D3;A0A8V0XU23;F1NLE7	AIMP1	Aminoacyl tRNA synthetase complex interacting multifunctional protein 1	151801	134561	151780	140659	130744	130402	145883	140880	145076	152065	143854	17.2118	17.0379	17.2116	17.1018	16.9964	16.9926	17.1545	17.1041	17.1464	17.2143	17.1342
A0A1D5P0E2	SEC23A	Protein transport protein SEC23	96791.1	93067	93312.1	88612.7	93010.8	89240.2	92872.2	90546	97616.1	100701	86695.6	16.5626	16.506	16.5098	16.4352	16.5051	16.4454	16.503	16.4664	16.5748	16.6197	16.4037
A0A1D5P0H4;A0A8V0YJM9	PSD2	Pleckstrin and Sec7 domain containing 2	21322.3	18301.9	20013.8	21089.4	20155.2	18328.7	18812.7	19505	23147.3	22778	19484.9	14.3801	14.1597	14.2887	14.3642	14.2989	14.1618	14.1994	14.2516	14.4986	14.4754	14.2501
A0A1D5P0I0	PANX1	Pannexin	144615	99530.9	117565	116489	120658	151095	96858.8	106964	120732	111569	92686.5	17.1419	16.6029	16.8431	16.8298	16.8806	17.2051	16.5636	16.7068	16.8814	16.7676	16.5001
A0A1D5P0J0;A0A8V0Z745	ADCY6	Adenylate cyclase type 5	10734.4	9132.09	7146.94	7007.67	5429.7	8924.46	7805.19	6379.54	6966.74	9839.79	7620.09	13.39	13.1567	12.8031	12.7747	12.4067	13.1235	12.9302	12.6392	12.7663	13.2644	12.8956
A0A1D5P0K0;A0A8V0Y7U6	LRFN3	Ig-like domain-containing protein	4422.2	3942.62	3226.4	4162.08	2927.25	4036.25	4482.14	4554.3	5202.82	4503.45	2936.54	12.1105	11.9449	11.6557	12.0231	11.5153	11.9788	12.13	12.153	12.3451	12.1368	11.5199
A0A1D5P0M9	MAP3K13	Mitogen-activated protein kinase kinase kinase	2067.37	2659.06	2985.95	3614.1	3232.55	NaN	507.563	2460.52	1733.46	1560.03	2531.8	11.0136	11.3767	11.544	11.8194	11.6585	NaN	8.98744	11.2647	10.7594	10.6074	11.3059
A0A1D5P0N6	ANO10	Anoctamin	11321.2	11045.1	8452.46	8737.47	11841.1	6908.23	5611.12	6650.55	2913.05	4010.44	4039.07	13.4667	13.4311	13.0452	13.093	13.5315	12.7541	12.4541	12.6993	11.5083	11.9695	11.9798
A0A1D5P0R2;Q5ZJ43	EXOC8	Exocyst complex component 8	34500.1	33743	34615.1	33509.6	39728.9	36311.8	35287.9	35401.5	36605.1	36415	38508.2	15.0743	15.0423	15.0791	15.0323	15.2779	15.1482	15.1069	15.1115	15.1598	15.1522	15.2329
A0A1D5P106;A0A8V0ZM29;E1BXD1	STEAP3	STEAP3 metalloreductase	5414.93	5487.8	4309.02	5323.34	6864.14	4353.2	7077.05	4507.59	8637.97	6726.9	5830.7	12.4027	12.422	12.0731	12.3781	12.7449	12.0879	12.7889	12.1381	13.0765	12.7157	12.5095
A0A1D5P175	GPM6B	Glycoprotein M6B	118852	102818	109235	104666	90609.3	101716	109688	108576	101239	100939	94865.4	16.8588	16.6497	16.7371	16.6754	16.4674	16.6342	16.743	16.7283	16.6274	16.6231	16.5336
A0A1D5P179	NDUFA13	NADH dehydrogenase [ubiquinone] 1 alpha subcomplex subunit 13	164243	124139	128663	142857	124990	136399	123006	130920	129552	110447	125517	17.3255	16.9216	16.9732	17.1242	16.9315	17.0575	16.9084	16.9983	16.9832	16.753	16.9375
A0A1D5P186;A0A1D5P790;A0A8V0YLH6;A0A8V0YSU2;A0A8V0YSU7;A0A8V0YT87	KLHL3	Kelch-like protein 3	1955.24	1505.24	2608.35	1836.13	1528.86	1305.37	2911.24	2237.04	434.355	2219.47	1386.76	10.9331	10.5558	11.3489	10.8425	10.5782	10.3502	11.5074	11.1274	8.76273	11.116	10.4375
A0A1D5P1A4;R4GF58	OPRL1	Nociceptin receptor	2979.06	2393.31	5909.88	6107.95	3662.87	5994.06	3908.38	5327.76	6360.57	5451.1	3882.49	11.5406	11.2248	12.5289	12.5765	11.8388	12.5493	11.9324	12.3793	12.6349	12.4123	11.9228
A0A1D5P1A7	UBXN2B	UBX domain protein 2B	15798	16182	18639.2	22197.5	12073.1	15525.9	15884.2	19595.6	14973.6	13657.1	15137.8	13.9475	13.9821	14.1861	14.4381	13.5595	13.9224	13.9553	14.2582	13.8701	13.7374	13.8859
A0A1D5P1C0;A0A8V0YW61;A0A8V0YW66;A0A8V0YW70;A0A8V0Z2N8;A0A8V0Z4A5;A0A8V0ZA17;A0A8V0ZA22;A0A8V0ZA43	LRRFIP2	LRR binding FLII interacting protein 2	33148.3	39355.6	42402.1	40537.8	40245	34007.6	40150.5	42905.4	40666.9	40771.9	38045.1	15.0166	15.2643	15.3718	15.307	15.2965	15.0536	15.2931	15.3889	15.3116	15.3153	15.2154
A0A1D5P1F4	RNF2	RING-type E3 ubiquitin transferase	9213.7	4523.44	9294.94	8088.89	2199.68	4344.59	3533.85	3248.47	NaN	5671.9	3181.92	13.1696	12.1432	13.1822	12.9817	11.1031	12.085	11.787	11.6655	NaN	12.4696	11.6357
A0A1D5P1F5;A0A8V0Z7G3;A0A8V0Z910	RAB40C	RAB40C, member RAS onco family;RAB40C, member RAS onco family;RAB40C, member RAS onco family	2076.22	2414.65	1647.76	1751.04	1767.78	1899.54	592.007	507.209	2273.06	804.714	1485.08	11.0197	11.2376	10.6863	10.774	10.7877	10.8914	9.20947	8.98644	11.1504	9.65233	10.5363
A0A1D5P1L7;A0A8V0XV57	GABBR2	Gamma-aminobutyric acid type B receptor subunit 2	20780.5	21848.2	19307.5	21006.9	21051.1	20985.5	19979	20376.7	21282.6	23028.9	21509.6	14.3429	14.4152	14.2369	14.3586	14.3616	14.3571	14.2862	14.3146	14.3774	14.4912	14.3927
A0A1D5P1M9;A0A8V0Y2P3;A0A8V0Y6R5	PPIP5K2	Inositol hexakisphosphate and diphosphoinositol-pentakisphosphate kinase	11186.4	16660.7	12679.7	18294.1	12303.7	17926.1	12979.1	18609.1	19527.6	13151.7	11481.8	13.4495	14.0242	13.6302	14.1591	13.5868	14.1298	13.6639	14.1837	14.2532	13.683	13.4871
A0A1D5P1Q3;A0A1D5PW21	EDC4	Enhancer of mRNA-decapping protein 4	32526.7	35983.3	34782.7	35929.8	34832.2	31551.9	31727.8	37408.7	35708.2	33377.3	35060.5	14.9893	15.135	15.0861	15.1329	15.0881	14.9454	14.9535	15.1911	15.124	15.0266	15.0976
A0A1D5P1T0	RALA	RAS like proto-oncogene A	205136	172692	183576	188499	188365	187587	181771	181924	213516	190291	195064	17.6462	17.3978	17.486	17.5242	17.5232	17.5172	17.4718	17.473	17.704	17.5378	17.5736
A0A1D5P1T4;A0A8V0ZD25	BTAF1	B-TFIID TATA-box binding protein associated factor 1	17572.9	15362.6	16340.4	11794.7	14158.8	17160.2	15242.5	15486.3	14106.4	18582.1	15974.4	14.1011	13.9071	13.9962	13.5258	13.7894	14.0668	13.8958	13.9187	13.7841	14.1816	13.9635
A0A1D5P1U2;A0A8V0ZGB4	PDHB	Pyruvate dehydrogenase E1 component subunit beta	209019	178043	198657	182187	182473	168063	205651	191944	171668	175945	187790	17.6733	17.4419	17.5999	17.4751	17.4773	17.3586	17.6498	17.5503	17.3893	17.4248	17.5188
A0A1D5P1U8;A0A8V0YYV7;A0A8V0Z501;A0A8V0Z5I6;A0A8V0Z6J8	USP48	Ubiquitin carboxyl-terminal hydrolase 48	6653.88	4968.84	4665.15	4895.1	5927.52	4938.99	4153.17	6128.1	5511.78	3269.63	5057.8	12.7	12.2787	12.1877	12.2571	12.5332	12.27	12.02	12.5812	12.4283	11.6749	12.3043
A0A1D5P1V7;A0A1D5PET4	CPEB4	Cytoplasmic polyadenylation element binding protein 4	14990.6	14120.4	17882.8	13708	10760.3	12846.8	14388.3	16074.4	13666.5	13969.2	13810.9	13.8718	13.7855	14.1263	13.7427	13.3934	13.6491	13.8126	13.9725	13.7384	13.77	13.7535
A0A1D5P1W4;A0A8V0Y3I6;A0A8V0Y7G0;A0A8V0YTH8;A0A8V0YZY2;A0A8V0Z1P4;Q5ZIN4	PIAS1;PIAS2;PIAS2;PIAS1;PIAS1;PIAS1;PIAS2	Protein inhibitor of activated STAT 1;Protein inhibitor of activated STAT 2;Protein inhibitor of activated STAT 2;Protein inhibitor of activated STAT 1;Protein inhibitor of activated STAT 1;Protein inhibitor of activated STAT 1;Protein inhibitor of activated STAT 2	7623.43	6015.11	7261.23	7471.13	8339.71	7148.38	7465.08	7193.18	9301.54	9873.51	8914.63	12.8962	12.5544	12.826	12.8671	13.0258	12.8034	12.8659	12.8124	13.1833	13.2693	13.122
A0A1D5P1W7;A0A8V0ZYK5	KPNB1	Karyopherin subunit beta 1	321357	302991	300517	305187	307885	298873	278578	317405	276682	288096	309915	18.2938	18.2089	18.1971	18.2193	18.232	18.1892	18.0877	18.276	18.0779	18.1362	18.2415
A0A1D5P1Z0;A0A8V0Y818;A0A8V0YEB2;A0A8V0YEB7;A0A8V0YL75;A0A8V0YL84;F1NHU1	GRIP1	Glutamate receptor interacting protein 1	36959.6	29662.5	36701.5	42742.2	38032.7	28801.3	23994.8	37389.9	17302.3	34849.9	31486.5	15.1737	14.8564	15.1636	15.3834	15.215	14.8138	14.5504	15.1904	14.0787	15.0889	14.9424
A0A1D5P263	LYPLA1	palmitoyl-protein hydrolase	91149.3	98084.5	73139.8	107950	84859.6	100363	80796.9	91695.3	89914.8	80730	92600.9	16.4759	16.5817	16.1584	16.72	16.3728	16.6149	16.302	16.4846	16.4563	16.3008	16.4987
A0A1D5P2A3	PDE6D	Retinal rod rhodopsin-sensitive cGMP 3',5'-cyclic phosphodiesterase subunit delta	60994	60092.2	60809.1	59173.8	67497	58224.5	56935.1	52081.1	54985.6	57783.9	58311	15.8964	15.8749	15.892	15.8527	16.0425	15.8293	15.797	15.6685	15.7468	15.8184	15.8315
A0A1D5P2C1	C2CD2L	C2CD2 like	15006.8	15257.2	14687.6	15461	16548.2	15236.9	15445.8	16660.3	17144.6	14416.5	12753.8	13.8733	13.8972	13.8423	13.9163	14.0144	13.8953	13.9149	14.0241	14.0655	13.8154	13.6386
A0A1D5P2C7;A0A8V0ZJM7;A0A8V0ZLB8;A0A8V0ZLI0;A0A8V0ZS32;E1C8S4;R4GI02	BTBD10	BTB domain containing 10	1053.99	3081.24	2906.7	3344.65	1859.81	1940.44	2738.81	3036.8	NaN	1033.45	2423.2	10.0416	11.5893	11.5052	11.7076	10.8609	10.9222	11.4193	11.5683	NaN	10.0132	11.2427
A0A1D5P2D3	EIF1B	Eukaryotic translation initiation factor 1B	1531.56	661.918	782.599	1769.78	1358.07	285.791	297.12	837.257	NaN	NaN	166.055	10.5808	9.37051	9.61213	10.7894	10.4073	8.15882	8.2149	9.70953	NaN	NaN	7.37552
A0A1D5P2H5;A0A8V0YVM4;A0A8V0Z2I4;A0A8V0ZCJ0;A0A8V0ZII4;P62149	CALM2;CALM1;CALM1;CALM2;CALM2;CALM	Calmodulin 2;Calmodulin 1 (phosphorylase kinase, delta);Calmodulin 1 (phosphorylase kinase, delta);Calmodulin 2;Calmodulin 2;Calmodulin	775411	2729853	3.40045e+06	2380705	2.96895e+06	2317647	2.75742e+06	3.70537e+06	2.63515e+06	3.1856e+06	2.36698e+06	19.5646	21.3804	21.6973	21.183	21.5015	21.1442	21.3949	21.8212	21.3295	21.6031	21.1746
A0A1D5P2H7;A0A8V1A7W5	LOC424740	Uncharacterized protein	2007.61	1360.21	1798.3	1271.76	779.696	914.706	1382.35	1996.04	1131.52	1032.83	1539.71	10.9713	10.4096	10.8124	10.3126	9.60677	9.83716	10.4329	10.9629	10.144	10.0124	10.5884
A0A1D5P2L3;A0A8V0Y5T3	CUL1	Cullin 1	52054.8	56977.6	49173.5	49924.1	62105.8	58465.4	52622.3	48410.5	58221.8	42961.5	59002	15.6677	15.7981	15.5856	15.6075	15.9224	15.8353	15.6834	15.563	15.8293	15.3908	15.8485
A0A1D5P2N4;A0A8V0YNM9	GTPBP1	GTP binding protein 1	40082.3	37391.3	38827.1	45912.7	43523.2	42857	37986.2	42859	37153.9	39542.7	41196.1	15.2907	15.1904	15.2448	15.4866	15.4095	15.3872	15.2132	15.3873	15.1812	15.2711	15.3302
A0A1D5P2P6;A0A8V0YFP1;A0A8V0YNT9;A0A8V0YNV0;A0A8V0YTV0;A0A8V0YTV6	ARID2	AT-rich interaction domain 2	4566.57	4854.29	5370.5	5876.65	6173.95	4586.22	2582.32	6219.43	4869.4	4916.18	4134.01	12.1569	12.245	12.3908	12.5208	12.592	12.1631	11.3345	12.6026	12.2495	12.2633	12.0133
A0A1D5P2T1;A0A8V0Y1Z0;A0A8V0Y1Z5;A0A8V0Y8B1;A0A8V0YAJ2;A0A8V0YAJ7;A0A8V0YF52;A0A8V0YF65;A0A8V0YF70	JAM2	Junctional adhesion molecule 2	15120.1	10893.9	12912.6	11389.8	8465.42	12562.8	11667	9259.42	9556.14	6642.78	8878.63	13.8842	13.4112	13.6565	13.4755	13.0474	13.6169	13.5101	13.1767	13.2222	12.6976	13.1161
A0A1D5P2W2;A0A3Q3AYW8;A0A8V1A5Y4;F1NW17	ESYT2	Extended synaptotagmin 2	18631.5	16745.5	12947	12413.4	13489.2	12706.6	12754.3	12138.1	11628.7	8236.95	13833	14.1855	14.0315	13.6603	13.5996	13.7195	13.6333	13.6387	13.5673	13.5054	13.0079	13.7558
A0A1D5P2W5;A0A1D5P328;A0A1D5PSW5;A0A8V0YIJ1;A0A8V0YL88	MON2	Protein MON2 homolog	83557.1	79198	85049.7	69525.8	70664.3	85299.9	90430.5	77933.6	99650.8	86577.1	81761	16.3505	16.2732	16.376	16.0853	16.1087	16.3803	16.4645	16.25	16.6046	16.4017	16.3191
A0A1D5P2Z0;A0A1D5PA82;A0A8V0YB67;F1NGM1	MTMR1	Phosphatidylinositol-3,5-bisphosphate 3-phosphatase;Phosphatidylinositol-3,5-bisphosphate 3-phosphatase;Phosphatidylinositol-3,5-bisphosphate 3-phosphatase;Phosphatidylinositol-3,5-bisphosphate 3-phosphatase	19600.5	17434.1	16810.4	17777.8	17640.1	17834.4	16833.8	17499.1	15515.6	16601	17046	14.2586	14.0896	14.0371	14.1178	14.1066	14.1224	14.0391	14.095	13.9214	14.019	14.0571
A0A1D5P363	CBLN1	Cerebellin 1 precursor	9023.05	9746.04	10015.8	7415.91	10589.4	9122.65	9028.7	9079.93	6339.04	6878.95	8086.58	13.1394	13.2506	13.29	12.8564	13.3703	13.1552	13.1403	13.1485	12.63	12.748	12.9813
A0A1D5P364;A0A8V0Y331;A0A8V0Y336	KIAA0513	KIAA0513	6774.28	5479.97	8549.08	6038.67	7151.86	5116.14	7977.96	7779.55	7250.6	6290.69	5975	12.7259	12.42	13.0616	12.56	12.8041	12.3208	12.9618	12.9255	12.8239	12.619	12.5447
A0A1D5P380;A0A8V0Z8C5	EFEMP1	EGF containing fibulin extracellular matrix protein 1	9918.53	13782.3	13370.9	9999.45	16269.1	9836.83	12380	14594.9	12065.3	17997.8	13994.9	13.2759	13.7505	13.7068	13.2876	13.9899	13.264	13.5957	13.8332	13.5586	14.1355	13.7726
A0A1D5P390;A0A3Q2UP36;A0A8V0YGC8;E1C100	ERCC8	ERCC excision repair 8, CSA ubiquitin ligase complex subunit;ERCC excision repair 8, CSA ubiquitin ligase complex subunit;ERCC excision repair 8, CSA ubiquitin ligase complex subunit;ERCC excision repair 8, CSA ubiquitin ligase complex subunit	1126.89	1896.32	700.123	2398.66	1219.22	1496.28	469.997	2083.72	NaN	NaN	NaN	10.1381	10.889	9.45147	11.228	10.2517	10.5472	8.87651	11.0249	NaN	NaN	NaN
A0A1D5P3B1	RPL11	Large ribosomal subunit protein uL5	510257	456000	438036	432857	432847	462879	422450	432588	407621	431665	484996	18.9609	18.7987	18.7407	18.7235	18.7235	18.8203	18.6884	18.7226	18.6369	18.7196	18.8876
A0A1D5P3D1;A0A8V1ABX6;Q5ZLI3	PBX3	PBX homeobox 3	9037.04	8052.02	8379.99	11385.7	11392	8285.23	7414.29	8707.83	4904.92	6797.97	6857.63	13.1416	12.9751	13.0327	13.4749	13.4757	13.0163	12.8561	13.0881	12.26	12.7309	12.7435
A0A1D5P3K4;A0A8V1ADS5	NDUFA8	NADH dehydrogenase [ubiquinone] 1 alpha subcomplex subunit 8	67168.7	55027	52890.5	54888.8	55720.2	54365.3	54179.7	53563.7	39122.4	48426.5	46830.4	16.0355	15.7479	15.6907	15.7442	15.7659	15.7304	15.7255	15.709	15.2557	15.5635	15.5152
A0A1D5P3L6;A0A3Q2U6Y4	FAM179B	Pre-mRNA processing factor 39	72283.5	74229.8	74547.6	68706.9	79074.3	71583.4	73625.9	75906.7	73102.9	80967.3	69538.9	16.1414	16.1797	16.1859	16.0682	16.2709	16.1273	16.1679	16.2119	16.1576	16.3051	16.0855
A0A1D5P3P3;A0A8V0Y8D0;A0A8V0Y9X2	FGD4	FYVE, RhoGEF and PH domain containing 4;FYVE, RhoGEF and PH domain containing 4;FYVE, RhoGEF and PH domain containing 4	20321	16423.7	17938.9	18764.2	18313.6	17150.3	17547.8	20703.1	19043	18386.2	15857	14.3107	14.0035	14.1308	14.1957	14.1606	14.0659	14.099	14.3376	14.217	14.1663	13.9528
A0A1D5P3S1;A0A3Q2UHZ5;A0A8V0XUQ2;A0A8V0XWN1;A0A8V0XZ94;A0A8V0Y2P6	HECW1	HECT-type E3 ubiquitin transferase	9396.92	8811.35	7816.33	9108.15	7247.36	8621.42	7754.07	6725.8	10421.2	8381.59	7014.02	13.198	13.1051	12.9323	13.1529	12.8232	13.0737	12.9207	12.7155	13.3472	13.033	12.776
A0A1D5P3S4	ATP5F1AW	ATP synthase subunit alpha	25448.4	NaN	12616.8	NaN	4416.13	NaN	9072.38	NaN	NaN	4839.45	9354.55	14.6353	NaN	13.6231	NaN	12.1086	NaN	13.1473	NaN	NaN	12.2406	13.1915
A0A1D5P3Y4;A0A8V1A3Q6	MRPL24	Large ribosomal subunit protein uL24m	17093.8	17321.1	18780.8	15597	16088.4	15932.3	20027.8	16932.5	24670.6	21174.6	18222.9	14.0612	14.0802	14.197	13.929	13.9737	13.9597	14.2897	14.0475	14.5905	14.37	14.1535
A0A1D5P3Y7;A0A1D5PTP4;A0A8V0XQT4;A0A8V0XV64	CARMIL1	Capping protein regulator and myosin 1 linker 1	53676.3	50434.6	49841.1	49350.3	40654.6	50266.4	55291.8	46132.7	55482.1	50754.1	53075.8	15.712	15.6221	15.605	15.5908	15.3111	15.6173	15.7548	15.4935	15.7597	15.6312	15.6958
A0A1D5P3Z3;A0A8V0Z3P0;A0A8V0Z3P8	DDHD2	DDHD domain containing 2	54403.1	55660.3	56651.4	53041.6	50804	47071.4	54970	57821.3	51058.6	54578.1	49567.5	15.7314	15.7644	15.7898	15.6948	15.6327	15.5226	15.7464	15.8193	15.6399	15.736	15.5971
A0A1D5P407;A0A8V0ZDJ5;A0A8V0ZEL2	SRSF5A	Serine/arginine-rich splicing factor 5a	34044.3	32087.8	39574.7	36418.7	33456.6	29546.9	32742.7	39797.1	34227	39679.7	32578.4	15.0551	14.9697	15.2723	15.1524	15.03	14.8507	14.9989	15.2804	15.0628	15.2761	14.9916
A0A1D5P4B1	NDUFA6	NADH dehydrogenase [ubiquinone] 1 alpha subcomplex subunit 6	55885.2	56469.3	52540.2	52483.1	56914.5	47987.9	54434	52112.5	46030.2	48943.8	54316.3	15.7702	15.7852	15.6811	15.6796	15.7965	15.5504	15.7322	15.6693	15.4903	15.5788	15.7291
A0A1D5P4C6;A0A8V0ZX25;A0A8V1A2A0;A0A8V1A2A5;A0A8V1A4L0;A0A8V1A6Z1	TMCC2	Transmembrane and coiled-coil domain family 2	3336.94	NaN	2364.99	2704.76	2439.02	3028.94	1643.71	1618.26	2961.14	2090.44	2538.27	11.7043	NaN	11.2076	11.4013	11.2521	11.5646	10.6827	10.6602	11.5319	11.0296	11.3096
A0A1D5P4D3;A0A1L1RU24;A0A8V0ZLI8;A0A8V0ZLS3	LOC419429	Tyrosine-protein phosphatase non-receptor type;Tyrosine-protein phosphatase non-receptor type;protein-tyrosine-phosphatase;Tyrosine-protein phosphatase non-receptor type	61836.5	50764.1	49945.5	39518.2	51531.6	43103.8	48861.9	45854.9	49708.4	44802.9	49537	15.9162	15.6315	15.6081	15.2702	15.6532	15.3955	15.5764	15.4848	15.6012	15.4513	15.5962
A0A1D5P4F5;A0A1D5PNP5;A0A8V0ZAM4;F1NLK5	UNC5D	Netrin receptor UNC5	3915.93	3135.76	3248.07	4887.63	4097.36	3509.49	3318.54	3801.62	2930.82	4695.44	2639	11.9351	11.6146	11.6654	12.2549	12.0005	11.777	11.6963	11.8924	11.5171	12.197	11.3658
A0A1D5P4J1;A0A1D5PNH4;A0A3Q2U3E0;A0A8V0XSW9;A0A8V0XXN3	MEF2C	Myocyte enhancer factor 2C	2418.5	1971.75	4473.78	4231.92	706.752	2792	4544	3075.46	2712.17	2581.09	1509.47	11.2399	10.9453	12.1273	12.0471	9.46506	11.4471	12.1497	11.5866	11.4052	11.3338	10.5598
A0A1D5P4K7;A0A1D5PYF6;A0A8V0YM30	C20orf112	Nucleolar protein 4 like	15214.8	14417.4	17589.8	19161.2	14661.4	14233.8	15431.2	19027.6	13374	17249.9	13317.8	13.8932	13.8155	14.1025	14.2259	13.8397	13.797	13.9136	14.2158	13.7071	14.0743	13.7011
A0A1D5P4Q8	JAGN1	Jagunal homolog 1	20407.3	17118.2	19556.6	18364.4	27151.6	21013.5	17174.6	20602	22823.3	26481.3	21634	14.3168	14.0632	14.2554	14.1646	14.7288	14.359	14.068	14.3305	14.4782	14.6927	14.401
A0A1D5P4S3;A0A8V0YHT9;A0A8V0YHU4;A0A8V0YP43;A0A8V0YP55;A0A8V0YP82;A0A8V0YVZ6	IL1RAP	Interleukin 1 receptor accessory protein	2888.32	2829.18	1981.04	4370.37	1329.47	3622.5	1329.12	4976.98	5894.45	2566.01	3456.22	11.496	11.4662	10.952	12.0935	10.3766	11.8228	10.3763	12.2811	12.5251	11.3253	11.755
A0A1D5P4W1;F1NEU9	TBC1D24	TBC1 domain family member 24	24105.8	32268.9	32141.8	27287.2	35460.3	31999.1	31835.5	27273.6	32574.4	34484.6	34089.6	14.5571	14.9779	14.9722	14.7359	15.1139	14.9657	14.9583	14.7352	14.9914	15.0737	15.057
A0A1D5P4Z5	PEF1	Penta-EF-hand domain containing 1	13820.7	15431.4	16002.7	13545	20505.9	18370.5	15741.8	11923.9	20420.4	14170.5	20830.6	13.7545	13.9136	13.966	13.7255	14.3238	14.1651	13.9423	13.5416	14.3177	13.7906	14.3464
A0A1D5P544;A0A8V0YIN2;C1L370;P80026	PVALB;PVALB;pvalb1;	Parvalbumin;Parvalbumin;Parvalbumin;Parvalbumin, muscle	9811.86	17945.2	22170.9	8772.17	8204.19	6469.57	7872.09	29643.2	11079.5	13702.3	21355.9	13.2603	14.1313	14.4364	13.0987	13.0021	12.6595	12.9425	14.8554	13.4356	13.7421	14.3823
A0A1D5P545;A0A8V0YF87	CSDC2	Cold shock domain containing C2	106012	94319.3	114714	114402	93815.5	76842.2	89521.7	102215	74347.8	96189.3	92062.6	16.6939	16.5253	16.8077	16.8037	16.5175	16.2296	16.45	16.6412	16.182	16.5536	16.4903
A0A1D5P592;A0A8V0ZX51	PCCB	Propionyl-CoA carboxylase subunit beta	41007.6	39777.9	40733.7	30028.9	34791.9	33092.5	39243.5	37030.6	44604.1	39291.4	35802.3	15.3236	15.2797	15.3139	14.8741	15.0865	15.0142	15.2602	15.1764	15.4449	15.2619	15.1278
A0A1D5P599;A0A8V0YKP0;A0A8V0YKP9;A0A8V0YKQ4;A0A8V0YS09;A0A8V0YS32;A0A8V0YS89;A0A8V0YSA4;A0A8V0YTT9;A0A8V0YYS7	LIMS1	LIM zinc finger domain containing 1;LIM domain-containing protein;LIM domain-containing protein;LIM domain-containing protein;LIM domain-containing protein;LIM domain-containing protein;LIM domain-containing protein;LIM domain-containing protein;LIM domain-containing protein;LIM domain-containing protein	13983	13753.3	13415.2	13309.3	16056.7	13696.3	15820.9	10458.8	16062.8	14339	15576.5	13.7714	13.7475	13.7116	13.7001	13.9709	13.7415	13.9495	13.3524	13.9714	13.8077	13.9271
A0A1D5P5C3;A0A1D5PGR2;A0A8V0YT62;A0A8V0YTI0;A0A8V0YV15;A0A8V0YZX5	TLE1	TLE family member 1, transcriptional corepressor;TLE family member 1, transcriptional corepressor;TLE family member 1, transcriptional corepressor;TLE family member 1, transcriptional corepressor;TLE family member 1, transcriptional corepressor;TLE family member 1, transcriptional corepressor	10269	7161.13	12247	11166	12543.6	8677.67	8892.98	10542.6	9177.54	10762.4	8359.17	13.326	12.806	13.5801	13.4468	13.6147	13.0831	13.1185	13.3639	13.1639	13.3937	13.0291
A0A1D5P5I0;A0A8V0ZMS0	IFIH1	RNA helicase	NaN	1.56485	NaN	1.63862	1	NaN	NaN	NaN	NaN	0.00702832	NaN	NaN	0.646021	NaN	0.712479	0	NaN	NaN	NaN	NaN	-7.1526	NaN
A0A1D5P5J6;A0A3Q2TY05;A0A8V0ZTP9;A0A8V0ZTQ8;A0A8V1A193	OSBPL6	Oxysterol-binding protein	12641.7	12590.9	11295.6	11958.5	10259.2	12211.7	11683.9	11916.3	13860.7	10640.8	10279.8	13.6259	13.6201	13.4635	13.5457	13.3246	13.576	13.5122	13.5406	13.7587	13.3773	13.3275
A0A1D5P5K6;A0A8V0Y045;A0A8V0Y4Q1;A0A8V0Y6B2;A0A8V0YDA2;E1BXI6	TCF20	Transcription factor 20	5305.81	6500.59	7290.87	7606.68	8560.23	7373.57	6939.95	7798.98	7209.81	7599.79	7891.78	12.3734	12.6664	12.8319	12.8931	13.0634	12.8481	12.7607	12.9291	12.8157	12.8917	12.9461
A0A1D5P5L5;A0A8V0YKG3	LOC424014	Methyltransferase type 11 domain-containing protein	106366	209170	115261	96015.5	213516	105272	123223	57374.9	334711	250073	216103	16.6987	17.6743	16.8145	16.551	17.704	16.6838	16.9109	15.8081	18.3526	17.932	17.7214
A0A1D5P5M0;A0A8V0Z9F4	KBTBD2	Kelch repeat and BTB domain containing 2	3637.03	3808.52	3935.13	3414.81	4647.6	4203.25	3962.8	3450.66	4879.37	2283.8	4921.37	11.8285	11.895	11.9422	11.7376	12.1823	12.0373	11.9523	11.7527	12.2525	11.1572	12.2648
A0A1D5P5S2	DUSP5	Dual specificity protein phosphatase	52636.1	43290.2	66019.6	50887.6	44983.8	43449.8	35261.1	55658.3	32306.8	31051.3	35089.9	15.6838	15.4018	16.0106	15.635	15.4571	15.4071	15.1058	15.7643	14.9796	14.9224	15.0988
A0A1D5P5V6	UBTD2	Ubiquitin domain containing 2	16029	14275.2	14476.3	18554.3	19789.1	19540.9	17464.7	14660.1	13435.9	16838	20039.7	13.9684	13.8012	13.8214	14.1795	14.2724	14.2542	14.0922	13.8396	13.7138	14.0394	14.2906
A0A1D5P5X7;A0A8V0YM69;A0A8V0YM73;A0A8V0YTL4	LOC772071	Uncharacterized protein;ENTH domain-containing protein;ENTH domain-containing protein;ENTH domain-containing protein	47833.3	42112.1	45437.4	43296.6	42577.6	40843.7	43068.3	44363.5	40863.8	40205	42329	15.5457	15.3619	15.4716	15.402	15.3778	15.3178	15.3943	15.4371	15.3185	15.2951	15.3694
A0A1D5P624	UBQLN4	Ubiquilin 4	75205.1	71517.9	79255.2	83639.6	84496.7	62087	75168	86037.1	55806.3	70697.4	74474.6	16.1985	16.126	16.2742	16.3519	16.3666	15.922	16.1978	16.3927	15.7681	16.1094	16.1845
A0A1D5P647;A0A8V0YP37;Q5ZLD3	KLHL9;KLHL9;KLHL13	Kelch like family member 9;Kelch like family member 9;Kelch-like protein 13	7928.39	6777.07	5582.46	4970.86	6759.6	7009.74	1264.18	3302.38	3699.82	2575.62	1329.61	12.9528	12.7264	12.4467	12.2793	12.7227	12.7751	10.304	11.6893	11.8532	11.3307	10.3768
A0A1D5P668	TRNT1	tRNA nucleotidyl transferase 1	17281.1	16787	16828.7	19925.1	16245.1	18207.7	15528.8	15892	15204.3	16449.9	17230.4	14.0769	14.0351	14.0386	14.2823	13.9877	14.1523	13.9227	13.956	13.8922	14.0058	14.0727
A0A1D5P699;F1NXP2	GTF2B	Transcription initiation factor IIB	10548.4	11037.8	12488.8	12032.4	12230.5	12615.6	13861.2	12402.7	12519.2	12876.2	11185.3	13.3647	13.4302	13.6083	13.5546	13.5782	13.6229	13.7588	13.5984	13.6119	13.6524	13.4493
A0A1D5P6B3	LOC121111906	General transcription factor IIIC subunit 4	4911.95	3299.96	4974.41	6795.52	5189.83	5571.12	4176.35	5635.09	7063.93	4411.6	5468.96	12.2621	11.6882	12.2803	12.7304	12.3415	12.4438	12.028	12.4602	12.7863	12.1071	12.4171
A0A1D5P6B8	CADM1	Cell adhesion molecule 1	225025	158452	178731	203828	151162	177901	154565	209086	136941	167074	148346	17.7797	17.2737	17.4474	17.637	17.2057	17.4407	17.2379	17.6737	17.0632	17.3501	17.1786
A0A1D5P6C3;A0A3Q2U5J6;A0A3Q3AP67;A0A8V0ZTW3;A0A8V1A6J4;A0A8V1A6J9	MOB2	MOB kinase activator 2	33963.3	21340.8	26324.2	23902.7	17812.2	52926.6	7355.05	19457.5	NaN	19906.1	39183.6	15.0517	14.3813	14.6841	14.5449	14.1206	15.6917	12.8445	14.248	NaN	14.2809	15.258
A0A1D5P6D2	COPS8	COP9 signalosome complex subunit 8	62055.4	60903.8	62932.7	60713.1	58865.9	51065.7	57931.1	64663	49523.8	54772.7	56865	15.9213	15.8942	15.9415	15.8897	15.8451	15.6401	15.822	15.9807	15.5958	15.7412	15.7953
A0A1D5P6H2	SNAP29	Synaptosome associated protein 29	38541.9	36068.8	35495.7	40683.9	36921.6	30254	39007.9	37768.4	30904.1	30642	37518.1	15.2341	15.1385	15.1154	15.3122	15.1722	14.8848	15.2515	15.2049	14.9155	14.9032	15.1953
A0A1D5P6H3;A0A8V0Y4J2	SIPA1L2	Signal induced proliferation associated 1 like 2	17191.1	16156.2	16696.9	15089.7	17690.1	16354.2	16261.2	13642.7	17636.8	16224.9	17167.4	14.0694	13.9798	14.0273	13.8813	14.1107	13.9974	13.9891	13.7358	14.1063	13.9859	14.0674
A0A1D5P6N0	TBR1	T-box brain transcription factor 1	12338.6	11744.4	15806.2	24450.5	10593.1	15813.7	15594.2	17362.1	13115.4	16066	15578.8	13.5909	13.5197	13.9482	14.5776	13.3708	13.9489	13.9287	14.0837	13.679	13.9717	13.9273
A0A1D5P6T3;A0A8V1A390;A0A8V1AFM7	INSR	Tyrosine-protein kinase receptor	25311.8	23582.5	24187.9	28433.6	25260.7	26223	24899.6	26893.1	20921.2	25404.5	26684.6	14.6275	14.5254	14.562	14.7953	14.6246	14.6785	14.6038	14.7149	14.3527	14.6328	14.7037
A0A1D5P6U3;A0A8V0XR09;F1P2K5	ATP8A2	Phospholipid-transporting ATPase	20229.4	18660.2	18621.1	15326.9	17171.7	21952.8	19060.7	16084.2	26339.2	20492.3	19552.4	14.3042	14.1877	14.1847	13.9038	14.0677	14.4221	14.2183	13.9734	14.6849	14.3228	14.2551
A0A1D5P6U5;A0A8V1AFZ4	DPH7	Diphthamide biosynthesis 7	3857.98	3274.46	3447.87	3747.07	4139.21	2779.29	3550.43	2732.18	2874.68	2209.46	2632.52	11.9136	11.677	11.7515	11.8715	12.0151	11.4405	11.7938	11.4158	11.4892	11.1095	11.3622
A0A1D5P6U6;A0A8V0XC58	ARFGEF1	ADP ribosylation factor guanine nucleotide exchange factor 1	23858.1	21035.5	21357.9	23396.7	18600.4	20881.1	21549.6	22597.1	18381.7	20028.2	20901.4	14.5422	14.3605	14.3825	14.514	14.183	14.3499	14.3954	14.4638	14.166	14.2897	14.3513
A0A1D5P6W0;A0A8V0YDM3;A0A8V0YJA8;Q90837	ERG	ETS transcription factor ERG;ETS transcription factor ERG;ETS transcription factor ERG;Transcriptional regulator Erg	2515.17	867.534	974.354	2545.31	728.734	NaN	2904.77	2343.29	2188.4	3206.39	599.305	11.2964	9.76078	9.9283	11.3136	9.50925	NaN	11.5042	11.1943	11.0957	11.6467	9.22715
A0A1D5P6X3;A0A8V1A414;A0A8V1ABG4;A0A8V1ABG8	UBASH3B	Ubiquitin associated and SH3 domain containing B	6523.23	5210.2	5245.64	4719.16	5733.74	4086.44	4395.58	5904.65	5846.27	4059.95	4036.51	12.6714	12.3471	12.3569	12.2043	12.4853	11.9966	12.1018	12.5276	12.5133	11.9872	11.9789
A0A1D5P6Y6;A0A1D5PEL5;A0A1D5PMU0;A0A8V0Y2S8;A0A8V0Y923;A0A8V0YFY2	FARS2	Phenylalanyl-tRNA synthetase;phenylalanine--tRNA ligase;Phenylalanyl-tRNA synthetase;Phenylalanyl-tRNA synthetase;phenylalanine--tRNA ligase;Phenylalanyl-tRNA synthetase	NaN	1829.14	173.803	1479.96	1707.86	977.533	609.542	606.7	446.046	NaN	846.268	NaN	10.837	7.44131	10.5313	10.738	9.933	9.25158	9.24484	8.80105	NaN	9.72497
A0A1D5P704;A0A8V0Z827;A0A8V0ZEY6;A0A8V0ZF81	VPS39	VPS39 subunit of HOPS complex	15899.1	21435.5	15892	18027.5	25155.3	24430.9	20047.7	16767.5	27856.8	20181.9	23639.7	13.9567	14.3877	13.956	14.1379	14.6186	14.5764	14.2911	14.0334	14.7657	14.3008	14.5289
A0A1D5P759	ATG2A	Autophagy related 2B	11296.2	13038.8	8790.87	12197.6	11806.5	11039.8	11137.1	10799.4	12116.5	9768.06	10541.8	13.4636	13.6705	13.1018	13.5743	13.5273	13.4304	13.4431	13.3987	13.5647	13.2539	13.3638
A0A1D5P760;A0A8V0Y1D3;A0A8V0Y5Z9;A0A8V0Y7J7;A0A8V0Y9U0	KCNIP1	Potassium voltage-gated channel interacting protein 1	5301.48	11153.2	7580.52	7530.68	14769.7	10287.7	11631.3	10728.3	14889.8	11999.5	11982.1	12.3722	13.4452	12.8881	12.8786	13.8504	13.3286	13.5057	13.3891	13.862	13.5507	13.5486
A0A1D5P765	BCKDHB	Branched chain keto acid dehydrogenase E1 subunit beta	20870.4	22824.4	20422.5	15499	22491.2	17474.9	21692.2	13686.2	20301.3	26118.3	22770.2	14.3492	14.4783	14.3179	13.9199	14.4571	14.093	14.4049	13.7404	14.3093	14.6728	14.4749
A0A1D5P768	NAA25	N(alpha)-acetyltransferase 25, NatB auxiliary subunit	26673.4	24857.3	24296.4	23276.5	21970.3	25509.4	22398.1	24225.4	26991.9	25467.9	25257.2	14.7031	14.6014	14.5685	14.5066	14.4233	14.6387	14.4511	14.5642	14.7202	14.6364	14.6244
A0A1D5P770;A0A8V0YVU5;Q5ZIZ6	CTBP1	C-terminal binding protein 1	162709	174986	173250	170032	186519	173455	168084	178374	175151	181067	183821	17.3119	17.4169	17.4025	17.3754	17.509	17.4042	17.3588	17.4445	17.4182	17.4662	17.4879
A0A1D5P7B5	MRPL3	Large ribosomal subunit protein uL3m	13667.1	13101.9	9749.93	14809	7920.69	12541.1	10740.1	12248.1	12487.3	13375.3	8364.31	13.7384	13.6775	13.2512	13.8542	12.9514	13.6144	13.3907	13.5803	13.6082	13.7073	13.03
A0A1D5P7C6	PA2G4	Proliferation-associated 2G4	330543	305306	309882	311871	293537	280852	291406	322357	312694	307411	303797	18.3345	18.2199	18.2414	18.2506	18.1632	18.0995	18.1527	18.2983	18.2544	18.2298	18.2127
A0A1D5P7P5;F1NXR8	LUC7L3	LUC7 like 3 pre-mRNA splicing factor	30058.5	30359.9	34576.9	32746.1	38691.8	30687.4	31459.9	38580.5	32887.9	34102.9	31642.2	14.8755	14.8899	15.0775	14.999	15.2397	14.9054	14.9412	15.2356	15.0053	15.0576	14.9496
A0A1D5P7Q3;A0A8V0ZJ08;A0A8V0ZJ23;A0A8V0ZPD3	MRPS35	Mitochondrial ribosomal protein S35	18264.3	19192.3	19929.3	19450.6	18768.3	21694.1	23310.2	15399	22785.7	22303	18969.8	14.1567	14.2282	14.2826	14.2475	14.196	14.405	14.5087	13.9106	14.4758	14.445	14.2114
A0A1D5P7R1	RTRAF	RNA transcription, translation and transport factor protein	69859.9	78028.7	77249.1	75415.8	92680.2	65783.7	82897.8	76175.4	62367.4	70096.6	82367.1	16.0922	16.2517	16.2372	16.2026	16.5	16.0054	16.339	16.217	15.9285	16.0971	16.3298
A0A1D5P7S4;A0A1D5PG78;A0A8V0XFL7;A0A8V0XM92;A0A8V0XQ01;F1NK32	ZNF521	Zinc finger protein 521	8982.07	6054.52	7653.34	7043.26	9343.7	5756.42	7771.32	8288.59	8988.58	8803.03	5003.21	13.1328	12.5638	12.9019	12.782	13.1898	12.491	12.9239	13.0169	13.1339	13.1038	12.2886
A0A1D5P7U7	SF3B5	Splicing factor 3B subunit 5	38382.8	41559.8	44548.6	44233.8	46932.5	36692.8	41951.2	43734.8	29612.4	37688.3	40572.2	15.2282	15.3429	15.4431	15.4329	15.5183	15.1632	15.3564	15.4165	14.8539	15.2018	15.3082
A0A1D5P7Y2;A0A1D5PPC9	TSPAN13	Tetraspanin 13	14383	8258.27	10884	11320.3	10026	9096.9	9240.73	5678.21	10310.1	8188.67	8596.91	13.8121	13.0116	13.4099	13.4666	13.2915	13.1512	13.1738	12.4712	13.3318	12.9994	13.0696
A0A1D5P801;A0A8V0YWQ3	DPP8	Dipeptidyl peptidase 8	10368.2	9350.36	9472.41	10991.4	6864.96	6147.48	8747.37	8421.38	5107.99	6533.63	7052.03	13.3399	13.1908	13.2095	13.4241	12.745	12.5858	13.0946	13.0398	12.3185	12.6737	12.7838
A0A1D5P838;A0A1D5PBA3;A0A8V0Y3Z9;A0A8V0Y8P7;A0A8V0Y8Q9;A0A8V0YA91;A0A8V0YCF2;A0A8V0YH50	RUNX1T1	RUNX1 translocation partner 1	4404.48	3386.78	4791.85	5592.75	3447.6	2394.4	2305.42	5294.12	2230.09	4677.74	3404.8	12.1048	11.7257	12.2264	12.4493	11.7514	11.2254	11.1708	12.3702	11.1229	12.1916	11.7334
A0A1D5P882;A0A8V0ZPC1;A0A8V0ZY62	AGFG1	ArfGAP with FG repeats 1	34377.3	32444.8	31482.1	35525.9	31368.6	31021.8	31822.4	33527.3	32566.9	31596.3	34442.8	15.0692	14.9857	14.9422	15.1166	14.937	14.921	14.9578	15.033	14.9911	14.9475	15.0719
A0A1D5P8A9	SNRK	SNF related kinase	3386.98	3611.71	3704.69	5125.98	2323.35	3105.76	2767.45	3044.31	2657.19	2643.78	2586.44	11.7258	11.8185	11.8551	12.3236	11.182	11.6007	11.4343	11.5719	11.3757	11.3684	11.3368
A0A1D5P8C5	PPP1R7	Protein phosphatase 1 regulatory subunit 7	129489	148907	138358	130623	158077	154044	150041	141661	151490	145537	169673	16.9825	17.1841	17.078	16.995	17.2703	17.233	17.195	17.1121	17.2089	17.151	17.3724
A0A1D5P8H7	XPO1	Exportin 1	81884.2	101928	85961.5	85112.1	106315	101287	89982.3	91200.2	96082.4	93564.2	104231	16.3213	16.6372	16.3914	16.3771	16.698	16.6281	16.4574	16.4767	16.552	16.5137	16.6694
A0A1D5P8I3	SFPQ	Splicing factor proline and glutamine rich	370788	337547	359717	401509	409854	340813	317149	371940	287106	346234	324950	18.5002	18.3647	18.4565	18.6151	18.6448	18.3786	18.2748	18.5047	18.1312	18.4014	18.3099
A0A1D5P8I7	IDH2	Isocitrate dehydrogenase [NADP]	591024	530753	526995	515168	432583	527975	578350	490457	519043	511950	537174	19.1729	19.0177	19.0074	18.9747	18.7226	19.0101	19.1416	18.9038	18.9855	18.9656	19.035
A0A1D5P8I8;A0A1L1RPW4;A0A8V0XG00;F1NX22	COL12A1	Collagen type XII alpha 1 chain	16090.6	18977.1	22958.7	9494.77	31260.8	15056.3	17623.1	20759.4	21465.9	36790.3	19966.5	13.9739	14.212	14.4868	13.2129	14.9321	13.8781	14.1052	14.3415	14.3898	15.167	14.2853
A0A1D5P8L8;A0A3Q2TVY9;A0A8V0ZX52;A0A8V1A4L5	NETO2	Neuropilin and tolloid like 2	6211.9	7027.68	7510.98	7775.68	5307.74	9324.06	8010.35	5438.21	6564.53	5854.41	6966.56	12.6008	12.7788	12.8748	12.9248	12.3739	13.1867	12.9677	12.4089	12.6805	12.5153	12.7662
A0A1D5P8P3;A0A8V0YGH0;A0A8V0YMP0;A0A8V0YMQ8;A0A8V0YMV8;A0A8V0YMY3;A0A8V0YMZ2;A0A8V0YMZ7;A0A8V0YPM6;A0A8V0YUP9	COL4A1	Collagen type IV alpha 1 chain	7754.47	9188.89	11234.1	9464.24	15920.6	10344	9172.98	7081.31	2320.16	8560.54	9253.8	12.9208	13.1657	13.4556	13.2083	13.9586	13.3365	13.1632	12.7898	11.18	13.0635	13.1758
A0A1D5P8P4;A0A8V1AAZ1;F1NRL8	KCND3	Potassium voltage-gated channel subfamily D member 3	15284.6	13860.7	13346.1	12791.6	11667.8	13940.9	12472.5	11961.2	16690.6	15456	15112.5	13.8998	13.7587	13.7041	13.6429	13.5102	13.767	13.6065	13.5461	14.0267	13.9159	13.8835
A0A1D5P8S2;A0A3Q3ADW5;F1NCN3	EDIL3	EGF like repeats and discoidin domains 3	13840.1	12354.2	12621.7	12043.4	17092.8	13760.2	16973	10919.9	11045.3	13406.2	13020.9	13.7566	13.5927	13.6236	13.556	14.0611	13.7482	14.051	13.4147	13.4311	13.7106	13.6685
A0A1D5P8S6;A0A8V0XUY9;A0A8V0XUZ4;A0A8V0XZD5;A0A8V0Y178	CYSTM1	Cysteine-rich and transmembrane domain-containing protein 1	40427.8	34134.7	34952	36582	32076.2	34518.6	39557.6	35156.8	40757.5	39379.5	31948.3	15.3031	15.059	15.0931	15.1588	14.9692	15.0751	15.2717	15.1015	15.3148	15.2652	14.9635
A0A1D5P8W2	MED4	Mediator of RNA polymerase II transcription subunit 4	4297.01	7287.24	4268.6	7206.19	6446.78	4057.2	3036.63	6666.06	675.749	2431.21	4336.97	12.0691	12.8312	12.0595	12.815	12.6544	11.9863	11.5683	12.7026	9.40034	11.2475	12.0825
A0A1D5P8X0;A0A8V0YJ38;A0A8V0YJ43;A0A8V0YJ56;A0A8V0YQI2;A0A8V0YQI5;A0A8V0YQJ4;A0A8V0YS83;A0A8V0YX96;F1NMW9	ARL15	ADP ribosylation factor like GTPase 15	53108.1	45805.8	43453.2	56131.3	51736.6	46653.7	40917	48566.9	51766.8	45648	41556.9	15.6966	15.4832	15.4072	15.7765	15.6589	15.5097	15.3204	15.5677	15.6597	15.4783	15.3428
A0A1D5P901;A0A3Q2U554;A0A8V0Z169;Q5ZI23	HAGH	Hydroxyacylglutathione hydrolase;Hydroxyacylglutathione hydrolase;Hydroxyacylglutathione hydrolase;Hydroxyacylglutathione hydrolase, mitochondrial	55444	63994.5	55381.9	46258.4	49192.9	58721.1	52721.6	49243.9	58705	46244.5	55810.1	15.7587	15.9657	15.7571	15.4974	15.5862	15.8416	15.6861	15.5877	15.8412	15.497	15.7682
A0A1D5P952;A0A3Q3AVJ7;A0A8V0ZXN6	SLC44A5	Choline transporter-like protein	2041.03	7560.43	3210.13	1726.55	4839.33	4703.09	4475.9	2262.97	7924.79	2552.56	6767.37	10.9951	12.8843	11.6484	10.7537	12.2406	12.1994	12.128	11.144	12.9522	11.3177	12.7244
A0A1D5P955;A0A8V0ZL33;Q5ZJA9	BORCS5	BLOC-1-related complex subunit 5	17646.7	19218.9	19454	21578.3	17547.6	21162.9	20644.6	23241.9	18516.7	21566.5	24129	14.1071	14.2302	14.2478	14.3973	14.099	14.3692	14.3335	14.5044	14.1765	14.3965	14.5585
A0A1D5P979;A0A8V0Z1Y5;A0A8V0Z222;A0A8V0Z7W8;A0A8V0Z7X4;A0A8V0Z7Y0;A0A8V0Z8F7;A0A8V0ZFA2;A0A8V0ZFC1	TCF7L2	Transcription factor 7-like 2 (T-cell specific, HMG-box);Transcription factor 7-like 2 (T-cell specific, HMG-box);Transcription factor 7-like 2 (T-cell specific, HMG-box);Transcription factor 7-like 2 (T-cell specific, HMG-box);Transcription factor 7-like 2 (T-cell specific, HMG-box);Transcription factor 7-like 2 (T-cell specific, HMG-box);Transcription factor 7-like 2 (T-cell specific, HMG-box);…	1197.67	1289.06	1654.67	846.162	1712.85	NaN	1128.86	1894.55	1507.94	992.404	1508.33	10.226	10.3321	10.6923	9.72479	10.7422	NaN	10.1407	10.8876	10.5584	9.95478	10.5587
A0A1D5P990;A0A8V0ZH99;A0A8V0ZHA3;A0A8V0ZNB4	SLC4A10	Anion exchange protein	31080.6	30517.9	26634.6	24868	25790.9	29517.8	27885.9	26275.3	35934.5	29092.2	27629.3	14.9237	14.8974	14.701	14.602	14.6546	14.8493	14.7672	14.6814	15.1331	14.8283	14.7539
A0A1D5P997	ARFIP1	ADP ribosylation factor interacting protein 1	17751.1	16097.6	16105.3	17059.3	16541.9	13842.3	17994.9	14046.1	19586.7	16183.5	18535.3	14.1156	13.9746	13.9752	14.0583	14.0138	13.7568	14.1353	13.7779	14.2576	13.9822	14.178
A0A1D5P9A5;F1NGU9;Q5ZL34	CPSF6	Cleavage and polyadenylation specificity factor subunit 6	80419.1	66908.4	72359.1	77194	83144	67666.3	69404	68794.9	59377.1	70819.3	68167.6	16.2953	16.0299	16.1429	16.2362	16.3433	16.0462	16.0827	16.07	15.8576	16.1119	16.0568
A0A1D5P9D0;A0A8V0XCH7;A0A8V0XGK2;A0A8V0XM20;A0A8V0ZFL4	MOB1A;MOB1B;MOB1B;MOB1B;MOB1A	MOB kinase activator 1A	6267.75	6310.97	7151.14	4562.59	8065.18	8484.31	5631.48	4255.16	8646.66	5420.94	6554.44	12.6137	12.6236	12.804	12.1556	12.9775	13.0506	12.4593	12.055	13.0779	12.4043	12.6783
A0A1D5P9G5;A0A1D5PSG8;A0A8V0XX27;A0A8V0XYY8;A0A8V0XYZ3;A0A8V0Y1H1;A0A8V0Y5B3;F1P189	COMMD10	COMM domain containing 10	10798.9	23901.8	14944.3	17809.6	17769.3	16237.3	16263.1	20319.2	14148.8	16443.3	8470.23	13.3986	14.5448	13.8673	14.1204	14.1171	13.987	13.9893	14.3106	13.7884	14.0052	13.0482
A0A1D5P9H3;A0A8V0ZCG5;A0A8V0ZCH6;A0A8V0ZI12;A0A8V0ZI27;A0A8V0ZJJ4;A0A8V0ZJL0;A0A8V0ZJN2;A0A8V0ZQE3;A0A8V0ZQG9	MCU	Calcium uniporter protein	59820.5	62216	62094.3	51922.2	50872.8	56967.9	52331.1	59974.5	53406.1	55048	62030.5	15.8684	15.925	15.9222	15.6641	15.6346	15.7979	15.6754	15.8721	15.7047	15.7484	15.9207
A0A1D5P9H5;A0A8V0YAP8	USP15	Ubiquitin carboxyl-terminal hydrolase;ubiquitinyl hydrolase 1	38188.8	39106.8	42410	40462.3	40352.2	40004.3	39930.2	39760.6	39681.5	36425.9	40231.2	15.2209	15.2551	15.3721	15.3043	15.3004	15.2879	15.2852	15.2791	15.2762	15.1527	15.296
A0A1D5P9H8;Q5ZKD0	LPGAT1	Lysophosphatidylglycerol acyltransferase 1	11745.5	11549.5	13319.5	11202.2	14839.5	14201.4	12615.1	12540.4	14670.4	14631	13357.4	13.5198	13.4955	13.7013	13.4515	13.8572	13.7937	13.6229	13.6143	13.8406	13.8367	13.7054
A0A1D5P9N0;A0A3Q2UAR2;A0A8V0YL50;A0A8V0YSI6;A0A8V0YSQ7;A0A8V0YST1;A0A8V0YXU8;A0A8V0YZA0;Q5F480	ITPK1	Inositol-tetrakisphosphate 1-kinase	4308.62	4146.69	4275.56	3558.17	2161.23	2111.41	2162.95	2313.61	1196.35	1878.24	3409.71	12.073	12.0177	12.0619	11.7969	11.0776	11.044	11.0788	11.1759	10.2244	10.8752	11.7354
A0A1D5P9P3;P05094	ACTN1	Actinin, alpha 1;Alpha-actinin-1	192233	181262	171221	154376	168263	159144	184560	171444	173301	170906	175978	17.5525	17.4677	17.3855	17.2361	17.3604	17.28	17.4937	17.3874	17.4029	17.3828	17.425
A0A1D5P9T4;A0A8V0X639	UNC45A	Unc-45 myosin chaperone A	17392	19081.7	16225.2	17406.8	15082.1	19476.5	17026	16387.2	20765.9	20360.2	21415.4	14.0861	14.2199	13.986	14.0874	13.8805	14.2494	14.0555	14.0003	14.3419	14.3135	14.3864
A0A1D5P9V5;A0A8V0XT58	SLC12A7	Solute carrier family 12 member 7	9768.3	11036.7	9541.24	9332.24	8550.35	12034	10126.8	10352.4	11019.5	9049.03	9007.78	13.2539	13.43	13.22	13.188	13.0618	13.5548	13.3059	13.3377	13.4278	13.1435	13.137
A0A1D5P9X0;A0A8V0YHF0	EFNB1	Ephrin B1	35444.2	27033.1	30986	34146.4	24258.3	31452.9	28034	33240.6	30384.4	32378.8	30966.4	15.1133	14.7224	14.9193	15.0594	14.5662	14.9409	14.7749	15.0207	14.891	14.9828	14.9184
A0A1D5P9Z1	ACP1	Low molecular weight phosphotyrosine protein phosphatase	15765.7	14807	17090.6	16311.4	14338.5	14046.8	14954.7	14321.4	8225.79	12369.5	14543.3	13.9445	13.854	14.0609	13.9936	13.8076	13.778	13.8683	13.8059	13.0059	13.5945	13.8281
A0A1D5PA08;A0A1D5PIX3;A0A8V0YC24;A0A8V0YDC6;A0A8V0YFL7	STK3	non-specific serine/threonine protein kinase	24246.1	19777.5	21701	23190.3	19616.2	21533.9	22542.4	19982.4	24006.2	23733.2	22212.1	14.5655	14.2716	14.4055	14.5012	14.2598	14.3943	14.4604	14.2864	14.5511	14.5346	14.4391
A0A1D5PA28	METTL7A	Methyltransferase like 7A	19410.1	15686	14128	13313.1	11829.1	17109.4	15151	12487.6	19632.6	15877	14642.4	14.2445	13.9372	13.7863	13.7006	13.5301	14.0625	13.8871	13.6082	14.261	13.9547	13.8379
A0A1D5PA64;A0A8V0ZRS6;A0A8V0ZZ08;A0A8V1A0X1	PHKB	Phosphorylase b kinase regulatory subunit	2580.46	4637.8	1615.56	1128.85	2507.69	1709.55	1333.79	4288.59	1077.5	275.74	2234.83	11.3334	12.1792	10.6578	10.1406	11.2921	10.7394	10.3813	12.0663	10.0735	8.10716	11.126
A0A1D5PAA8;A0A8V0X182;A0A8V0X6S6	GYG1	Glycogenin 1	48529.6	34759.5	47151.2	34446.9	45886.1	39280.2	45631.2	41809.9	21297.3	40859.7	35856.3	15.5666	15.0851	15.525	15.0721	15.4858	15.2615	15.4777	15.3516	14.3784	15.3184	15.1299
A0A1D5PAD2;A0A8V1A3R0	RBM6	RNA binding motif protein 6	18478.3	15263.6	17664.7	19493.1	18664.2	16651	17790	18269.8	17588.9	18016.4	15399.9	14.1735	13.8978	14.1086	14.2507	14.188	14.0233	14.1188	14.1572	14.1024	14.137	13.9106
A0A1D5PAJ5	LOC101749287	Uncharacterized protein	10153.9	7294.2	9965.6	7827.42	6958.27	7196.89	9335.42	7392.2	7414.3	7882.75	4898.04	13.3098	12.8325	13.2827	12.9343	12.7645	12.8132	13.1885	12.8518	12.8561	12.9445	12.258
A0A1D5PAM4	HSBP1	Heat shock factor binding protein 1	33268.3	50798	49046.7	46813.3	58537	38903.9	36657.3	51404.5	35161.9	42483.7	48221.8	15.0219	15.6325	15.5819	15.5146	15.8371	15.2476	15.1618	15.6496	15.1017	15.3746	15.5574
A0A1D5PAN0;A0A8V1A1E8;A0A8V1ADW4	PRELP	Proline and arginine rich end leucine rich repeat protein	22697.3	20862.9	22167.3	8874.23	19130.5	17226.3	23567.5	21715.5	23690	37987.4	21367.8	14.4702	14.3487	14.4361	13.1154	14.2236	14.0723	14.5245	14.4064	14.532	15.2132	14.3832
A0A1D5PAN6;A0A8V0XA03;A0A8V0XE47;A0A8V0XGW3;A0A8V0XJL3;A0A8V0XJM3	SNX13	Sorting nexin 13	5064.68	6223.44	4860.79	3165.59	5240.58	4569.98	5495.84	2469.21	4303.43	1567.59	4048.98	12.3063	12.6035	12.247	11.6283	12.3555	12.158	12.4241	11.2698	12.0713	10.6143	11.9833
A0A1D5PAR5;A0A8V1ACK7	TUBA5	Tubulin alpha chain	5435595	5610049	4.99543e+06	4628468	4742027	4.747e+06	4639397	5.52476e+06	4.58036e+06	5070299	4830091	22.374	22.4196	22.2522	22.1421	22.1771	22.1786	22.1455	22.3975	22.127	22.2736	22.2036
A0A1D5PB05;A0A1D5PK05;A0A8V0ZXT2	C1QL2;C1QL3;C1QL1	Complement C1q like 2;Complement C1q like 3;Complement C1q like 1	3812.58	2180.75	2134.71	1156.49	1795.13	5103.49	3109.37	NaN	3879.64	1620.49	3855.15	11.8966	11.0906	11.0598	10.1755	10.8099	12.3173	11.6024	NaN	11.9217	10.6622	11.9126
A0A1D5PB73	CASK	Calcium/calmodulin dependent serine protein kinase	75227.9	71241.9	75771.2	75038.2	70602.6	69619.4	66250.8	75845.5	63075.9	73274	69809.5	16.199	16.1204	16.2094	16.1953	16.1074	16.0872	16.0157	16.2108	15.9448	16.161	16.0911
A0A1D5PB96;E1BTP9	QRICH1	Glutamine rich 1	7339.64	6043.09	4959.33	6423.73	8114.42	8746.6	6912.05	7463.44	8760.27	6776.42	8391.46	12.8415	12.5611	12.2759	12.6492	12.9863	13.0945	12.7549	12.8656	13.0968	12.7263	13.0347
A0A1D5PBM1	SLC4A8	Anion exchange protein	3290.71	4938.34	1946.93	3067.3	2882.28	2408.87	1112.05	1336.01	3434.55	1883.93	1766.11	11.6842	12.2698	10.927	11.5828	11.493	11.2341	10.119	10.3837	11.7459	10.8795	10.7864
A0A1D5PBN7	MRPL15	Large ribosomal subunit protein uL15m	21109.3	18373.3	19692.2	21612.9	18149.5	16904.4	17532.1	22470.2	21547	19226.1	16927.4	14.3656	14.1653	14.2653	14.3996	14.1476	14.0451	14.0977	14.4557	14.3952	14.2308	14.0471
A0A1D5PBN9	PURA	Purine rich element binding protein A	55280.1	56501.9	61879.1	53158.1	66183.3	51902.8	60522.5	52086.1	67449.6	66852.4	58083.9	15.7545	15.786	15.9172	15.698	16.0142	15.6635	15.8852	15.6686	16.0415	16.0287	15.8259
A0A1D5PBS7;A0A8V0YNV1;A0A8V0YVM7;A0A8V0YVP2;Q5ZML9	SETD3	protein-histidine N-methyltransferase;protein-histidine N-methyltransferase;protein-histidine N-methyltransferase;protein-histidine N-methyltransferase;Actin-histidine N-methyltransferase	15050.7	15852.5	17969	14740.9	16721	15954.8	17281.9	14541.8	25865.2	17295.3	17446	13.8775	13.9524	14.1332	13.8475	14.0294	13.9617	14.077	13.8279	14.6587	14.0781	14.0906
A0A1D5PBU5	KIF2A	Kinesin-like protein	171515	181456	178771	185271	161975	194072	169691	188300	192035	177115	166623	17.388	17.4693	17.4478	17.4993	17.3054	17.5662	17.3726	17.5227	17.551	17.4343	17.3462
A0A1D5PBV9;A0A3Q2U134;A0A8V0Y7S7	GLUL	Glutamine synthetase	216903	156736	196413	191845	198234	176081	185837	159003	183286	190048	180577	17.7267	17.258	17.5835	17.5496	17.5968	17.4259	17.5037	17.2787	17.4837	17.536	17.4623
A0A1D5PBY3;A0A8V0X8L4;A0A8V0XBN9;A0A8V0XEE4	PRDX3	Peroxiredoxin 3	233963	233172	257936	213239	219069	213386	244058	252944	284724	246012	246299	17.8359	17.831	17.9767	17.7021	17.741	17.7031	17.8969	17.9485	18.1192	17.9084	17.91
A0A1D5PBY7	LOC107057310	NDRG family member 3	122444	121697	109964	112986	117641	101872	98344.9	102870	69771.6	81573.8	103923	16.9018	16.8929	16.7467	16.7858	16.844	16.6364	16.5856	16.6505	16.0904	16.3158	16.6651
A0A1D5PC23	TALDO1	Transaldolase	193438	163134	176945	167913	159651	170897	173649	158652	168674	150156	157734	17.5615	17.3157	17.4329	17.3574	17.2846	17.3828	17.4058	17.2755	17.3639	17.1961	17.2671
A0A1D5PC33;A0A8V0Z0N2;A0A8V0Z6Z7;A0A8V0Z838;A0A8V0Z842;A0A8V0Z8A3;A0A8V0Z8A8	ARHGEF10L	Rho guanine nucleotide exchange factor 10 like	7589.93	8597.86	8115.85	8304.61	9340.24	8122.4	8387.79	8394.22	11503.2	9435.82	9519.78	12.8899	13.0698	12.9865	13.0197	13.1892	12.9877	13.0341	13.0352	13.4897	13.2039	13.2167
A0A1D5PC74	BCLAF1	BCL2 associated transcription factor 1	88607.8	78766.5	90984.2	96827.1	95685.3	83393.2	74257.4	91073.9	77898.8	88134.8	83080.4	16.4351	16.2653	16.4733	16.5631	16.546	16.3476	16.1802	16.4748	16.2493	16.4274	16.3422
A0A1D5PC88;A0A8V0Y267;A0A8V0Y647	APC	APC regulator of WNT signaling pathway	20093.2	20858.5	21744.6	25003.8	20996.1	21226.7	21060.9	21632.3	19503.6	20058.3	21916	14.2944	14.3483	14.4084	14.6099	14.3578	14.3736	14.3623	14.4009	14.2515	14.2919	14.4197
A0A1D5PC97	SRA1	Steroid receptor RNA activator 1	17282.5	14504.7	16502.3	13844.6	13757.5	12640.9	13590.9	14845.6	10915.2	15959.5	15491.9	14.077	13.8242	14.0104	13.757	13.7479	13.6258	13.7303	13.8578	13.4141	13.9621	13.9192
A0A1D5PC99;A0A8V0ZVU3;A0A8V0ZVV0;A0A8V1A376;F1N9U8	ETFA	Electron transfer flavoprotein subunit alpha	193964	190801	201363	166984	236335	198349	204455	171799	213058	195896	226476	17.5654	17.5417	17.6194	17.3494	17.8505	17.5977	17.6414	17.3904	17.7009	17.5797	17.789
A0A1D5PCD1;A0A8V1AFR1;A0A8V1AL42;A0A8V1AMJ3;A0A8V1AP24	FLOT2	Flotillin	34116.6	34780.1	28778.3	28772.5	29899.5	27249.2	29231.5	32687.6	31240.5	24980.8	31202.1	15.0582	15.086	14.8127	14.8124	14.8678	14.7339	14.8352	14.9965	14.9311	14.6085	14.9294
A0A1D5PCF7;A0A1D5PRI0;A0A8V0XAU0;A0A8V0XKD4	WIZ	C2H2-type domain-containing protein	9049.35	8722.97	9643.2	9955.18	8505.01	8914.04	8247.32	9250.87	8199.01	7195.99	7776.86	13.1436	13.0906	13.2353	13.2812	13.0541	13.1219	13.0097	13.1754	13.0012	12.813	12.925
A0A1D5PCG4	SYT4	Synaptotagmin 4	14195.2	12455.5	14880.2	13451.2	11323.9	12807.6	12055.9	15243.4	14912.2	13136.4	9383.48	13.7931	13.6045	13.8611	13.7155	13.4671	13.6447	13.5575	13.8959	13.8642	13.6813	13.1959
A0A1D5PCI4;A0A8V0ZNX3	PRKAR1B	Protein kinase cAMP-dependent type I regulatory subunit beta	13135	13287.7	13080.8	13523.4	10499.9	9384.13	12841.3	13017.5	11913.7	10764	10637.2	13.6811	13.6978	13.6752	13.7232	13.3581	13.196	13.6485	13.6682	13.5403	13.3939	13.3768
A0A1D5PCN3;A0A3Q2UHT2;A0A8V0YEN8;A0A8V0YMX3;A0A8V0YSX2	LMO3	LIM domain only 3	9502.17	9484.62	12606.9	14239	12562.3	16316.1	13605.1	11944.4	13026.1	14540.4	16206.7	13.214	13.2114	13.6219	13.7976	13.6168	13.994	13.7319	13.544	13.6691	13.8278	13.9843
A0A1D5PCU1	SLC25A5	ADP/ATP translocase	2.79998e+06	2.15361e+06	2.20812e+06	2.34285e+06	1.56576e+06	2107704	2.03369e+06	2.42855e+06	1.31199e+06	1.72815e+06	1.87001e+06	21.417	21.0383	21.0744	21.1598	20.5784	21.0072	20.9557	21.2117	20.3233	20.7208	20.8346
A0A1D5PCU3;A0A8V0ZEF5;A0A8V0ZFJ3;A0A8V0ZLV5	ARIH2	RBR-type E3 ubiquitin transferase	6946.71	8235.72	7248.26	6359.22	8768.69	8078.62	6584.78	6979.19	9619.81	6134.77	7261.57	12.7621	13.0077	12.8234	12.6346	13.0981	12.9799	12.6849	12.7688	13.2318	12.5828	12.8261
A0A1D5PCW1;A0A8V0XF18	CLVS1	Clavesin 1	17430	22169.4	17638.7	17695	19622.9	20208.2	16686.7	18791.7	13820.1	15164.1	17458.2	14.0893	14.4363	14.1065	14.1111	14.2602	14.3027	14.0264	14.1978	13.7545	13.8884	14.0916
A0A1D5PCW2;A0A8V0Y3U8;A0A8V0YA46;Q5ZJK0	RALGPS2;RALGPS2;RALGPS2;RALGPS1	Ral GEF with PH domain and SH3 binding motif 2;Ral GEF with PH domain and SH3 binding motif 2;Ral GEF with PH domain and SH3 binding motif 2;Ras-specific guanine nucleotide-releasing factor RalGPS1	39809.9	34097.2	31299	38127	28741.9	29494.3	28214.8	39042.2	28548.7	26141.4	33609.1	15.2808	15.0574	14.9338	15.2185	14.8109	14.8481	14.7842	15.2527	14.8011	14.674	15.0366
A0A1D5PCX2	CHMP2A	Charged multivesicular body protein 2A	26716.3	26768.7	27919.8	24141.9	28487.3	26007.3	27880.9	25962.8	24771.3	22305.7	32671.5	14.7054	14.7083	14.769	14.5593	14.798	14.6666	14.767	14.6642	14.5964	14.4451	14.9957
A0A1D5PCZ1	PRKCB	Protein kinase C	110996	110532	110971	106028	108793	110924	116987	101409	96344.8	100332	115828	16.7602	16.7541	16.7598	16.6941	16.7312	16.7592	16.836	16.6298	16.5559	16.6144	16.8216
A0A1D5PD03;A0A8V0YW02;A0A8V0Z2F9;A0A8V0Z2W6;A0A8V0Z2Y3;A0A8V0Z431;A0A8V0Z435;A0A8V0Z440	TTC7B	Tetratricopeptide repeat domain 7B	9259.75	8326.93	8262.86	7891.41	8891.78	10260.5	9247	7480.29	11146	8406.98	8304.33	13.1768	13.0236	13.0124	12.9461	13.1183	13.3248	13.1748	12.8689	13.4442	13.0374	13.0196
A0A1D5PD32	DDX17	DEAD-box helicase 17	783876	635549	754833	793029	758220	694137	696218	748166	607444	757466	660646	19.5803	19.2776	19.5258	19.597	19.5323	19.4049	19.4092	19.513	19.2124	19.5308	19.3335
A0A1D5PD33	CDC42	Cell division control protein 42 homolog	479729	390097	457610	442470	393955	469234	450026	465720	522822	469796	350070	18.8719	18.5735	18.8038	18.7552	18.5877	18.8399	18.7796	18.8291	18.996	18.8417	18.4173
A0A1D5PD57;A0A8V0YB42;A0A8V0YHH2;A0A8V0YPA9	STK38L	Serine/threonine kinase 38 like	2107.9	3027.56	3146.49	2074.48	4502.52	5238.31	5462.95	2648.88	5108.18	4588.34	5610.94	11.0416	11.5639	11.6195	11.0185	12.1365	12.3549	12.4155	11.3712	12.3186	12.1638	12.454
A0A1D5PD64;A0A8V0ZIQ5;A0A8V0ZR56	MAP2K3	Mitogen-activated protein kinase kinase 3	14714.4	15442.5	14391.7	16264.9	14962.4	15272.2	14497.4	13387.8	19346.5	14064.3	15249.2	13.8449	13.9146	13.8129	13.9895	13.8691	13.8986	13.8235	13.7086	14.2398	13.7798	13.8964
A0A1D5PD65	TMEM55A	Phosphatidylinositol-4,5-bisphosphate 4-phosphatase	22959.8	24414.8	23472.4	23474.9	18327.3	27906.7	21171.6	20007.9	28700.2	24167.6	28013.2	14.4868	14.5755	14.5187	14.5188	14.1617	14.7683	14.3698	14.2883	14.8088	14.5608	14.7738
A0A1D5PD70	GMDS	GDP-mannose 4,6-dehydratase	21559.3	22495.7	21710.5	20960.7	24427.6	27370.5	21351.3	21035.6	28040	23979.9	24690.5	14.396	14.4574	14.4061	14.3554	14.5762	14.7403	14.382	14.3605	14.7752	14.5495	14.5917
A0A1D5PDC2;A0A8V0X9B0	ZFAND1	Zinc finger AN1-type containing 1	5168.65	2192.59	3779	4718.22	3251.68	6019.57	5351.22	2797.35	11213	4941.73	4199.13	12.3356	11.0984	11.8838	12.204	11.667	12.5554	12.3857	11.4498	13.4529	12.2708	12.0359
A0A1D5PDD2;A0A3Q2UN32;A0A8V1A143;A0A8V1A5L3	AGAP3	ArfGAP with GTPase domain, ankyrin repeat and PH domain 3;ArfGAP with GTPase domain, ankyrin repeat and PH domain 3;ArfGAP with GTPase domain, ankyrin repeat and PH domain 3;ArfGAP with GTPase domain, ankyrin repeat and PH domain 3	85099.5	78558	79253.9	83955.8	77668.2	73815.8	80608.5	85652.9	85531.4	83305.8	83835.8	16.3769	16.2615	16.2742	16.3573	16.245	16.1716	16.2986	16.3862	16.3842	16.3461	16.3553
A0A1D5PDN6;A0A8V0ZKP0;A0A8V0ZKP5;A0A8V0ZKP9;A0A8V0ZTY3;A0A8V0ZYI0	RUFY2	RUN and FYVE domain containing 2	12046.9	14082.3	12041.8	13409.6	11709.6	11730.4	12471.9	11669.2	11469.1	11782.9	11986	13.5564	13.7816	13.5558	13.711	13.5154	13.518	13.6064	13.5104	13.4855	13.5244	13.5491
A0A1D5PDQ4;A0A8V0ZD60;A0A8V0ZKE5	STK4	non-specific serine/threonine protein kinase	7231.21	8915.96	9224.02	9180.96	6999.21	7199.08	9301.62	8169.51	9455.07	7282.77	7478.05	12.82	13.1222	13.1712	13.1644	12.773	12.8136	13.1833	12.996	13.2069	12.8303	12.8684
A0A1D5PDV9;A0A1D5PT55;A0A8V0ZKG4	ADGRL2	Adhesion G protein-coupled receptor L2	47248.6	49807.3	52420.1	57592.9	54612.8	46852.4	48078.2	47854.6	36577.9	54914.2	49759.1	15.528	15.6041	15.6778	15.8136	15.737	15.5158	15.5531	15.5464	15.1587	15.7449	15.6027
A0A1D5PDW3;A0A8V0XJD4;A0A8V0XJE4;A0A8V0XNK3;A0A8V0XQT8;A0A8V0XTH9;A0A8V0XW67	FAM107B	Family with sequence similarity 107 member B	18998.7	14859.3	16692.5	16694.5	15322.1	14619.4	15846.5	19036.1	13930.7	15876	16887	14.2136	13.8591	14.0269	14.0271	13.9033	13.8356	13.9519	14.2164	13.766	13.9546	14.0436
A0A1D5PE33;A0A1L1RP46;A0A8V0Z9E9;A0A8V0Z9F3	RAB1B	RAB1B, member RAS onco family;RAB1B, member RAS onco family;RAB1B, member RAS onco family;RAB1B, member RAS onco family	331263	306794	310929	289920	351153	327920	305470	329184	347671	328543	312575	18.3376	18.2269	18.2462	18.1453	18.4217	18.323	18.2207	18.3285	18.4074	18.3257	18.2538
A0A1D5PE41;A0A8V0ZIQ0	NDUFS8	NADH dehydrogenase [ubiquinone] iron-sulfur protein 8, mitochondrial;NADH dehydrogenase [ubiquinone] iron-sulfur protein 8, mitochondrial	58005.3	64518	55697.2	62349.3	67853.3	66462.4	67650.1	65403.2	59582.9	51334.7	71019.5	15.8239	15.9774	15.7653	15.9281	16.0501	16.0203	16.0458	15.9971	15.8626	15.6476	16.1159
A0A1D5PE57;A0A8V0YCJ3;A0A8V0YKV0;A0A8V0YKX9;A0A8V0YKY2;A0A8V0YQN3;A0A8V0YQR3;A0A8V0YQR8	COL3A1	Collagen type III alpha 1 chain	10601	10853.1	13988.5	11931	10360	8581.32	13603.7	11227.8	14933.7	11943.9	8995.76	13.3719	13.4058	13.772	13.5424	13.3387	13.067	13.7317	13.4548	13.8663	13.544	13.135
A0A1D5PE85;E1BW33	SMG1	non-specific serine/threonine protein kinase	9067.21	10461	8997.23	8930.91	10189.9	9219.2	8658.32	8587.91	7530.85	8268.98	9846.21	13.1464	13.3527	13.1353	13.1246	13.3148	13.1704	13.0799	13.0681	12.8786	13.0135	13.2654
A0A1D5PE93	NCAPG	Non-SMC condensin I complex subunit G	4075.63	4553.8	3482.12	3095.82	2618.49	3294.05	2281.7	3010.66	1875.64	2148.52	3371.09	11.9928	12.1529	11.7657	11.5961	11.3545	11.6856	11.1559	11.5559	10.8732	11.0691	11.719
A0A1D5PE94	LOC121113288	Uncharacterized protein	12554.1	12249.5	14324.8	12923.7	12023.6	13417.6	14600.6	14368.6	16301	14447.2	15590.2	13.6159	13.5804	13.8062	13.6577	13.5536	13.7118	13.8337	13.8106	13.9927	13.8185	13.9284
A0A1D5PE96	PLS3	Plastin 3	104704	103537	104642	88956.4	107646	92690.2	101010	100114	117151	109487	106487	16.676	16.6598	16.6751	16.4408	16.7159	16.5001	16.6241	16.6113	16.838	16.7404	16.7003
A0A1D5PEC4;A0A8V0YV49;F1NVF7	MICU3	Mitochondrial calcium uptake family member 3	26585	23710.8	27001.3	22596.8	24645	26366.8	27904.1	23401.7	30501.5	25844.3	26229	14.6983	14.5333	14.7207	14.4638	14.589	14.6864	14.7682	14.5143	14.8966	14.6576	14.6789
A0A1D5PEG4;A0A1D5PLW4	SP4	Sp4 transcription factor	8150.27	4612.58	7792.18	8435.38	5974.56	7238.14	9541.18	7873.4	9915.78	11365.3	8622.37	12.9926	12.1714	12.9278	13.0422	12.5446	12.8214	13.22	12.9428	13.2755	13.4723	13.0739
A0A1D5PEH3;Q5F426	PDHA2	Pyruvate dehydrogenase E1 component subunit alpha	203067	204667	196614	173794	193670	185014	204819	182194	206632	198315	191404	17.6316	17.6429	17.585	17.407	17.5632	17.4973	17.644	17.4751	17.6567	17.5974	17.5463
A0A1D5PEI4;A0A8V0ZSV9;A0A8V0ZSW4;A0A8V0ZY28;A0A8V1A275;A0A8V1A5J6;A0A8V1A5L1	TOX3	TOX high mobility group box family member 3	6314.27	4694.35	6000.89	7753.32	7055.22	4763.14	5607.12	3910.06	2614.41	5142.86	4274.44	12.6244	12.1967	12.551	12.9206	12.7845	12.2177	12.453	11.933	11.3523	12.3284	12.0615
A0A1D5PEJ1;A0A8V0XMN8;A0A8V0XMP4;A0A8V0XS02	CEBPZ	CCAAT/enhancer binding protein zeta	2960.43	945.947	993.042	1528.37	818.705	NaN	2838.24	NaN	1.79208	2513	451.292	11.5316	9.88562	9.95571	10.5778	9.6772	NaN	11.4708	NaN	0.841634	11.2952	8.81792
A0A1D5PEJ9;A0A8V1A5T6;O57329;Q9IA06	FZD7;FZD2;FZD7;FZD2	Frizzled class receptor 7;Frizzled-2;Frizzled-7;Frizzled-2 (Fragment)	7731.11	5226.86	7383.64	7403.78	5836.22	6874.16	8309.03	7808.41	6998.59	8735.91	6391.91	12.9165	12.3517	12.8501	12.854	12.5108	12.747	13.0205	12.9308	12.7728	13.0927	12.642
A0A1D5PEL7;A0A8V0ZXE5;A0A8V1A4X9;A0A8V1A7D1;Q90679	THYN1	Thymocyte nuclear protein 1	26627.3	33981.1	35433.4	27928.3	32238.8	27725.4	36255.7	28665	32282	30740.7	29196.9	14.7006	15.0524	15.1128	14.7694	14.9765	14.7589	15.1459	14.807	14.9784	14.9079	14.8335
A0A1D5PEM8;A0A1D5PSZ3;A0A8V0XQI1;A0A8V0XVB0;A0A8V0XVC6	SBF1	SET binding factor 1	24561.8	23288.9	22559.7	25919.7	23751.9	25017.3	22257.6	22855.1	22948.4	22202.5	24893	14.5841	14.5074	14.4615	14.6618	14.5358	14.6106	14.442	14.4802	14.4861	14.4384	14.6035
A0A1D5PEN0;A0A8V0Z446	GOLGA7B	Golgin A7 family member B	12433.4	10272.8	11698.6	10922	11269.1	14205.9	14036.9	7100.8	11075	9505.05	9811.03	13.6019	13.3265	13.514	13.4149	13.4601	13.7942	13.7769	12.7938	13.435	13.2145	13.2602
A0A1D5PEW1;A0A8V0XPS0	RSU1	Ras suppressor protein 1	64748.6	61142.8	65140.9	53130.5	60293	67163.1	68816.3	64078.8	86347.7	66946.4	61770.7	15.9826	15.8999	15.9913	15.6973	15.8797	16.0354	16.0705	15.9676	16.3979	16.0307	15.9146
A0A1D5PEX8;A0A8V0XDL0	CBX3	Chromobox 3	48991.8	43053.7	46945.4	48455.5	49886.6	38792	43054.3	51036.3	30373.5	41267.4	44837.9	15.5803	15.3939	15.5187	15.5644	15.6064	15.2435	15.3939	15.6392	14.8905	15.3327	15.4524
A0A1D5PEY0;A0A3Q2TTI8;A0A3Q2U571;A0A8V0ZP26	ZNF644	Zinc finger protein 644	2692.13	1695.56	2511.89	2593.61	1945.48	2151.77	1914.49	2728.04	2331.78	2391.54	1891.24	11.3945	10.7275	11.2946	11.3407	10.9259	11.0713	10.9027	11.4136	11.1872	11.2237	10.8851
A0A1D5PEY3	CNOT11	CCR4-NOT transcription complex subunit 11	14897.6	15910.3	14047.6	16295.7	13996.4	14326.9	13538.8	14801.3	14973.9	14046.6	13879.1	13.8628	13.9577	13.778	13.9922	13.7728	13.8064	13.7248	13.8534	13.8702	13.7779	13.7606
A0A1D5PEZ2;A0A8V0YTL6;A0A8V0Z008;A0A8V0Z1T1;A0A8V0Z7G5	SOS1	SOS Ras/Rac guanine nucleotide exchange factor 1	8157.59	7991.81	9720.29	9285.19	8402.91	8866.75	9070.82	8228.9	9139.67	9565.26	9298.1	12.9939	12.9643	13.2468	13.1807	13.0367	13.1142	13.147	13.0065	13.1579	13.2236	13.1827
A0A1D5PF07	PPM1B	Protein phosphatase, Mg2+/Mn2+ dependent 1B	86793.7	73917.9	78443.2	76389.2	71564.8	68934.1	75366.4	77358.7	65852.5	73902.4	65637.4	16.4053	16.1736	16.2594	16.2211	16.127	16.0729	16.2016	16.2393	16.007	16.1733	16.0022
A0A1D5PF13	ACTN1	Actinin, alpha 1	3260.89	4074.99	3572.09	4363.25	3357	4046.07	5109.74	2437.59	2848.3	2609.28	1265.63	11.671	11.9926	11.8026	12.0912	11.713	11.9823	12.319	11.2512	11.4759	11.3494	10.3056
A0A1D5PF61;A0A8V0Y928;A0A8V0YFZ3	RIC8B	Synembryn	13920.3	14799.9	11405.4	13692.9	15857.3	13695.1	12902.4	13461	18159.7	13342.5	14658.4	13.7649	13.8533	13.4774	13.7411	13.9529	13.7414	13.6554	13.7165	14.1485	13.7037	13.8394
A0A1D5PF65	MARK1	non-specific serine/threonine protein kinase	27587.1	26403.8	26133.2	31033.9	29335.8	28402.7	23721.2	27866.1	23667.8	26952.6	25643	14.7517	14.6885	14.6736	14.9216	14.8404	14.7937	14.5339	14.7662	14.5306	14.7181	14.6463
A0A1D5PF79;Q5ZLT2	PDK3	Protein-serine/threonine kinase	18671.9	19217.8	17662.1	17200.3	16555.6	18121.8	19859.2	18080.7	21360.8	15970.9	15929.3	14.1886	14.2302	14.1084	14.0701	14.015	14.1454	14.2775	14.1422	14.3827	13.9632	13.9594
A0A1D5PF81;A0A8V0YDU1;A0A8V0YK83;A0A8V0YK88	RMDN1	Regulator of microtubule dynamics 1	30047.6	33109.5	38530.2	33403	26479.2	27641.8	37403.2	37574	34831.2	50803	37021.1	14.875	15.015	15.2337	15.0277	14.6926	14.7546	15.1909	15.1974	15.0881	15.6326	15.1761
A0A1D5PFB0;A0A3Q2U6R3;A0A8V0YH29;A0A8V0YI04;F1NU20	GRIK2	Glutamate receptor	5354.02	6963.98	6078.13	6709.59	7002.6	9617.67	5966.27	5679.17	15377.9	7947.91	7319.17	12.3864	12.7657	12.5694	12.712	12.7737	13.2315	12.5426	12.4715	13.9086	12.9564	12.8375
A0A1D5PFB8;A0A1D5PGQ9;A0A8V0ZTS5	DCTN2	Dynactin subunit 2	372584	371222	399490	409938	368549	330369	381239	420685	343881	377344	375552	18.5072	18.5019	18.6078	18.645	18.4915	18.3337	18.5403	18.6824	18.3915	18.5255	18.5187
A0A1D5PFD3;A0A8V0YVD6;A0A8V0YVR4;A0A8V0Z264;Q5ZKQ5	CASC4;CASC4;CASC4;CASC4;GOLM2	Cancer susceptibility candidate 4;Cancer susceptibility candidate 4;Cancer susceptibility candidate 4;Cancer susceptibility candidate 4;Protein GOLM2	26376.7	24762.7	26069.6	22021.6	21618.2	25810.7	23326.3	26086.4	27886.7	24064.1	22998.4	14.687	14.5959	14.6701	14.4266	14.4	14.6557	14.5097	14.671	14.7673	14.5546	14.4892
A0A1D5PFF3	LGI1	Leucine rich glioma inactivated 1	42288.4	48429.5	44459.6	39303.8	47395.5	45648.4	44514.5	37490.3	51796.2	45351	46372.9	15.368	15.5636	15.4402	15.2624	15.5325	15.4783	15.442	15.1942	15.6606	15.4688	15.501
A0A1D5PFJ6;A0A8V1A5Z3	HSPA8	Heat shock 70kDa protein 8	3.13815e+06	3.00939e+06	3.19125e+06	3.04044e+06	2.94358e+06	2.76015e+06	2.85602e+06	3392863	2925884	2897167	3100378	21.5815	21.521	21.6057	21.5358	21.4891	21.3963	21.4456	21.6941	21.4804	21.4662	21.564
A0A1D5PFQ6;A0A1D5PG96	GATAD2A	GATA zinc finger domain containing 2A	14588.9	13842.9	11059.6	14471	14785.5	12253.6	15515.3	13672.2	14198.5	14737.5	15607.8	13.8326	13.7569	13.433	13.8209	13.8519	13.5809	13.9214	13.739	13.7935	13.8472	13.93
A0A1D5PFR7	MAP1LC3A	Microtubule associated protein 1 light chain 3 alpha	478431	432498	476078	466821	393512	441719	428273	481239	406813	409142	402421	18.868	18.7223	18.8608	18.8325	18.586	18.7528	18.7082	18.8764	18.634	18.6422	18.6183
A0A1D5PFS2;A0A8V0Y6M8;A0A8V0Y6N3;A0A8V0Y6P0;A0A8V0YF42	RRAGA	Ras-related GTP-binding protein	28251.1	37559.5	26448	28634.3	40740	38629	31703.4	27599.8	37101.1	29602.4	42834.8	14.786	15.1969	14.6909	14.8055	15.3142	15.2374	14.9524	14.7524	15.1792	14.8534	15.3865
A0A1D5PFS5;A0A8V0Z572	MTURN	Maturin	100043	87080.5	132681	98884	85392.7	64022.2	105633	120050	83565.1	108602	71452.4	16.6103	16.4101	17.0176	16.5934	16.3818	15.9663	16.6887	16.8733	16.3506	16.7287	16.1247
A0A1D5PFX6;A0A8V0ZZI6	RBM12	RNA binding motif protein 12	92925.9	101822	101936	110679	128745	94441.1	95904.9	114277	86901.7	105631	99164.6	16.5038	16.6357	16.6373	16.756	16.9742	16.5271	16.5493	16.8022	16.4071	16.6887	16.5975
A0A1D5PFY7	ALDH5A1	Succinate-semialdehyde dehydrogenase	136208	148124	140408	124690	131456	133680	161296	122905	156656	153271	156794	17.0555	17.1764	17.0993	16.928	17.0042	17.0284	17.2994	16.9072	17.2572	17.2257	17.2585
A0A1D5PG02	SLC41A3	Solute carrier family 41 member	7270.68	4747.17	3698.19	5278.96	6826.4	5319.99	4314.02	5476.35	3493.09	3189.23	4247.79	12.8279	12.2129	11.8526	12.366	12.7369	12.3772	12.0748	12.419	11.7703	11.639	12.0525
A0A1D5PG43;A0A8V0XGQ3;A0A8V0XJE2	TRDMT1	tRNA aspartic acid methyltransferase 1	9938.98	11004.9	6297.49	7674.53	8823.09	10565	4027.82	6618.23	2500.13	5881.08	4780.32	13.2789	13.4259	12.6206	12.9059	13.1071	13.367	11.9758	12.6922	11.2878	12.5219	12.2229
A0A1D5PG53	TKFC	Triokinase/FMN cyclase	25833.2	27774.5	30852.4	34356.4	36398.8	26269.4	28914.1	26173.9	24823.7	27122.8	28211.1	14.6569	14.7615	14.9131	15.0683	15.1516	14.6811	14.8195	14.6758	14.5994	14.7272	14.784
A0A1D5PGA8;A0A8V0XA08;A0A8V0XGW8;A0A8V0XL35	PNPLA6	Patatin like phospholipase domain containing 6	14783.2	13626.5	14262.9	15279.2	14523.8	14538.1	13513.4	14887.3	13795.6	14832.1	13910.1	13.8517	13.7341	13.8	13.8993	13.8261	13.8275	13.7221	13.8618	13.7519	13.8564	13.7638
A0A1D5PGF8;A0A8V1A590;A0A8V1A7Q4;A0A8V1AAB6	SMARCD3	DM2 domain-containing protein	17741.6	14346.4	15304.5	20220.8	17473.5	17561.4	14362.7	17770	13973.1	15622.9	16842.2	14.1148	13.8084	13.9017	14.3036	14.0929	14.1001	13.81	14.1172	13.7704	13.9314	14.0398
A0A1D5PGS5;A0A8V0Y9Z6;A0A8V0YEM4	TBC1D19	TBC1 domain family member 19	4185.6	4197.25	2350.49	4950.87	3612.93	1122.29	1641.83	2584.43	2690.47	1877.82	1310.44	12.0312	12.0352	11.1987	12.2735	11.819	10.1322	10.6811	11.3356	11.3936	10.8748	10.3558
A0A1D5PGV4;A0A8V0YAK8	PSMG4	Proteasome assembly chaperone 4	14431.5	11238.4	13421.9	15647	12483	10863.4	10041	12459.8	7007.26	12002.2	11865.1	13.8169	13.4562	13.7123	13.9336	13.6077	13.4072	13.2936	13.605	12.7746	13.551	13.5344
A0A1D5PGW5;A0A8V0YRB0;A0A8V0YRD2;A0A8V0YRE1;A0A8V0YSZ9	RFTN2	Raftlin family member 2	5849.63	5243.56	4012.78	4288.22	5708.14	4703.91	3533.72	2798.14	2073.9	1445.92	3558.54	12.5141	12.3563	11.9704	12.0662	12.4788	12.1996	11.787	11.4503	11.0181	10.4978	11.7971
A0A1D5PH09;A0A8V0YLD4		Uncharacterized protein;LBH domain-containing protein	21135.8	33759.9	37354.2	25213.7	19175.9	20861.9	41365.4	31999	26768.2	28097.8	30913.4	14.3674	15.043	15.189	14.6219	14.227	14.3486	15.3361	14.9657	14.7082	14.7782	14.9159
A0A1D5PH43	YKT6	YKT6 v-SNARE homolog (S. cerevisiae)	82480.3	80287.1	78405.5	71885.7	73476.1	80647.5	77423	84681.9	90758.5	84628.9	87156.7	16.3318	16.2929	16.2587	16.1334	16.165	16.2993	16.2405	16.3698	16.4697	16.3689	16.4113
A0A1D5PH44;A0A8V0YUT6;A0A8V0YWD7;A0A8V0YWE5;A0A8V0Z125	RAPGEF6	Rap guanine nucleotide exchange factor 6	7826.31	7297.77	7682.19	7860.13	6344.58	6555.7	7154.36	8186.38	5816.07	7803.36	7805.21	12.9341	12.8332	12.9073	12.9403	12.6313	12.6785	12.8046	12.999	12.5058	12.9299	12.9302
A0A1D5PH50;A0A8V0ZDD5	ARIH1	RBR-type E3 ubiquitin transferase	58508.6	58589.6	58465.8	62076.2	61207.5	57428.9	56013.2	56897.6	51799.3	59695.1	56660.4	15.8364	15.8384	15.8353	15.9218	15.9014	15.8095	15.7735	15.7961	15.6606	15.8653	15.7901
A0A1D5PH79	LOC107049991	EH domain containing 2	925.148	697.71	1482.77	739.05	160.284	1468.8	1310.02	322.989	1311.65	951.519	1006.98	9.85354	9.44648	10.5341	9.52953	7.32448	10.5204	10.3554	8.33534	10.3572	9.89409	9.97582
A0A1D5PHB6	DHX36	RNA helicase	38124.7	36659	37272.4	39248.8	35141.6	40092.4	34960.3	36006.5	39660.5	36071.7	34899.4	15.2184	15.1619	15.1858	15.2604	15.1009	15.291	15.0934	15.136	15.2754	15.1386	15.0909
A0A1D5PHE2;A0A8V0XJA5;A0A8V0XLT7	IMPA1	Inositol-1-monophosphatase	108515	114003	102997	90460.2	121922	109522	124432	97282.6	123580	122757	103964	16.7275	16.7987	16.6522	16.465	16.8956	16.7409	16.925	16.5699	16.9151	16.9055	16.6657
A0A1D5PHN0;A0A8V0YW43	MAPK8IP3	Mitogen-activated protein kinase 8 interacting protein 3	2958.16	5625.75	3582.96	3635.56	6348.7	5119.05	4873.51	3377.16	5432.64	3529.17	4887.54	11.5305	12.4578	11.8069	11.828	12.6322	12.3217	12.2507	11.7216	12.4074	11.7851	12.2549
A0A1D5PHN6;A0A8V1ACY9;A0A8V1AIA8;A0A8V1AM65;F1NVF2	MAP2K6	Mitogen-activated protein kinase kinase 6	47458.9	46252.8	48380	42447.2	45421.7	42288.4	47933.5	44347	49004.6	45397.7	44283.9	15.5344	15.4973	15.5621	15.3734	15.4711	15.368	15.5487	15.4365	15.5806	15.4703	15.4345
A0A1D5PHU2	STXBP1	Syntaxin binding protein 1	774366	707132	751767	732646	730778	687054	723144	752282	684674	713687	692167	19.5627	19.4316	19.5199	19.4828	19.4791	19.3901	19.4639	19.5209	19.3851	19.4449	19.4008
A0A1D5PI06	NDUFV2	NADH dehydrogenase [ubiquinone] flavoprotein 2, mitochondrial	139295	132961	139372	146140	123674	100766	145565	145169	90294.1	119073	122887	17.0878	17.0206	17.0886	17.157	16.9162	16.6206	17.1513	17.1474	16.4623	16.8615	16.907
A0A1D5PI07;A0A8V0Y662;A0A8V0Y8F3;A0A8V0YD31;E1BWY4	WDR41	WD repeat domain 41	3160.33	5454.38	2690.25	3523.24	2152.65	5454.67	2373.91	2857.69	3872.75	2587.02	3617.01	11.6259	12.4132	11.3935	11.7827	11.0719	12.4133	11.213	11.4806	11.9191	11.3371	11.8206
A0A1D5PI23	DUSP3	Dual specificity protein phosphatase	8723.81	13040.6	10476.7	6584.88	5947.35	8986.86	10537.8	6598.53	7531.13	4765.11	3873.09	13.0907	13.6707	13.3549	12.6849	12.538	13.1336	13.3633	12.6879	12.8787	12.2183	11.9193
A0A1D5PI43	MAOB	Amine oxidase	144544	136206	133507	148750	126175	139979	161408	118336	147717	128695	132003	17.1412	17.0554	17.0266	17.1825	16.9451	17.0948	17.3004	16.8525	17.1725	16.9736	17.0102
A0A1D5PI60	KCNA3	Potassium voltage-gated channel subfamily A member 3	667.198	333.342	NaN	1036.77	1494.15	NaN	NaN	NaN	990.414	114.426	203.538	9.38197	8.38086	NaN	10.0179	10.5451	NaN	NaN	NaN	9.95189	6.83827	7.66915
A0A1D5PIF0;Q9YHT2	SDHB	Succinate dehydrogenase [ubiquinone] iron-sulfur subunit, mitochondrial;Succinate dehydrogenase [ubiquinone] iron-sulfur subunit, mitochondrial	206110	184311	202965	187200	168321	190493	191551	179936	188451	196242	177521	17.6531	17.4918	17.6309	17.5142	17.3609	17.5394	17.5474	17.4571	17.5238	17.5823	17.4376
A0A1D5PIM2;A0A8V0ZMK1;A0A8V0ZV30;F1NNU6	PIKFYVE	Phosphoinositide kinase, FYVE-type zinc finger containing;1-phosphatidylinositol-3-phosphate 5-kinase;1-phosphatidylinositol-3-phosphate 5-kinase;Phosphoinositide kinase, FYVE-type zinc finger containing	56173.8	52698.1	48276	50604.4	53410.9	45536.9	56153	51081.1	53707.8	52889.7	50510.1	15.7776	15.6855	15.559	15.627	15.7048	15.4747	15.7771	15.6405	15.7128	15.6907	15.6243
A0A1D5PIN1;A0A1D5PTS6	PCMT1L	Protein-L-isoaspartate O-methyltransferase	4444.15	4866.36	2447.49	2590.01	4969.05	2050	2181.24	3179.91	259.612	1890.5	3136.76	12.1177	12.2486	11.2571	11.3387	12.2788	11.0014	11.0909	11.6348	8.02021	10.8846	11.6151
A0A1D5PIN7;A0A3Q2UCW3;A0A8V1A3H5;A0A8V1A8D7;A0A8V1AFU2	DHX30	RNA helicase	38687	38297.2	40042.9	41502.9	36705.2	39292.7	37935.7	39159.4	44004.7	41588.5	40201.6	15.2396	15.225	15.2893	15.3409	15.1637	15.262	15.2113	15.2571	15.4254	15.3439	15.295
A0A1D5PIN9	CACNA2D2	Calcium voltage-gated channel auxiliary subunit alpha2delta 2	74906.8	56956.6	66289.6	55252.8	50961.3	58405.7	63302.9	60846.8	61449.7	59781.6	52004.6	16.1928	15.7976	16.0165	15.7538	15.6371	15.8338	15.95	15.8929	15.9071	15.8674	15.6664
A0A1D5PIQ5;A0A3Q2U670	MAPK14	mitogen-activated protein kinase	15009.1	18745.5	16550.1	14880	14056.8	14805.4	12069.8	13678.3	12544.6	14991	15586.1	13.8736	14.1943	14.0146	13.8611	13.779	13.8538	13.5591	13.7396	13.6148	13.8718	13.928
A0A1D5PIT5;A0A8V0XRC1;A0A8V0Y096;A0A8V0Y3T5	MLC1	Modulator of VRAC current 1	5864.25	6827.25	6117.31	6459.37	5415.21	7141.68	8131.82	5145.9	4613.38	5455.52	7562.93	12.5177	12.7371	12.5787	12.6572	12.4028	12.802	12.9894	12.3292	12.1716	12.4135	12.8847
A0A1D5PIW7	GRIA1	Glutamate receptor	789.58	NaN	NaN	1615.6	3199.22	NaN	NaN	48087.8	1749.77	NaN	3519.85	9.62494	NaN	NaN	10.6579	11.6435	NaN	NaN	15.5534	10.7729	NaN	11.7813
A0A1D5PIY2;A0A8V0YP86	SEPTIN8	Septin	17618.6	19616.7	12732.3	13368.2	18895	15425.5	18483.3	14105.9	16851.5	14132	16811.8	14.1048	14.2598	13.6362	13.7065	14.2057	13.913	14.1739	13.784	14.0406	13.7867	14.0372
A0A1D5PIZ8;A0A8V0WZC4;A0A8V0X244	IQGAP3	IQ motif containing GTPase activating protein 1	51360.3	45207.6	43777.8	36328.1	45494.8	43184.3	46173.7	39243	53455.5	48137.7	52049.7	15.6484	15.4643	15.4179	15.1488	15.4734	15.3982	15.4948	15.2601	15.706	15.5549	15.6676
A0A1D5PJ10	SRGAP3	SLIT-ROBO Rho GTPase activating protein 3	73502.9	63936.1	72437.7	73014.1	65731.4	76557.8	75713.4	66862.3	70401.2	70885.4	73888.4	16.1655	15.9643	16.1445	16.1559	16.0043	16.2243	16.2083	16.0289	16.1033	16.1132	16.1731
A0A1D5PJ57;A0A3Q3AGU9;A0A8V0XSH4;A0A8V0XWT2;A0A8V0Y1B3;A0A8V0Y515;A0A8V0Y520	TSNARE1	t-SNARE domain containing 1	48903.2	49074.8	54230.3	50215.8	51370.1	44828.2	48218.1	53583.6	54530	53958.3	56575.8	15.5776	15.5827	15.7268	15.6159	15.6486	15.4521	15.5573	15.7095	15.7348	15.7196	15.7879
A0A1D5PJ69	GRIA4	Glutamate receptor	8804.95	7133.25	7590.45	6779.64	10482.9	10220.4	7836.95	6552.38	12245.8	8076.03	7501.62	13.1041	12.8003	12.89	12.727	13.3558	13.3192	12.9361	12.6778	13.58	12.9794	12.873
A0A1D5PJ79;A0A8V0YPD8;A0A8V0YPF1;P05300	LAMP1	Lysosomal associated membrane protein 1;Lysosomal associated membrane protein 1;Lysosomal associated membrane protein 1;Lysosome-associated membrane glycoprotein 1	10211.2	14807.5	8575.85	8708.01	12090.6	8581.73	7691.72	10490.5	4598.74	7533.83	9498.75	13.3179	13.854	13.0661	13.0881	13.5616	13.0671	12.9091	13.3568	12.167	12.8792	13.2135
A0A1D5PJ83;A0A1D5PRZ9;A0A8V0Y4I9;A0A8V0Y8E4	WDR7	WD repeat domain 7	44864.3	53777.8	42511.9	47491.9	47460.6	55468.4	49061.8	45710.9	50538.6	44762.6	50812.3	15.4533	15.7147	15.3756	15.5354	15.5344	15.7594	15.5823	15.4803	15.6251	15.45	15.6329
A0A1D5PJA6;A0A8V0ZDR4;A0A8V0ZK64;A0A8V0ZK69	PDPK1	3-phosphoinositide-dependent protein kinase 1	25890.8	24966.1	26317.3	28725.2	31466.8	26006.3	25005.7	26675.9	23948.1	26029	27027.6	14.6602	14.6077	14.6837	14.81	14.9415	14.6666	14.61	14.7032	14.5476	14.6678	14.7221
A0A1D5PJB7;A0A8V0Y7Y5	KPTN	KICSTOR complex protein kaptin;Kaptin, actin binding protein	2771.95	3065.89	3728.43	2807.56	4202.97	3681.57	2636.58	2143.1	4943.91	1418.37	3842.98	11.4367	11.5821	11.8644	11.4551	12.0372	11.8461	11.3645	11.0655	12.2714	10.47	11.908
A0A1D5PJC6;A0A8V0ZCV8	CPPED1	Serine/threonine-protein phosphatase CPPED1	10375.9	21424	12295.9	13746.2	19909	13703.6	8054.91	13798.7	11883.2	13803.2	16653.4	13.3409	14.3869	13.5859	13.7467	14.2811	13.7423	12.9757	13.7522	13.5366	13.7527	14.0235
A0A1D5PJE0;A0A3Q2U9V6;A0A8V0XBW7	GALNT7	Polypeptide N-acetylgalactosaminyltransferase	2356.38	553.338	4292.35	880.166	1413.76	1766.57	672.851	729.59	943.418	4373.5	1357.12	11.2024	9.11202	12.0676	9.78163	10.4653	10.7867	9.39414	9.51094	9.88175	12.0946	10.4063
A0A1D5PJH0;A0A8V0XLK2	ERG28	Ergosterol biosynthesis 28 homolog	26380.3	28192.5	28395.2	22038.2	26799.4	26119.8	28925.2	25107.4	35630.5	25929.2	22280	14.6872	14.783	14.7934	14.4277	14.7099	14.6729	14.82	14.6158	15.1208	14.6623	14.4435
A0A1D5PJI5;A0A8V0XBE4;A0A8V0XEB6;A0A8V0XH26;A0A8V0XI47;A0A8V0XI52	SEPTIN11	Septin;Septin 11;Septin;Septin;Septin;Septin	173640	170372	162705	166888	188996	175198	166781	167052	164614	170111	190706	17.4057	17.3783	17.3119	17.3485	17.528	17.4186	17.3476	17.3499	17.3287	17.3761	17.541
A0A1D5PJK3;A0A8V0ZER5;A0A8V0ZM32;A0A8V0ZM38;A0A8V0ZSL2;Q5ZJJ5	AKTIP	AKT interacting protein;AKT interacting protein;AKT interacting protein;AKT interacting protein;AKT interacting protein;AKT-interacting protein	8769.15	9411.71	5644.5	8619.18	7999.95	3967.94	3515.77	6730.7	38.3406	2953.95	3039.39	13.0982	13.2002	12.4626	13.0733	12.9658	11.9542	11.7796	12.7165	5.2608	11.5284	11.5696
A0A1D5PJN7;A0A8V0XWG6	FSTL5	Follistatin like 5	11271.7	9936.97	11868.6	10118.1	13059.8	11046.1	11177.6	9013.48	14507.9	11640.7	11657.2	13.4604	13.2786	13.5349	13.3047	13.6728	13.4312	13.4483	13.1379	13.8246	13.5069	13.5089
A0A1D5PJQ6	WIPF2	WAS/WASL interacting protein family member 2	35845.2	32095.5	34376	38608	34358.6	36241.7	31888.4	35360.5	31940.3	33085.6	32951.2	15.1295	14.9701	15.0691	15.2366	15.0684	15.1454	14.9607	15.1098	14.9631	15.0139	15.008
A0A1D5PJR4;A0A8V0YWE1;Q5ZIK2	PDZD11	PDZ domain containing 11;PDZ domain containing 11;PDZ domain-containing protein 11	9013.31	7970.59	8659.35	8064.31	6382.12	4432.11	6292.4	7917.71	4729.17	5957.49	4880.11	13.1378	12.9605	13.08	12.9773	12.6398	12.1138	12.6194	12.9509	12.2074	12.5405	12.2527
A0A1D5PJW4	PSMA7	Proteasome subunit alpha type	369593	334893	357994	354581	333632	316449	318116	363172	317676	319357	322085	18.4956	18.3533	18.4496	18.4358	18.3479	18.2716	18.2792	18.4703	18.2772	18.2848	18.2971
A0A1D5PJX0	ATP2B4	Calcium-transporting ATPase	230447	190639	200173	181717	187182	207721	204604	210326	214764	207966	188322	17.8141	17.5405	17.6109	17.4713	17.5141	17.6643	17.6425	17.6823	17.7124	17.666	17.5228
A0A1D5PJY1	SPTBN1	Spectrin beta chain	546351	499630	523068	491676	460696	477592	497722	511859	462995	480335	488187	19.0595	18.9305	18.9966	18.9073	18.8135	18.8654	18.925	18.9654	18.8206	18.8737	18.8971
A0A1D5PJZ5	FABP9	Myelin P2 protein	51165.2	68995.4	58616.2	20983.1	21730.6	37053.3	45221.9	33602.8	89888.9	26714.8	61229.9	15.6429	16.0742	15.839	14.3569	14.4074	15.1773	15.4647	15.0363	16.4559	14.7054	15.9019
A0A1D5PK45;A0A1D5PXG6;A0A1D5PXU2;A0A8V0XND1;A0A8V0XT98;A0A8V0XTA3;A0A8V0XVZ1;A0A8V0YXX7	USP12;USP12-like;USP46;USP12;USP12;USP12;USP12;USP46	Ubiquitin specific peptidase 12;Ubiquitin specific peptidase 12-like;Ubiquitin carboxyl-terminal hydrolase;Ubiquitin specific peptidase 12;Ubiquitin specific peptidase 12;Ubiquitin specific peptidase 12;Ubiquitin carboxyl-terminal hydrolase;Ubiquitin specific peptidase 46	9795.09	8865.4	9639.59	9793.7	9048.22	12956.6	10996.8	9157.08	11011.4	12401.8	12364.4	13.2578	13.114	13.2348	13.2576	13.1434	13.6614	13.4248	13.1607	13.4267	13.5983	13.5939
A0A1D5PK63	SNX12	Sorting nexin 12	116994	116028	126347	110024	120285	130783	120935	114186	136681	117052	122817	16.8361	16.8241	16.947	16.7475	16.8761	16.9968	16.8839	16.801	17.0605	16.8368	16.9061
A0A1D5PK92;A0A3Q2U9E5;A0A8V1A991	MGLL	Monoglyceride lipase	10957.2	10952.9	10157.1	9311.12	10660.3	11179.5	8990.56	8955.77	10731.3	7263.92	10341.4	13.4196	13.419	13.3102	13.1847	13.38	13.4486	13.1342	13.1286	13.3895	12.8265	13.3361
A0A1D5PK99;A0A8V1ALD2	MED31	Mediator of RNA polymerase II transcription subunit 31	1624.92	1075.87	760.518	1239.39	1978.51	1104.26	1017.81	486.549	533.926	373.561	2186.97	10.6662	10.0713	9.57084	10.2754	10.9502	10.1089	9.99126	8.92644	9.06049	8.5452	11.0947
A0A1D5PKA7	DACH1	Dachshund family transcription factor 1	13608.7	9545.13	10792.1	11993.1	12287.8	10489.5	10832.3	13851	12127.3	13842.1	10672.1	13.7322	13.2205	13.3977	13.5499	13.5849	13.3567	13.4031	13.7577	13.566	13.7568	13.3816
A0A1D5PKC2	DTYMK	dTMP kinase	55201.1	54053.6	50686.8	49473.6	53500	41791.6	41550.1	47223.3	44766	49144.8	46256.4	15.7524	15.7221	15.6293	15.5944	15.7073	15.3509	15.3426	15.5272	15.4501	15.5848	15.4974
A0A1D5PKE8	DCLK2	Doublecortin like kinase 2	8876.16	7797.1	3061.88	7611.85	5158.14	4467.77	5321.2	6528.96	2729.34	3159.68	5499.27	13.1157	12.9287	11.5802	12.894	12.3326	12.1253	12.3775	12.6726	11.4143	11.6256	12.425
A0A1D5PKH0;A0A8V0XNF4;A0A8V0XNF9;A0A8V0XNG4;A0A8V0XSQ2;A0A8V0XUP2;A0A8V0XUP8;A0A8V0XUQ3	EGFR	Receptor protein-tyrosine kinase	1058.83	1258.12	288.476	1187.64	NaN	948.227	NaN	1579.65	NaN	1185.21	NaN	10.0483	10.297	8.17231	10.2139	NaN	9.88909	NaN	10.6254	NaN	10.2109	NaN
A0A1D5PKH6;A0A8V0Z1K2	NAT8B	N-acetyltransferase 8B (putative,/pseudo;N-acetyltransferase 8B (putative,/pseudo	22562.4	17277.2	20885.9	24312	21634.3	18432.1	20419.5	24010.6	26467.7	25129.8	12189.5	14.4616	14.0766	14.3502	14.5694	14.401	14.1699	14.3177	14.5514	14.6919	14.6171	13.5733
A0A1D5PKI0	LOC121111746	H1.10 linker histone	52997.7	45214.2	52228.7	77242.8	43511	47934.9	51749.9	40907.1	38992.8	42731.4	40433.6	15.6936	15.4645	15.6726	16.2371	15.4091	15.5488	15.6593	15.3201	15.2509	15.383	15.3033
A0A1D5PKK0	PYCR1	Pyrroline-5-carboxylate reductase	55009.5	44466.3	38770.7	62293.7	81991.2	46358.2	36018	42744	36937.7	71070	41208.3	15.7474	15.4404	15.2427	15.9268	16.3232	15.5005	15.1364	15.3834	15.1728	16.117	15.3306
A0A1D5PKK3	MRPL53	Large ribosomal subunit protein mL53	8816.51	9441.13	9666.82	8906.91	10621.3	9151.73	10565.7	8401.12	6927.16	9558.06	10108.4	13.106	13.2047	13.2388	13.1207	13.3747	13.1598	13.3671	13.0364	12.758	13.2225	13.3033
A0A1D5PKP4;A0A8V1A1U3	STRIP1	Striatin interacting protein 1	19999.9	25017.1	24204.3	26740.6	27926.1	20949	23438.8	22756.5	27884.3	20310.2	22680.5	14.2877	14.6106	14.563	14.7067	14.7693	14.3546	14.5166	14.474	14.7672	14.3099	14.4692
A0A1D5PKQ5;A0A8V0ZJE9;A0A8V0ZL12;A0A8V0ZL74;A0A8V0ZL86;A0A8V0ZRT8	ASCC1	Activating signal cointegrator 1 complex subunit 1	28495.4	20631.4	25614.8	21511.8	27196.7	23053.8	23433.6	20198.2	28348.6	23514.8	19791.4	14.7984	14.3326	14.6447	14.3928	14.7311	14.4927	14.5163	14.3019	14.791	14.5213	14.2726
A0A1D5PKS1	GRIA3	Glutamate receptor	15482.6	18117	16488.3	18479	20613.7	20604.3	17894.7	17971.2	17948.3	17139.1	18896.1	13.9184	14.1451	14.0092	14.1736	14.3313	14.3307	14.1272	14.1334	14.1316	14.065	14.2058
A0A1D5PKT1;A0A8V0YCZ9;E1C393	MEGF10	Multiple EGF like domains 10	4224.17	3642.6	4442.83	3682.64	3591.7	2696.92	2866.26	3745.05	3024.57	2510.65	2695.34	12.0445	11.8308	12.1173	11.8465	11.8104	11.3971	11.485	11.8708	11.5625	11.2938	11.3963
A0A1D5PKT3	TOMM20	Translocase of outer mitochondrial membrane 20	22209.9	48288.9	42241.8	37765.1	62461.2	43534.4	43146	38830.8	63769	47770.1	48248.3	14.4389	15.5594	15.3664	15.2048	15.9307	15.4099	15.3969	15.2449	15.9606	15.5438	15.5582
A0A1D5PKX4;A0A8V0XYC5;A0A8V0XYC9	EBAG9	Estrogen receptor binding site associated, antigen, 9;Estrogen receptor binding site associated, antigen, 9;Estrogen receptor binding site associated, antigen, 9	8568.26	8289.18	7428.16	7329.22	10763.3	10267.2	6959.06	6799.15	6417.68	5640.06	7032.28	13.0648	13.017	12.8588	12.8394	13.3938	13.3258	12.7647	12.7311	12.6478	12.4615	12.7798
A0A1D5PKZ7;A0A1D5PQL4;A0A8V1A2J7;A0A8V1A4P6;Q5ZMM0	CDK2AP1	Cyclin dependent kinase 2 associated protein 1;Cyclin-dependent kinase 2-associated protein;Cyclin dependent kinase 2 associated protein 1;Cyclin dependent kinase 2 associated protein 1;Cyclin dependent kinase 2 associated protein 1	10154.6	8079.4	9469.75	11084	10764.8	7424.96	8860.47	11533.7	8528.2	10775.6	9706.56	13.3098	12.98	13.2091	13.4362	13.394	12.8582	13.1132	13.4936	13.058	13.3955	13.2447
A0A1D5PL01;A0A8V0YH19;A0A8V0YNF3;A0A8V0YNF7;A0A8V0YNG2	ADNP	Activity dependent neuroprotector homeobox	24072.3	21057.7	21346.4	26551.6	23517.4	23194	21139.3	25414.5	19812.4	23798.1	20159.8	14.5551	14.3621	14.3817	14.6965	14.5214	14.5015	14.3676	14.6334	14.2741	14.5386	14.2992
A0A1D5PL02;A0A8V0XX96;A0A8V0YAA6	DEPTOR	DEP domain containing MTOR-interacting protein	2267.64	2383.83	846.981	2204.86	2070.88	1309.05	1721.44	566.936	737.382	532.304	1528.39	11.147	11.2191	9.72619	11.1065	11.016	10.3543	10.7494	9.14704	9.52627	9.05611	10.5778
A0A1D5PL38;A0A1L1RR71;A0A8V0X9K4;A0A8V0XCA9;A0A8V0XCJ1	ALDH18A1	Delta-1-pyrroline-5-carboxylate synthase	20055.6	18803.3	17966.6	21721.8	31967.5	19802.4	18895.8	17092.3	21964.5	26558.4	17986.8	14.2917	14.1987	14.133	14.4069	14.9643	14.2734	14.2058	14.0611	14.4229	14.6969	14.1347
A0A1D5PL45;Q5ZJL5	ADSS2	Adenylosuccinate synthetase isozyme 2	84688.9	84735.4	89141.1	84398.5	71021.1	75541	74939.9	85355.2	67415.8	76008	80120.6	16.3699	16.3707	16.4438	16.3649	16.116	16.205	16.1934	16.3812	16.0408	16.2139	16.2899
A0A1D5PL70		Melanoma cell adhesion molecule	110066	95535.6	93149.6	93203.4	103227	106703	92235.5	108917	119118	108182	97942.4	16.748	16.5438	16.5073	16.5081	16.6555	16.7032	16.493	16.7329	16.862	16.7231	16.5796
A0A1D5PL88	CLTB	Clathrin light chain	407890	368525	470770	398297	364869	321572	442611	417737	304368	446254	399695	18.6378	18.4914	18.8447	18.6035	18.477	18.2948	18.7557	18.6722	18.2155	18.7675	18.6085
A0A1D5PLA7;A0A8V0ZLX3;A0A8V0ZLX7;A0A8V0ZS42;A0A8V0ZS47;A0A8V0ZV88;A0A8V0ZV93;A0A8V0ZV99;A0A8V0ZVA5;A0A8V0ZZP8;Q8QFX1	RIMBP2	RIMS binding protein 2;RIMS binding protein 2;RIMS binding protein 2;RIMS binding protein 2;RIMS binding protein 2;RIMS binding protein 2;RIMS binding protein 2;RIMS binding protein 2;RIMS binding protein 2;RIMS binding protein 2;RIMS-binding protein 2	5610.01	4727.82	6652.94	1382.69	2461.67	4829.01	5553.29	4728.88	4100.03	6467.35	3667.47	12.4538	12.207	12.6998	10.4333	11.2654	12.2375	12.4391	12.2073	12.0014	12.659	11.8406
A0A1D5PLC3	ATXN10	Ataxin-10	6102.03	6460.62	5188.82	5652.49	5019.05	6332.69	4844.92	5978.08	3284.27	3714.32	5068.15	12.5751	12.6575	12.3412	12.4647	12.2932	12.6286	12.2423	12.5455	11.6814	11.8589	12.3072
A0A1D5PLC8;A0A8V0XL72	GAD2	Glutamate decarboxylase 2	16613.2	16325.2	12641.9	12749.4	14512.4	17124.9	16090.6	10091.4	15574.9	11826.5	13126.5	14.02	13.9948	13.6259	13.6381	13.825	14.0638	13.9739	13.3008	13.9269	13.5297	13.6802
A0A1D5PLG6;A0A8V0Y8Q3;A0A8V0YEY2	KIAA1429	Vir like m6A methyltransferase associated	5986.21	4664.3	5514.37	6593.77	6428.7	6333.83	5676.9	4868.81	5582.38	4949.32	5161.35	12.5474	12.1874	12.429	12.6869	12.6503	12.6289	12.4709	12.2494	12.4467	12.273	12.3335
A0A1D5PLH7	PRDX4	Peroxiredoxin 4	98756.4	114304	92855.5	90709.2	127596	113417	97735.4	89115.6	111480	107736	107943	16.5916	16.8025	16.5027	16.469	16.9612	16.7913	16.5766	16.4434	16.7664	16.7171	16.7199
A0A1D5PLJ0	RRAGC	Ras-related GTP-binding protein	21766.8	33129.6	24767.1	21599.9	30633.1	31498.2	27334.5	20336.5	34809.7	22997.7	33734	14.4098	15.0158	14.5961	14.3987	14.9028	14.943	14.7384	14.3118	15.0872	14.4892	15.0419
A0A1D5PLJ1;A0A8V1A504;A0A8V1AA33;E1BWU2	SERPINE2	Serpin family E member 2	34644.2	33213	32026.6	30031.7	25237.2	31187.4	28258.1	32736.2	30142	31004.7	31965.6	15.0803	15.0195	14.967	14.8742	14.6233	14.9287	14.7864	14.9986	14.8795	14.9202	14.9642
A0A1D5PLN3;A0A8V0Y3L9	TMEM14C	Uncharacterized protein;Transmembrane protein 14C	831.329	1326.96	61.3676	633.491	2374.05	1407.12	477.881	463.58	33.6309	NaN	510.221	9.69928	10.3739	5.93941	9.30718	11.2131	10.4585	8.90051	8.85668	5.07171	NaN	8.99498
A0A1D5PLN4;A0A1D5PXQ2	SQSTM1	Sequestosome 1	10863.7	6831.57	7905.65	9048.08	10318.1	7047.88	9052.89	7314.57	10662.8	19569	6815.14	13.4072	12.738	12.9487	13.1434	13.3329	12.783	13.1442	12.8366	13.3803	14.2563	12.7345
A0A1D5PLQ1;A0A8V0YNG4;A0A8V0YWX9	FAM96A	Family with sequence similarity 96, member A;Family with sequence similarity 96, member A;Family with sequence similarity 96, member A	9351.38	7905.29	10168.5	9180.78	6349.69	7446.27	9389.81	10857.5	8998.89	8899.88	11381	13.191	12.9486	13.3118	13.1644	12.6325	12.8623	13.1969	13.4064	13.1355	13.1196	13.4743
A0A1D5PLR5;A0A8V0ZWA0;A0A8V1A1G6	VAMP2	Uncharacterized protein;V-SNARE coiled-coil homology domain-containing protein;V-SNARE coiled-coil homology domain-containing protein	116173	115625	96121.1	82487.4	96399.4	88717.5	91345.7	119010	84136.6	85938.5	101810	16.8259	16.8191	16.5526	16.3319	16.5567	16.4369	16.479	16.8607	16.3604	16.391	16.6355
A0A1D5PLV3;A0A8V0ZA74;A0A8V0ZA79;A0A8V0ZFX7;A0A8V0ZH93;A0A8V0ZHA9;A0A8V0ZHB4;A0A8V0ZHB9;A0A8V0ZNC7;R4GIN8	PRKACB	cAMP-dependent protein kinase	168564	158593	160979	167425	162155	150158	145555	159680	165507	170228	126627	17.3629	17.275	17.2965	17.3532	17.307	17.1961	17.1512	17.2848	17.3365	17.3771	16.9502
A0A1D5PLW9;A0A8V1AEL6;A0A8V1ALM5;A0A8V1ANB0	PHF12	PHD finger protein 12	6479.63	4805.15	5551.22	6725.06	5288.38	5002.07	5938.97	6339.61	4445.89	3707.85	3331.94	12.6617	12.2304	12.4386	12.7153	12.3686	12.2883	12.536	12.6302	12.1183	11.8564	11.7021
A0A1D5PLX8;A0A8V0XFY5;A0A8V0XIN3;A0A8V0XN17;A0A8V0XN21	DGKB	Diacylglycerol kinase	3237.9	2071	1229.75	3111.18	2247.18	2004.51	2468.13	1448.33	1760.55	1488.18	2615.22	11.6608	11.0161	10.2641	11.6032	11.1339	10.969	11.2692	10.5002	10.7818	10.5393	11.3527
A0A1D5PLZ2;A0A8V0ZRE8;A0A8V0ZYP8	SERPIND1	Serpin family D member 1	12549.9	38487.9	26300.3	22742.4	20194.4	21504.2	15404.3	31438.9	42841.3	25564.2	33052.5	13.6154	15.2321	14.6828	14.4731	14.3017	14.3923	13.911	14.9403	15.3867	14.6418	15.0125
A0A1D5PLZ5;A0A8V1A628	MFSD5	Molybdate-anion transporter	24236.4	22270.2	27367.2	16806.4	23299.1	23476.5	27164	21600.3	26198.5	23389.3	25849.6	14.5649	14.4428	14.7402	14.0367	14.508	14.5189	14.7294	14.3988	14.6772	14.5136	14.6579
A0A1D5PM19	MYH9	Myosin, heavy chain 9, non-muscle	392960	316618	380478	304558	297303	349027	349909	346841	336644	341243	345400	18.584	18.2724	18.5375	18.2164	18.1816	18.413	18.4166	18.4039	18.3609	18.3804	18.3979
A0A1D5PM46;A0A3Q2TYJ2;A0A8V0Z5G1	TSC2	TSC complex subunit 2	34111.1	35049.6	35436.6	39491	34283.8	33284.1	35947.5	38178.6	40051.3	38355.3	36198.3	15.058	15.0971	15.113	15.2692	15.0652	15.0225	15.1336	15.2205	15.2896	15.2271	15.1436
A0A1D5PM49;A0A8V0XWJ8	GALNS	N-acetylgalactosamine-6-sulfatase	16619	14856.8	17715.6	13018.7	15545.5	16232.6	15370.8	10555.2	14334.6	16016	14060.9	14.0205	13.8588	14.1127	13.6683	13.9242	13.9866	13.9079	13.3657	13.8072	13.9672	13.7794
A0A1D5PM87	RAD21	RAD21 cohesin complex component	38128.2	33418.1	36858.9	38245.4	38165.7	32968.4	34740.6	39011.6	30319.3	36235.9	31330.3	15.2186	15.0283	15.1697	15.223	15.22	15.0088	15.0843	15.2516	14.8879	15.1451	14.9353
A0A1D5PME6;A0A8V0YQ59	IFT27	Intraflagellar transport 27	8108.85	12580.4	8381.53	12023.2	10571.3	17049.8	10040.1	7638.69	15015	9835.05	17525.8	12.9853	13.6189	13.033	13.5535	13.3679	14.0575	13.2935	12.8991	13.8741	13.2637	14.0972
A0A1D5PMF8;A0A3Q2UBU0;A0A3Q2UDM0;A0A8V0ZPJ0;A0A8V0ZWZ3	SEMA6D	Semaphorin 6D	6570.15	4000.95	4462.2	4115.62	4121.44	4681.33	3642.69	4294.91	3120.86	2474.49	5240.2	12.6817	11.9661	12.1235	12.0069	12.0089	12.1927	11.8308	12.0684	11.6077	11.2729	12.3554
A0A1D5PMG2	DCLK2	Doublecortin like kinase 2	107206	104521	113139	117602	95614.1	110093	106116	114010	112573	109118	106024	16.71	16.6734	16.7877	16.8436	16.5449	16.7484	16.6953	16.7988	16.7805	16.7355	16.694
A0A1D5PMI2	BCL11A	B-cell CLL/lymphoma 11A	2128.31	2362.11	4079.6	5118.22	2910.45	2385.23	3190.25	3235.2	1241.97	1958.49	1879.91	11.0555	11.2059	11.9942	12.3214	11.507	11.2199	11.6395	11.6596	10.2784	10.9355	10.8765
A0A1D5PMI7;A0A8V0YE21;A0A8V0YKF9;Q5H7N8	ZC3H15	Zinc finger CCCH domain-containing protein 15	28191.4	28889.4	27774	29454.8	26001.6	26756	26380.3	29390.5	22506.8	24995.6	22871.6	14.783	14.8183	14.7614	14.8462	14.6663	14.7076	14.6872	14.8431	14.4581	14.6094	14.4813
A0A1D5PMP7	TUSC2	Tumor suppressor 2, mitochondrial calcium regulator	24559.8	20401.6	21074.9	18327.2	17109.1	19501.5	19866.9	19493.4	23194.9	16369.7	15975.9	14.584	14.3164	14.3632	14.1617	14.0625	14.2513	14.2781	14.2507	14.5015	13.9987	13.9636
A0A1D5PMP8	SYN3	Synapsin III	263944	261017	237442	251268	267301	255174	244554	245039	234767	238710	258895	18.0099	17.9938	17.8572	17.9389	18.0281	17.9611	17.8998	17.9027	17.8409	17.8649	17.982
A0A1D5PMT8	RPLP2	Large ribosomal subunit protein P2	817410	618060	643457	675373	573830	477131	564903	709356	416744	508475	617960	19.6407	19.2374	19.2955	19.3653	19.1303	18.864	19.1076	19.4361	18.6688	18.9558	19.2372
A0A1D5PMU2;A0A8V0ZR27	PAFAH1B2	Platelet activating factor acetylhydrolase 1b catalytic subunit 2	724652	891819	821358	872215	895408	711987	748410	904496	710764	712414	665570	19.4669	19.7664	19.6477	19.7343	19.7722	19.4415	19.5135	19.7868	19.439	19.4424	19.3442
A0A1D5PMW7;F6SVX7	GABRB2	Gamma-aminobutyric acid type A receptor beta2 subunit	17588.7	17990.7	16614	13626.4	16870.4	21742	19201.5	14692.9	20346	19242.7	18542.4	14.1024	14.135	14.0201	13.7341	14.0422	14.4082	14.2289	13.8428	14.3125	14.232	14.1785
A0A1D5PMX3;A0A3Q2TTW8;A0A3Q2TTY6	WDFY3	WD repeat and FYVE domain containing 3	23728.6	22085.6	22186.3	22764.8	20862.2	22272.1	21701.7	23224.7	20566.8	22166.6	20804.4	14.5343	14.4308	14.4374	14.4745	14.3486	14.443	14.4055	14.5034	14.328	14.4361	14.3446
A0A1D5PMX5;A0A8V0ZR53	PATZ1	POZ/BTB and AT hook containing zinc finger 1	5314.57	2567.5	4982.4	2787.52	3149.42	3231.43	2736.87	3695.01	3214.14	4553.19	3245.61	12.3757	11.3261	12.2826	11.4448	11.6209	11.658	11.4183	11.8514	11.6502	12.1527	11.6643
A0A1D5PMY0	FBXO2	F-box protein 2	10543.3	16660.6	15183.7	11803.9	21435.3	19775.2	18257.3	11576.5	20970.8	17840.1	16308	13.364	14.0242	13.8902	13.527	14.3877	14.2714	14.1562	13.4989	14.3561	14.1228	13.9933
A0A1D5PMZ4;A0A8V0Y362	PTP4A3	Protein tyrosine phosphatase 4A3	2252.81	2553.26	2829.07	1699.31	3215.27	2955.27	2351.79	1761.6	3339.83	3073.12	2587.05	11.1375	11.3181	11.4661	10.7307	11.6507	11.5291	11.1995	10.7827	11.7056	11.5855	11.3371
A0A1D5PMZ7;A0A8V0Y557;A0A8V0Y9W4	SMG7	Nonsense-mediated mRNA decay factor	6178.98	5866.85	6113.36	8047.13	5505.97	7749.9	6239.3	7554.35	6203.54	7867.32	5744.42	12.5932	12.5184	12.5778	12.9743	12.4268	12.92	12.6072	12.8831	12.5989	12.9417	12.4879
A0A1D5PN32;A0A3Q2U8Y8;A0A8V0XVA9;A0A8V0XZQ0;A0A8V0Y3W6;A0A8V0Y868	ANXA11	Annexin	9865.8	13698.9	16460.3	8272.02	16177.3	11438.3	9981.43	14480	9901.41	16669.1	16287	13.2682	13.7418	14.0067	13.014	13.9817	13.4816	13.285	13.8218	13.2734	14.0249	13.9914
A0A1D5PN34;A0A8V1AJG1;A0A8V1APG1	ZNF207	Zinc finger protein 207	102494	108871	97987.6	124848	119959	91933.7	86503.4	120399	88757.1	84587	76282	16.6452	16.7323	16.5803	16.9298	16.8722	16.4883	16.4005	16.8775	16.4376	16.3681	16.2191
A0A1D5PN41	GSTZ1	maleylacetoacetate isomerase	30961.3	25066.5	28607.4	26346.6	25702.2	24273.5	27951.6	25714.4	24439.9	27124.1	26079.6	14.9182	14.6135	14.8041	14.6853	14.6496	14.5671	14.7706	14.6503	14.5769	14.7273	14.6706
A0A1D5PN54	ATP5F1AZ	ATP synthase subunit alpha	2.48172e+06	2.50256e+06	2.33765e+06	2257559	2.16136e+06	2.06518e+06	2.28552e+06	2.50142e+06	1.91568e+06	2.06207e+06	2.1515e+06	21.2429	21.255	21.1566	21.1063	21.0435	20.9778	21.1241	21.2543	20.8694	20.9757	21.0369
A0A1D5PNA3;A0A8V0ZQ31;A0A8V0ZQM2	LNPK	Endoplasmic reticulum junction formation protein lunapark	99778.6	83773.3	84120.1	84450.2	82294.6	95086.6	90206.2	92230.9	103252	92689.5	79192.5	16.6064	16.3542	16.3602	16.3658	16.3285	16.537	16.4609	16.493	16.6558	16.5001	16.2731
A0A1D5PNB7	ZIC2	Zic family member 2	15323.8	9683.76	10459.9	8691.17	9565.9	7032.34	9619.94	12174.9	12620.2	8893.61	10599	13.9035	13.2414	13.3526	13.0853	13.2237	12.7798	13.2318	13.5716	13.6234	13.1186	13.3716
A0A1D5PNC2;A0A8V0YNR7;Q5F3Z7	CTDSPL2	CTD small phosphatase like 2;CTD small phosphatase like 2;CTD small phosphatase-like protein 2	4926.01	5588.03	5536.3	5580.49	4959.71	5380.42	6055	6248.48	4479.3	6521.63	5120.72	12.2662	12.4481	12.4347	12.4462	12.276	12.3935	12.5639	12.6093	12.1291	12.671	12.3221
A0A1D5PNC3;A0A8V0ZCK5	SLC38A7	Solute carrier family 38 member 7	7144.96	9294.3	8008.05	7042.44	8285.87	9293.44	8721.64	8497.76	10642.8	10105.8	10064.1	12.8027	13.1821	12.9672	12.7819	13.0164	13.182	13.0904	13.0529	13.3776	13.3029	13.2969
A0A1D5PND8;A0A8V0ZNF5	GPT2	alanine transaminase	2172.31	933.086	760.306	1424.22	557.075	1052.07	1787.5	830.312	NaN	2283.14	NaN	11.085	9.86587	9.57044	10.476	9.12173	10.039	10.8037	9.69751	NaN	11.1568	NaN
A0A1D5PNG3	EIF6	Eukaryotic translation initiation factor 6	83597.3	84171.3	85703.4	79233	81205.5	67881.8	80882.8	86986	75410.7	83174.7	77026.3	16.3512	16.361	16.3871	16.2738	16.3093	16.0507	16.3035	16.4085	16.2025	16.3439	16.2331
A0A1D5PNH9;A0A8V0ZK23	PRDM11	PR/SET domain 11	2859.32	2020.43	2589.74	1400.72	2101.55	3941.48	1192.9	1426.22	1566.75	2761.24	1354.15	11.4815	10.9804	11.3386	10.452	11.0372	11.9445	10.2203	10.478	10.6136	11.4311	10.4032
A0A1D5PNI0;A0A8V0Z6Z0;A0A8V0Z7G2;A0A8V0Z7H1;A0A8V0Z7I7;A0A8V0Z8H0	CPNE4	Copine 4	21802.6	23138.7	26090.6	27536.9	28610.9	25666.8	27181.4	26487.8	32827.4	31870.9	23005.2	14.4122	14.498	14.6712	14.7491	14.8043	14.6476	14.7303	14.693	15.0026	14.96	14.4897
A0A1D5PNJ4	GDE1	Glycerophosphodiester phosphodiesterase 1	18120.9	15983.8	16610.1	16825.3	20797.4	19147.3	15902.8	14255.5	17872.9	19338	15571.7	14.1454	13.9643	14.0198	14.0383	14.3441	14.2249	13.957	13.7992	14.1255	14.2392	13.9266
A0A1D5PNL3	UBE2N	Ubiquitin conjugating enzyme E2 N	845464	838768	897124	848580	907372	892964	925470	840516	921500	849428	900596	19.6894	19.6779	19.7749	19.6947	19.7913	19.7682	19.8198	19.6809	19.8136	19.6961	19.7805
A0A1D5PNL6;A0A8V0ZXY4;A0A8V1A353;A0A8V1A368;A0A8V1A5I4;E1BUC1	ZMYND11	Zinc finger MYND-type containing 11	6179.3	4106.17	2277.6	6311.88	4610.69	5713.87	5394.34	4774.12	2994.02	4915.22	4581.99	12.5932	12.0036	11.1533	12.6239	12.1708	12.4803	12.3972	12.221	11.5479	12.263	12.1618
A0A1D5PNM0	NDUFB9	NADH dehydrogenase [ubiquinone] 1 beta subcomplex subunit 9	91144.6	103402	99983.5	90859.5	102213	92350.7	106881	96786.2	82170	93151.3	94335.6	16.4759	16.6579	16.6094	16.4713	16.6412	16.4948	16.7056	16.5625	16.3263	16.5073	16.5255
A0A1D5PNN0	GPALPP1	GPALPP motifs containing 1	2685.76	6279.82	5231.31	4747.13	5982.83	5771.25	5359.71	4749.05	5713.35	4365.8	5166.98	11.3911	12.6165	12.353	12.2128	12.5466	12.4947	12.3879	12.2134	12.4801	12.092	12.3351
A0A1D5PNP2;A0A8V0YFX6;A0A8V0YLX7;A0A8V0YU38	TUSC3	Tumor suppressor candidate 3	17121.4	13456.7	15495.6	14673.5	17074.3	17725.9	10988.3	16457.4	14260.2	17237.7	12035	14.0635	13.716	13.9196	13.8409	14.0595	14.1136	13.4237	14.0064	13.7997	14.0733	13.5549
A0A1D5PNR2;A0A8V0Y6G4;A0A8V0Y8R6	NT5DC3	5'-nucleotidase domain containing 3	1550.27	2906.74	2691.07	1038.3	NaN	1331.16	2176.66	2727.48	NaN	2607.91	3029.9	10.5983	11.5052	11.394	10.02	NaN	10.3785	11.0879	11.4134	NaN	11.3487	11.5651
A0A1D5PNT1;A0A8V0Y0H7	LOC425347;ZNF532	C2H2-type domain-containing protein	6180.34	5100.19	5542.43	6323.93	6236.22	5095	4627.13	5161.52	4813.69	5163.56	4843.05	12.5935	12.3163	12.4363	12.6266	12.6065	12.3149	12.1759	12.3336	12.2329	12.3341	12.2417
A0A1D5PNT9;F1P1I7	WIPI1	WD repeat domain, phosphoinositide interacting 1;WD repeat domain, phosphoinositide interacting 1	13884.5	10172.5	7748.68	8482.93	8002.52	10640.1	8570.72	12417.9	5381.28	5235.76	8739.77	13.7612	13.3124	12.9197	13.0503	12.9662	13.3772	13.0652	13.6001	12.3937	12.3542	13.0934
A0A1D5PP06;A0A8V0ZIZ2;A0A8V0ZPB8;A0A8V0ZS10	ARMC8	Armadillo repeat-containing protein 8	22143.6	21765.2	21813.9	21738.3	19315.1	18712.3	18186	21466.2	14476.5	16477.8	19765	14.4346	14.4097	14.413	14.408	14.2374	14.1917	14.1505	14.3898	13.8214	14.0082	14.2707
A0A1D5PP16	SLC32A1	Solute carrier family 32 member 1	88263.5	86499.9	82565.5	80092.7	85664.8	86499.8	97673	83264.5	95420.8	93989.2	71674.7	16.4295	16.4004	16.3333	16.2894	16.3864	16.4004	16.5757	16.3454	16.542	16.5202	16.1292
A0A1D5PP47;A0A8V0X918;A0A8V0XC38;A0A8V0XET4;Q5ZI04	FAM49A;FAM49A;FAM49A;FAM49A;CYRIA	Family with sequence similarity 49 member A;Family with sequence similarity 49 member A;Family with sequence similarity 49 member A;Family with sequence similarity 49 member A;CYFIP-related Rac1 interactor A	28612.6	33495.6	23552.3	30314.8	36462.8	33419.9	25698.1	27062	40063.2	26535.4	31894.6	14.8044	15.0317	14.5236	14.8877	15.1541	15.0284	14.6494	14.724	15.29	14.6956	14.961
A0A1D5PP57	ATP6V1B2	Vacuolar proton pump subunit B	470382	462131	449202	430924	407851	444921	458632	424769	458756	416355	444540	18.8435	18.8179	18.777	18.7171	18.6377	18.7632	18.807	18.6963	18.8074	18.6675	18.762
A0A1D5PP90;A0A8V0YYV2;A0A8V0YYV5;A0A8V0YYW0;A0A8V0Z0N8	CLCN7	Chloride channel protein	8148.96	7225.95	7789.95	8012.12	8177.26	7741.04	6675.4	8381.37	9286.1	5935.52	6993.94	12.9924	12.819	12.9274	12.968	12.9974	12.9183	12.7046	13.033	13.1809	12.5352	12.7719
A0A1D5PPF8	HSPA4	Heat shock 70 kDa protein 4	270493	244536	246491	240492	224280	239854	250069	253048	248180	226912	239376	18.0452	17.8997	17.9112	17.8756	17.7749	17.8718	17.932	17.9491	17.921	17.7918	17.8689
A0A1D5PPI5	NMRAL1	NmrA like redox sensor 1	NaN	54891.3	3544.26	62994.5	54260.6	NaN	76053.2	688.643	NaN	4043.51	77166.2	NaN	15.7443	11.7913	15.9429	15.7276	NaN	16.2147	9.42761	NaN	11.9814	16.2357
A0A1D5PPI7;A0A8V0XHF0;A0A8V0XRM2	MRPL57	Ribosomal protein 63, mitochondrial;Mitochondrial ribosomal protein L57;Mitochondrial ribosomal protein L57	5614.82	6162.55	3158	4001.14	5123.03	1265.33	627.994	3810.72	679.508	3069.17	490.841	12.455	12.5893	11.6248	11.9662	12.3228	10.3053	9.29461	11.8958	9.40835	11.5836	8.93911
A0A1D5PPM5	CA8	Carbonic anhydrase 8	15247.2	12441.8	12521.9	12461.5	10720.6	10927.2	15441.1	11650.4	14805.4	13738.6	13732.2	13.8963	13.6029	13.6122	13.6052	13.3881	13.4156	13.9145	13.5081	13.8538	13.7459	13.7453
A0A1D5PPN9	HSP90B1	Heat shock protein 90 beta family member 1	757853	765446	792807	657059	698249	663156	653870	796108	614496	684400	706973	19.5316	19.5459	19.5966	19.3257	19.4134	19.339	19.3186	19.6026	19.229	19.3845	19.4313
A0A1D5PPP2;A0A8V0X9S3;A0A8V0XCI7	PUDP	Pseudouridine 5'-phosphatase	34800.4	31528.9	30760.6	32263.7	34829	27364	29728.4	33606.4	38260.7	34031.7	33209.7	15.0868	14.9444	14.9088	14.9776	15.088	14.74	14.8596	15.0364	15.2236	15.0546	15.0193
A0A1D5PPP9;A0A8V0YZL9	PTMA	Uncharacterized protein;Prothymosin alpha	762148	732890	812172	822228	867645	654290	710804	840396	631483	716506	696776	19.5397	19.4832	19.6314	19.6492	19.7267	19.3196	19.4391	19.6807	19.2684	19.4506	19.4103
A0A1D5PPU2;A0A8V0YJV8;F1NR57	SLC12A2	Solute carrier family 12 member 2	18746.1	15536.8	16225	16267	17319.8	17350.6	15360.9	15772	18050.4	16912.7	16554.7	14.1943	13.9234	13.9859	13.9897	14.0801	14.0827	13.907	13.9451	14.1397	14.0458	14.015
A0A1D5PPW3	SLC12A5	Solute carrier family 12 member 5	123004	119600	110140	99483	104527	123533	118355	106191	133756	115112	109079	16.9084	16.8679	16.749	16.6022	16.6735	16.9145	16.8528	16.6963	17.0292	16.8127	16.735
A0A1D5PPX8	DGCR8	DGCR8, microprocessor complex subunit	7348.17	7885.01	7366.7	7910.14	8168.06	5438.74	7245.84	8104.98	6986.2	7357.16	7910.74	12.8432	12.9449	12.8468	12.9495	12.9958	12.4091	12.8229	12.9846	12.7703	12.8449	12.9496
A0A1D5PPY1;A0A8V0Z5L3;A0A8V0Z652;A0A8V0Z764;A0A8V0ZD38	ARPP21	cAMP regulated phosphoprotein 21	6860.96	6171.49	7890.35	7871.5	5182.66	5420.93	6142.13	7192.34	3613.98	4270.1	5476.49	12.7442	12.5914	12.9459	12.9424	12.3395	12.4043	12.5845	12.8122	11.8194	12.0601	12.419
A0A1D5PQ17;A0A8V0ZYP3;Q5ZLQ4	IREB2	Iron responsive element binding protein 2;Iron responsive element binding protein 2;Iron-responsive element-binding protein 2	5863.94	5836.54	4969.37	6050.15	5474.73	6115.04	5069.21	3942.78	6442.46	5571.3	7034.08	12.5177	12.5109	12.2788	12.5628	12.4186	12.5781	12.3075	11.945	12.6534	12.4438	12.7801
A0A1D5PQ44	BCL9	BCL9 transcription coactivator	13953.4	9211.77	13316.8	12768.3	11277.3	8996.04	11634.2	13065.6	9228.38	11607.4	9682.65	13.7683	13.1693	13.701	13.6403	13.4611	13.1351	13.5061	13.6735	13.1719	13.5028	13.2412
A0A1D5PQ46	KIRREL	Kirre like nephrin family adhesion molecule 1	2396.02	1715.85	2262	2080.26	1268.04	1246.03	2038.88	1957.72	2448.11	3229.64	1216.98	11.2264	10.7447	11.1434	11.0225	10.3084	10.2831	10.9936	10.935	11.2575	11.6572	10.2491
A0A1D5PQ64	PIK3C2B	Phosphatidylinositol-4-phosphate 3-kinase catalytic subunit type 2 beta	14025.3	15119.5	13882.5	14902.4	12650	14228.2	11988.6	14506.5	15245.1	12692.2	14194.7	13.7757	13.8841	13.761	13.8633	13.6268	13.7965	13.5494	13.8244	13.8961	13.6317	13.7931
A0A1D5PQ66	RBM10	RNA binding motif protein 10	22042	21340.4	22400.8	23946.7	27387.8	21993.2	23422.1	23487.7	23681.8	23214.5	23471.3	14.428	14.3813	14.4513	14.5475	14.7412	14.4248	14.5156	14.5196	14.5315	14.5027	14.5186
A0A1D5PQ69;A0A8V0YSC8	LOC107049174	Uncharacterized protein;Golgi phosphoprotein 3	16566.6	15639.9	15808.8	14901.4	15438.4	13789.8	14246.9	14283.5	10627.9	12451.1	14971.8	14.016	13.9329	13.9484	13.8632	13.9142	13.7513	13.7984	13.8021	13.3756	13.604	13.87
A0A1D5PQ74;A0A8V1AHR9	DCP1A	5'-(N(7)-methylguanosine 5'-triphospho)-[mRNA] hydrolase	10837.1	9744.11	10054.2	11956	8407.41	7515.68	8892.24	11792.2	11035.3	13261.2	9901.48	13.4037	13.2503	13.2955	13.5454	13.0374	12.8757	13.1183	13.5255	13.4298	13.6949	13.2734
A0A1D5PQD0;A0A8V0ZG97	IFT122	Intraflagellar transport 122	8003.21	7751.58	5098.68	8057.82	4351.09	7253.95	6818.91	5111.75	7544.9	5401.6	7353.25	12.9664	12.9203	12.3159	12.9762	12.0872	12.8246	12.7353	12.3196	12.8813	12.3992	12.8442
A0A1D5PQE8	GNA13	G protein subunit alpha 13	15243.4	14055.2	15293.4	14519.1	13402.6	16261.9	14653.9	14039.3	16879.1	15083.6	13199.2	13.8959	13.7788	13.9006	13.8257	13.7102	13.9892	13.839	13.7772	14.043	13.8807	13.6882
A0A1D5PQF9;E1C2V9	ARFGAP2	ADP ribosylation factor GTPase activating protein 2	25062.5	22928.3	20663.5	24276.2	22500.9	19078.5	22633.3	26255.8	22729.3	19484.9	23218.9	14.6132	14.4848	14.3348	14.5673	14.4577	14.2197	14.4662	14.6803	14.4723	14.2501	14.503
A0A1D5PQK3;F1NL91;Q5ZK47	STRADA	STE20-related kinase adaptor alpha;STE20-related kinase adaptor alpha;STE20-related kinase adapter protein alpha	6205	5385.16	6101.58	5563.21	6063.33	5170.72	4544.78	5282.75	3502.86	5292.17	5313.28	12.5992	12.3948	12.575	12.4417	12.5659	12.3361	12.15	12.3671	11.7743	12.3696	12.3754
A0A1D5PQL5;A0A8V0YGN4;A0A8V0YN21;Q9IAI7	FGF12;FGF12;FGF12;FHF-1	Fibroblast growth factor	11674.3	12327.9	11309	9319.39	12801.6	12786.7	11753.1	10258.4	15599.5	13395.5	13593.7	13.511	13.5896	13.4652	13.186	13.644	13.6424	13.5208	13.3245	13.9292	13.7095	13.7307
A0A1D5PQP8;A0A8V0Z248;A0A8V0Z2J6;A0A8V0Z9K1	ITGA9	Integrin subunit alpha 9	7471.52	6673.67	7408.53	4561.89	5968.76	6761.06	5372.1	5891.16	7205.49	7042.06	6067.19	12.8672	12.7043	12.855	12.1554	12.5432	12.723	12.3913	12.5243	12.8149	12.7818	12.5668
A0A1D5PQQ6;A0A8V1A9F4	TOMM40L	Uncharacterized protein;Translocase of outer mitochondrial membrane 40 like	8963.92	8117.46	7675.79	8009.44	7210.36	7324.5	6749.09	8143.69	4423.22	4933.55	6118.83	13.1299	12.9868	12.9061	12.9675	12.8159	12.8385	12.7205	12.9915	12.1109	12.2684	12.579
A0A1D5PQV0;A0A8V0Y4S3;Q90875	ACO1	Aconitase 1, soluble;Aconitase 1, soluble;Cytoplasmic aconitate hydratase	103301	111141	100818	98949.5	93610	107349	97487.4	108601	119598	93508	100694	16.6565	16.762	16.6214	16.5944	16.5144	16.7119	16.5729	16.7287	16.8678	16.5128	16.6196
A0A1D5PQV3;A0A8V0XK82;A0A8V0XPG5;A0A8V0XUA7	DLST	Dihydrolipoyllysine-residue succinyltransferase component of 2-oxoglutarate dehydrogenase complex, mitochondrial;Dihydrolipoyllysine-residue succinyltransferase component of 2-oxoglutarate dehydrogenase complex, mitochondrial;Dihydrolipoyllysine-residue succinyltransferase component of 2-oxoglutarate dehydrogenase complex, mitochondrial;Dihydrolipoyllysine-residue succinyltransferase component of…	130901	136469	137582	114920	120491	115282	137480	130444	140463	120099	125935	16.9981	17.0582	17.0699	16.8103	16.8786	16.8148	17.0689	16.9931	17.0998	16.8739	16.9423
A0A1D5PQW2;A0A8V0YAG4	PMM1	Phosphomannomutase	4797.69	4634.24	3919.55	5754.15	1587.86	4977.39	3900.49	5455.78	5117.99	4033.47	4445.02	12.2281	12.1781	11.9365	12.4904	10.6329	12.2812	11.9294	12.4136	12.3214	11.9778	12.118
A0A1D5PQW4;A0A8V0XL68;A0A8V0XR11	YTHDC1	YTH domain-containing family protein	11829.1	12280.9	10659	13465.6	15155.6	9769.21	8478.68	11172.5	8020.62	6990.35	9786.75	13.5301	13.5841	13.3798	13.717	13.8876	13.254	13.0496	13.4477	12.9695	12.7711	13.2566
A0A1D5PR34;A0A1D5PZC6;A0A8V0ZYN0;A0A8V1A652;A0A8V1A656;A0A8V1AAY7;Q5ZIU0;R4GJY1	ORMDL1;ORMDL2;ORMDL3;ORMDL3;ORMDL3;ORMDL2;ORMDL2;ORMDL3	ORM1-like protein;ORM1-like protein;ORMDL sphingolipid biosynthesis regulator 3;ORM1-like protein;ORMDL sphingolipid biosynthesis regulator 3;ORM1-like protein;ORM1-like protein 2;ORM1-like protein	16598.6	24718.3	24721.3	16813.6	31395.6	25877.7	24386	21438.2	30423.5	29563.7	22944.2	14.0188	14.5933	14.5935	14.0373	14.9383	14.6594	14.5738	14.3879	14.8929	14.8515	14.4858
A0A1D5PR40;A0A8V0Y3R0	LOC107049046;RPL17	Large ribosomal subunit protein uL22	150048	122387	116982	178693	71114.8	96343.2	122084	129970	74807.7	87464.9	90718.7	17.1951	16.9011	16.8359	17.4471	16.1179	16.5559	16.8975	16.9878	16.1909	16.4164	16.4691
A0A1D5PRA5;A0A8V0Y4I1;A0A8V0Y978;A0A8V0YAQ7;A0A8V0YAR5	ANKRD46	Ankyrin repeat domain 46	14371.1	16650.7	14562	15883.2	18947.5	17610.2	15638.3	14005.2	21658.9	20343.4	16652.7	13.8109	14.0233	13.8299	13.9552	14.2097	14.1041	13.9328	13.7737	14.4027	14.3123	14.0235
A0A1D5PRB6	NDUFB2	NADH dehydrogenase [ubiquinone] 1 beta subcomplex subunit 2, mitochondrial	88008.7	76453.2	81851.6	61836.9	36986.3	50798.7	53689.7	49343.8	46466.2	45517.1	26171.2	16.4254	16.2223	16.3207	15.9162	15.1747	15.6325	15.7124	15.5906	15.5039	15.4741	14.6757
A0A1D5PRD7	NR3C1	Glucocorticoid receptor	NaN	1184.88	703.964	1205.1	NaN	188.325	698.174	2301.7	NaN	NaN	NaN	NaN	10.2105	9.45936	10.2349	NaN	7.55708	9.44744	11.1685	NaN	NaN	NaN
A0A1D5PRH9	MAL2	Mal, T-cell differentiation protein 2	3953.05	5793	4268.04	2641.69	7921.26	9391.08	5255.61	5097.05	8212.83	5001.65	7653.04	11.9488	12.5001	12.0594	11.3672	12.9515	13.1971	12.3596	12.3154	13.0037	12.2882	12.9018
A0A1D5PRJ2	NEDD4L	HECT-type E3 ubiquitin transferase	31796.3	46832.4	33275.3	50397.3	30318.1	47395.3	34697.6	49365.7	44187.1	31242.5	31559.8	14.9566	15.5152	15.0222	15.6211	14.8879	15.5325	15.0825	15.5912	15.4313	14.9312	14.9458
A0A1D5PRN8	DAPK3	Uncharacterized protein	803.65	1211.76	759.977	2105.93	2710.43	2983.67	1394.26	1103.44	3182.57	1070.43	1272.84	9.65042	10.2429	9.56981	11.0402	11.4043	11.5429	10.4453	10.1078	11.636	10.064	10.3138
A0A1D5PRQ0;A0A8V0XBI5;A0A8V0XFL9;A0A8V0XFM4;A0A8V0XIC0;A0A8V0XL31;A0A8V0XL37	NKAIN3	Sodium/potassium-transporting ATPase subunit beta-1-interacting protein	13176.6	13770.9	13016.2	13137.4	20027.8	18173.6	16005.2	14429.6	17539	17972.1	17300.9	13.6857	13.7493	13.668	13.6814	14.2897	14.1496	13.9663	13.8167	14.0983	14.1335	14.0786
A0A1D5PRQ5;A0A8V0X1L7;A0A8V0XA16;Q90YH9	TES	Testin	35189.1	32876.5	35440	31480.9	34441.1	28303.5	32875.3	34736.2	32843.4	35940.2	31111.6	15.1028	15.0048	15.1131	14.9422	15.0718	14.7887	15.0047	15.0842	15.0033	15.1333	14.9252
A0A1D5PRW9;A0A452J851;A0A8V1AJN3;A0A8V1AN99;Q5ZKH4	NDEL1	NudE neurodevelopment protein 1 like 1;NudE neurodevelopment protein 1 like 1;NudE neurodevelopment protein 1 like 1;NudE neurodevelopment protein 1 like 1;Nuclear distribution protein nudE-like 1	29452	25888.2	34171.6	29170.4	25870.5	25420.5	31146.4	29003.6	26832.5	27909	27660.8	14.8461	14.66	15.0605	14.8322	14.659	14.6337	14.9268	14.8239	14.7117	14.7684	14.7556
A0A1D5PS27;A0A8V1A6M6	ENTPD2	Ectonucleoside triphosphate diphosphohydrolase 2	36607.2	37582.8	39157.6	29701.9	16795.1	40816.4	32050.4	36989	27903.9	23819.5	43863.7	15.1598	15.1978	15.257	14.8583	14.0358	15.3169	14.9681	15.1748	14.7682	14.5399	15.4207
A0A1D5PS29	EEF2	Eukaryotic translation elongation factor 2	1.6122e+06	1.74583e+06	1.5512e+06	1.64252e+06	1.44465e+06	1.55314e+06	1.37954e+06	1.70375e+06	1.68909e+06	1.42325e+06	1636346	20.6206	20.7355	20.565	20.6475	20.4623	20.5668	20.3958	20.7003	20.6878	20.4408	20.642
A0A1D5PS81	LSM14B	LSM family member 14B	16733.1	15663.3	15880.7	20395.5	20177.3	14911.6	14880.9	18606.7	7331.32	12002.5	13477.2	14.0304	13.9351	13.955	14.316	14.3004	13.8641	13.8612	14.1835	12.8399	13.5511	13.7182
A0A1D5PSA2;A0A8V0YUR8;A0A8V0YUS3	INPP4A	phosphatidylinositol-3,4-bisphosphate 4-phosphatase;phosphatidylinositol-3,4-bisphosphate 4-phosphatase;phosphatidylinositol-3,4-bisphosphate 4-phosphatase	48297	40680.3	44202.8	46740.3	47557.2	44372	44247.9	46776	41851.6	42824.3	44568.5	15.5596	15.312	15.4319	15.5124	15.5374	15.4374	15.4333	15.5135	15.353	15.3861	15.4437
A0A1D5PSE1	SLC27A1	Solute carrier family 27 member 1	67553.8	62905.6	67010.8	52556.4	53929.7	62168.6	65721.8	55293.4	80629.7	59922.7	64527.5	16.0438	15.9409	16.0321	15.6816	15.7188	15.9239	16.0041	15.7548	16.299	15.8708	15.9776
A0A1D5PSH2;A0A8V1A216;A0A8V1A7A1	RALY	RALY heterogeneous nuclear ribonucleoprotein	10784.8	9694.26	9671.29	11318.2	17400.2	10041.7	8883.62	8720.33	8561.87	8998.65	9878.67	13.3967	13.2429	13.2395	13.4664	14.0868	13.2937	13.1169	13.0902	13.0637	13.1355	13.2701
A0A1D5PSH3;A0A8V0ZUV5	SMARCD1	SWI/SNF related, matrix associated, actin dependent regulator of chromatin, subfamily d, member 1;SWI/SNF related, matrix associated, actin dependent regulator of chromatin, subfamily d, member 1	16510.5	15445.4	14935.6	17898.8	19797	16663.6	13312	15106.5	13555.4	16125.4	15736.6	14.0111	13.9149	13.8665	14.1276	14.273	14.0244	13.7004	13.8829	13.7266	13.977	13.9418
A0A1D5PSI2;Q5F4A4	IMPDH2	Inosine-5'-monophosphate dehydrogenase	121390	133971	139272	134916	129419	143013	115592	132647	131770	127990	134182	16.8893	17.0316	17.0875	17.0417	16.9817	17.1258	16.8187	17.0172	17.0077	16.9657	17.0338
A0A1D5PSI3;A0A8V0X2L5;Q5ZIQ3	HNRNPKL;HNRNPKL;HNRNPK	Heterogeneous nuclear ribonucleoprotein K	1.21606e+06	1.18507e+06	1247266	1.28436e+06	1.34799e+06	1.17787e+06	1.18023e+06	1.26331e+06	1.1419e+06	1.25479e+06	1.15911e+06	20.2138	20.1765	20.2503	20.2926	20.3624	20.1678	20.1706	20.2688	20.123	20.259	20.1446
A0A1D5PSK2;A0A8V0XK36;A0A8V0XPA1;A0A8V0XRF6;A0A8V0XRG4;A0A8V0XWW2	ARHGAP18	Rho GTPase activating protein 18	12847.1	15234.4	14723	14399	14077	16432	16048	14073.3	16263.1	14050.9	17670.9	13.6492	13.895	13.8458	13.8137	13.7811	14.0042	13.9701	13.7807	13.9893	13.7784	14.1091
A0A1D5PSM4	PHACTR2	Phosphatase and actin regulator	2788.27	3878.52	1927.15	2966.66	3254.89	2648.43	3513.73	2582.97	2389.49	3063.79	3709.36	11.4452	11.9213	10.9123	11.5346	11.6684	11.3709	11.7788	11.3348	11.2225	11.5811	11.857
A0A1D5PSR0;A0A3Q2UHY3	STRN3	Striatin 3	51625.1	53946.3	59155.8	51910	49550.6	51093.8	56411.2	57382.9	57666.1	57471	55479.3	15.6558	15.7192	15.8522	15.6637	15.5966	15.6409	15.7837	15.8083	15.8154	15.8105	15.7597
A0A1D5PSR2;A0A8V0YQ26	CTPS1	CTP synthase	25877.9	26664.7	25177	27768.2	35323.3	26307.3	25049.5	25854.9	27761.4	29486.1	26590.6	14.6594	14.7026	14.6198	14.7611	15.1083	14.6832	14.6125	14.6581	14.7608	14.8477	14.6986
A0A1D5PT23;A0A3Q3AU14;A0A8V0XYU5;A0A8V0XYV1;A0A8V0XYW2;A0A8V0Y0Q9;A0A8V0Y373;A0A8V0Y378;A0A8V0Y7D6	RGS7	Regulator of G protein signaling 7	20903.9	19881.5	24680.9	21580.7	18205.5	21986.8	21664.5	20454.8	23060.3	21451.7	18744.3	14.3515	14.2791	14.5911	14.3975	14.1521	14.4243	14.403	14.3201	14.4931	14.3888	14.1942
A0A1D5PT29;A0A3Q2TXA3;A0A3Q2U359;A0A8V0YTU2;A0A8V0YTV1;A0A8V0Z0M5;A0A8V0Z7P0;A0A8V0Z7R0;E1BT38	DLG1	Discs large MAGUK scaffold protein 1	13920.2	13503.2	15542.2	12541.6	11324.8	11216.2	13526	14777.8	12294.3	13022.9	13910.3	13.7649	13.721	13.9239	13.6144	13.4672	13.4533	13.7234	13.8511	13.5857	13.6688	13.7639
A0A1D5PT30;A0A8V0XDI5;A0A8V0XDJ0	MRPL48	Mitochondrial ribosomal protein L48	11162.5	10060.9	9278.67	9358.95	12396.3	10479.6	12035.4	7156.57	11502.9	9464.49	11304.1	13.4464	13.2965	13.1797	13.1921	13.5976	13.3553	13.555	12.8051	13.4897	13.2083	13.4646
A0A1D5PT47;A0A8V0YY63;Q5ZKX1	CHMP1B	Charged multivesicular body protein 1B;Charged multivesicular body protein 1B;Charged multivesicular body protein 1b	24015.5	25366.1	23090.6	20086.1	26741.5	27197.2	25049.6	19127.6	27045.2	23701.5	27901.5	14.5517	14.6306	14.495	14.2939	14.7068	14.7312	14.6125	14.2234	14.7231	14.5327	14.7681
A0A1D5PT87	ERC1	ELKS/RAB6-interacting/CAST family member 1	280.801	797.268	957.98	722.234	1491.16	232.018	1457.6	803.893	1.47709	751.438	375.562	8.13341	9.63892	9.90385	9.49632	10.5422	7.85809	10.5094	9.65086	0.562758	9.55351	8.55291
A0A1D5PTA6	ZFPM2	Zinc finger protein, FOG family member 2	NaN	2058.53	778.427	2629.17	3360.61	1586.45	631.769	761.134	100.286	79.7288	289.751	NaN	11.0074	9.60442	11.3604	11.7145	10.6316	9.30325	9.57201	6.64798	6.31703	8.17867
A0A1D5PTI9;A0A8V0YL05	UBE3A	Ubiquitin-protein ligase E3A	46933.9	47540.5	48192.3	45332.8	41985.7	43849.3	45275.1	49853.3	37744.2	43120.8	45129.3	15.5183	15.5369	15.5565	15.4683	15.3576	15.4203	15.4664	15.6054	15.204	15.3961	15.4618
A0A1D5PTS3;A0A8V0YCU4;A0A8V0YHI2	IER3IP1	Immediate early response 3-interacting protein 1	42595.6	51979.6	40721.1	46348.8	55018.6	45928.3	39008	46519.8	37509.3	41511.6	35595.1	15.3784	15.6657	15.3135	15.5002	15.7476	15.4871	15.2515	15.5056	15.195	15.3412	15.1194
A0A1D5PTW3;A0A1D5PWW3;A0A8V0YHX0	HSD17B7	Hydroxysteroid 17-beta dehydrogenase 7	28851.7	21719.7	22645.7	23462.8	21940.4	25236.8	28737	27135.7	27727.6	24842.2	26282.3	14.8164	14.4067	14.4669	14.5181	14.4213	14.6232	14.8106	14.7279	14.759	14.6005	14.6818
A0A1D5PU07	ATP2B4	Calcium-transporting ATPase	11729.6	12819.1	14954.6	10997.7	9744.99	6746.6	7403.6	10909.2	3693.34	6187.74	7112.55	13.5179	13.646	13.8683	13.4249	13.2504	12.7199	12.854	13.4133	11.8507	12.5952	12.7962
A0A1D5PU09;A0A8V0Z669;E1C0T6	FERMT2	FERM domain containing kindlin 2	48303.4	45002	47931.2	34903.2	52640.8	46064.7	48539.9	38077.7	49810.8	47214.5	51508.1	15.5598	15.4577	15.5487	15.0911	15.6839	15.4914	15.5669	15.2167	15.6042	15.5269	15.6525
A0A1D5PU34;A0A8V0Y9N5;A0A8V0YMU4	HOMER1	Homer scaffold protein 1	41870.1	44784.8	52532.1	47284.1	37328.4	40547.3	48115.8	48923.7	47514.4	49898	47744.2	15.3536	15.4507	15.6809	15.5291	15.188	15.3073	15.5542	15.5782	15.5361	15.6067	15.543
A0A1D5PUB7	AGPAT3	1-acylglycerol-3-phosphate O-acyltransferase 3	46835.5	44589.9	46891.5	44281.5	61374.8	47352.8	42992.5	45492.1	51458.3	49504.3	43780.2	15.5153	15.4444	15.517	15.4344	15.9054	15.5312	15.3918	15.4733	15.6511	15.5953	15.418
A0A1D5PUD1;A0A8V0YAY2	LOC101749352	Maestro heat like repeat family member 1	22439.6	25610.6	22038.4	22376.4	25159.4	23118.8	22740.5	23727.2	26933.6	20709.4	25708.4	14.4538	14.6445	14.4277	14.4497	14.6188	14.4968	14.473	14.5343	14.7171	14.338	14.65
A0A1D5PUD8;Q5ZI44	TANGO2	Transport and golgi organization 2 homolog	820.683	5976.88	2677.25	4359.57	7610.29	8472.11	4497.87	1449.2	4920.44	4671.47	7289.92	9.68068	12.5452	11.3865	12.09	12.8937	13.0485	12.135	10.501	12.2646	12.1897	12.8317
A0A1D5PUI5;Q5F3Z0	TMEM106B	Transmembrane protein 106B	23876.2	24733.7	17314.7	22480.8	23008.3	24633.6	20575	21216.6	24661.7	18717.5	20606.5	14.5433	14.5942	14.0797	14.4564	14.4899	14.5883	14.3286	14.3729	14.59	14.1921	14.3308
A0A1D5PUK4;A0A8V0ZYN3;A0A8V1A0L7;A0A8V1A669	ADPRHL;;ADPRHL;	ADP-ribosylarginine hydrolase;ADP-ribosylarginine hydrolase;[Protein ADP-ribosylarginine] hydrolase;ADP-ribosylarginine hydrolase	2908.52	4558.15	4011.87	5816.22	7744.01	5291.14	4227.43	3483.64	2092.12	4928.76	4166.23	11.5061	12.1542	11.9701	12.5059	12.9189	12.3694	12.0456	11.7664	11.0308	12.267	12.0245
A0A1D5PUL6;A0A8V0Z557;P11501	HSP90AA1	Heat shock protein 90 alpha family class A member 1;Heat shock protein 90 alpha family class A member 1;Heat shock protein HSP 90-alpha	3.0374e+06	3.02422e+06	3.0469e+06	2910024	2.44376e+06	2572249	2623749	3.09145e+06	2.50738e+06	2.62015e+06	2.89588e+06	21.5344	21.5281	21.5389	21.4726	21.2207	21.2946	21.3232	21.5599	21.2577	21.3212	21.4656
A0A1D5PUM3	PPP1R14C	Protein phosphatase 1 regulatory inhibitor subunit 14C	44038.4	38236.4	37073.8	37235.1	33578	30591.3	35294.3	39955.9	31692.6	34041.6	40489	15.4265	15.2227	15.1781	15.1844	15.0352	14.9008	15.1071	15.2861	14.9519	15.055	15.3052
A0A1D5PUQ9;A0A8V0XJS7;Q5ZKL1	NUP58	Nucleoporin 58	11065.2	9371.87	9927.77	11534.1	9726.62	8440.12	7410.93	9600.05	7769.31	7448.92	7247.26	13.4337	13.1941	13.2773	13.4936	13.2477	13.043	12.8554	13.2288	12.9236	12.8628	12.8232
A0A1D5PUY2;A0A1D5PX66;A0A3Q2U533	INPP5A	inositol-polyphosphate 5-phosphatase	9727.41	10048.5	7812.7	6157.49	11845.6	11192.8	9272.58	7394.57	9858.86	9523.3	8635.37	13.2478	13.2947	12.9316	12.5881	13.5321	13.4503	13.1788	12.8522	13.2672	13.2172	13.076
A0A1D5PV32;A0A8V0ZQ65;A0A8V0ZQ70	GIGYF2	GRB10 interacting GYF protein 2	12608	13374	11591.1	14928.6	15290	12631.8	12129	12831.4	15199	11515.8	14187.2	13.6221	13.7071	13.5007	13.8658	13.9003	13.6248	13.5662	13.6474	13.8917	13.4913	13.7923
A0A1D5PV61;A0A8V0X9T2;E1BRH4	SATB1	DNA-binding protein SATB	8617.33	11049.1	9385.53	11203.1	5715.6	10073.2	6486.35	11878.3	6502.37	5905.92	9184.83	13.073	13.4316	13.1962	13.4516	12.4807	13.2982	12.6632	13.536	12.6668	12.5279	13.165
A0A1D5PV96;A0A8V0ZGK7	PIP4K2B	Phosphatidylinositol-5-phosphate 4-kinase type 2 beta	207153	182801	198549	199148	184155	177332	185346	201007	174607	178850	171891	17.6603	17.4799	17.5991	17.6035	17.4906	17.4361	17.4999	17.6169	17.4137	17.4484	17.3911
A0A1D5PVA3;A0A8V0YLN6	RPF2	Ribosome production factor 2 homolog	1887.05	2815.73	1549.09	2737.98	2167.71	3185.17	2862.84	NaN	3433.98	2280.81	2171.53	10.8819	11.4593	10.5972	11.4189	11.082	11.6372	11.4832	NaN	11.7457	11.1553	11.0845
A0A1D5PVB6;A0A8V0XW61	SLC20A2	Phosphate transporter	8238.55	7985.78	4379.11	6182.58	6253.57	5095.25	5985.89	7805.36	5052.88	4894.22	5207.91	13.0082	12.9632	12.0964	12.594	12.6105	12.3149	12.5473	12.9302	12.3029	12.2569	12.3465
A0A1D5PVC0;A0A8V0YFB3;F1NJ66	LOC427439	Nipped-B protein	6014.86	5902.57	4232.3	6248.58	5825.45	6689.9	5568.52	5801.74	5922.4	4657.09	5276.66	12.5543	12.5271	12.0472	12.6093	12.5082	12.7078	12.4431	12.5023	12.532	12.1852	12.3654
A0A1D5PVC3;A0A1D5PYE3;A0A8V0X513;A0A8V0X7Y8;A0A8V0XAL9;A0A8V0XAN1	MGMT	Methylated-DNA--protein-cysteine methyltransferase	15967.1	16307.1	13847.3	14288.7	13626.2	12289.8	15036.3	12664	12824.8	14020.8	14003	13.9628	13.9932	13.7573	13.8026	13.7341	13.5852	13.8762	13.6284	13.6467	13.7753	13.7735
A0A1D5PVC4;A0A8V0ZJK7	CNOT9	CCR4-NOT transcription complex subunit 9	35925.7	33854	37670.3	32812.4	33066	35125.3	37774	31332	38145.3	35594.2	32869.8	15.1327	15.047	15.2011	15.002	15.0131	15.1002	15.2051	14.9353	15.2192	15.1194	15.0045
A0A1D5PVG8	PRCP	Prolylcarboxypeptidase	13482.4	10308.2	9896.44	9953.93	9602.6	11317.9	12271.1	8656.01	12413.4	5110.29	9277.37	13.7188	13.3315	13.2727	13.281	13.2292	13.4663	13.583	13.0795	13.5996	12.3192	13.1795
A0A1D5PVJ2;A0A8V0XAW4;A0A8V0XKF4;A0A8V0XKF8;A0A8V0XLZ5	PHF14	PHD finger protein 14	13355.5	13937	15243.6	19083.4	18771.8	14316.7	15014.4	15887.9	10317.3	16128.6	13805.1	13.7051	13.7666	13.8959	14.22	14.1963	13.8054	13.8741	13.9556	13.3328	13.9773	13.7529
A0A1D5PVN2	LOC107055991	Autophagy-related protein 9	27945.8	28156	32195.3	28664.6	29737.9	31682.8	33691	26452.7	34959.2	38153	34190.2	14.7703	14.7812	14.9746	14.807	14.86	14.9514	15.0401	14.6911	15.0934	15.2195	15.0613
A0A1D5PVQ7;A0A1L1RUW4;A0A8V1APU1;I7LRG5	HN1	Hematological and neurological expressed 1;Hematological and neurological expressed 1;Hematological and neurological expressed 1;HN1	757430	758884	874001	846989	747128	721706	796388	937331	733296	772644	804554	19.5308	19.5335	19.7373	19.692	19.511	19.4611	19.6031	19.8382	19.484	19.5594	19.6178
A0A1D5PVR1;A0A8V0YGQ3;A0A8V0YN30	SLC19A1	Reduced folate transporter;Solute carrier family 19 member 1;Solute carrier family 19 member 1	7098.06	6205.71	4920.57	4098.67	4687.09	7519.08	7107.96	5890.16	7248.84	5262.3	5340.65	12.7932	12.5994	12.2646	12.0009	12.1945	12.8763	12.7952	12.5241	12.8235	12.3615	12.3828
A0A1D5PVR6;A0A8V0Z050	PTP4A2	Protein tyrosine phosphatase 4A2	30521.7	28523.8	26146.4	29163.2	31759.3	30941.8	30761.7	27900.2	33951	29806.8	29572.4	14.8975	14.7999	14.6743	14.8319	14.9549	14.9173	14.9088	14.768	15.0512	14.8634	14.852
A0A1D5PVS3	TOMM6	Translocase of outer mitochondrial membrane 6	12017.1	16326.2	8038.19	13654.7	13605.1	10732.5	12436.3	10202.8	21881	9700.88	9630.35	13.5528	13.9949	12.9727	13.7371	13.7319	13.3897	13.6023	13.3167	14.4174	13.2439	13.2334
A0A1D5PVS5;A0A8V0ZA20;A0A8V0ZGQ8;Q5ZID6	NT5C3A	5'-nucleotidase;5'-nucleotidase;5'-nucleotidase;Cytosolic 5'-nucleotidase 3A	11354.1	17434.3	9316.2	9132.81	15330.8	17060.8	18550.3	8845.76	16514.9	10825.5	11162.1	13.4709	14.0896	13.1855	13.1568	13.9041	14.0584	14.1792	13.1108	14.0115	13.4021	13.4463
A0A1D5PVV6;A0A3Q2TSS4;A0A8V0YWA3	ZDHHC3	Palmitoyltransferase	773.848	531.083	703.571	1025.32	863.24	1104.87	678.688	735.555	478.24	948.551	619.596	9.59591	9.05279	9.45855	10.0019	9.75362	10.1097	9.4066	9.52269	8.90159	9.88958	9.27518
A0A1D5PW05	PRXL2A	Peroxiredoxin like 2A	55362.7	72492.9	66184.8	59989.5	73550.8	69342.8	72081.7	70014.9	71555.3	60608.4	58775	15.7566	16.1456	16.0142	15.8724	16.1665	16.0815	16.1373	16.0954	16.1268	15.8872	15.8429
A0A1D5PW08;A0A3Q2U3H4;A0A8V1AFF9	EHMT1	Euchromatic histone lysine methyltransferase 1	15848.2	14167.7	13698.3	19734.6	14954	11919.6	12359.7	15579.9	11012	12690	12537.9	13.952	13.7903	13.7417	14.2684	13.8682	13.541	13.5934	13.9274	13.4268	13.6314	13.614
A0A1D5PW37	SV2B	Synaptic vesicle glycoprotein 2B	18645	22152.6	23488.9	18033.5	20699.5	23360.4	18418.3	20727	24136.7	20458.1	18336.1	14.1865	14.4352	14.5197	14.1384	14.3373	14.5118	14.1689	14.3392	14.5589	14.3204	14.1624
A0A1D5PW42;A0A8V0Y7R8	CTIF	Cap binding complex dependent translation initiation factor	14572.1	17041.3	16362	18548.4	16542.4	15589.3	15711.2	17822.3	17098.6	16866.7	15373.9	13.8309	14.0567	13.9981	14.179	14.0139	13.9283	13.9395	14.1214	14.0616	14.0419	13.9082
A0A1D5PW44	PPIL1	Peptidyl-prolyl cis-trans isomerase	55409.3	49589.4	55912	59011.1	63076.2	61472.9	54750	55292.4	68429.7	57963.9	57000.6	15.7578	15.5977	15.7709	15.8487	15.9448	15.9077	15.7406	15.7548	16.0623	15.8229	15.7987
A0A1D5PW62;E1BT74	TMOD2	Tropomodulin 2	152289	136122	163706	139391	142080	142060	155044	156855	153128	146575	149809	17.2164	17.0545	17.3207	17.0888	17.1163	17.1161	17.2423	17.2591	17.2244	17.1613	17.1928
A0A1D5PW98;A0A8V0YVF5	BCL11B	BAF chromatin remodeling complex subunit BCL11B	62310	57013.1	76244.2	99983.4	73173	71101.1	72322.7	79181.4	63056.1	81813.1	69861.5	15.9272	15.799	16.2183	16.6094	16.159	16.1176	16.1422	16.2729	15.9443	16.32	16.0922
A0A1D5PWB5;A0A8V0X0W0;A0A8V0X8L5;A0A8V0X8T4;F1NNA2	FAM105A	Family with sequence similarity 105 member A	3588.28	3991.3	2499.17	2358.59	4420.66	2836.48	2156.5	3783.18	878.864	1346.01	1729.9	11.8091	11.9626	11.2872	11.2037	12.11	11.4699	11.0745	11.8854	9.7795	10.3945	10.7565
A0A1D5PWG0	TENM1	Teneurin transmembrane protein 1	23405.3	20683.7	22031	23076.6	20596.4	22429.6	20708.6	23055.4	21179.5	21494.1	19813.9	14.5145	14.3362	14.4272	14.4941	14.3301	14.4531	14.3379	14.4928	14.3704	14.3917	14.2742
A0A1D5PWJ0;A0A8V1AF41;A0A8V1AJC3;F1ND21	PIP5K1C	Phosphatidylinositol-4-phosphate 5-kinase, type I, gamma;Phosphatidylinositol-4-phosphate 5-kinase, type I, gamma;Phosphatidylinositol-4-phosphate 5-kinase, type I, gamma;Phosphatidylinositol-4-phosphate 5-kinase, type I, gamma	41908.2	40566	39817.2	42335.3	42293.1	41147.2	36927.6	39505.5	43242.4	39820.2	40254	15.3549	15.308	15.2811	15.3696	15.3681	15.3285	15.1724	15.2698	15.4002	15.2812	15.2968
A0A1D5PWK2;A0A1L1RMR6;A0A8V0XZR6	CRYBG3	ADP-ribosylation factor-like protein 6	4077.92	11143.2	4267.54	4052.45	4576.4	2387.76	2315.16	3596.44	1942.38	3257.03	3473.98	11.9936	13.4439	12.0592	11.9846	12.16	11.2214	11.1769	11.8124	10.9236	11.6693	11.7624
A0A1D5PWK8		Synthesis of cytochrome C oxidase 1	23898.5	20839.9	20610.5	22140.9	19525.5	16418.1	15400.6	24251.3	4959.68	15098.2	10686.9	14.5446	14.3471	14.3311	14.4344	14.2531	14.003	13.9107	14.5658	12.276	13.8821	13.3835
A0A1D5PWP3	TXNDC15	Thioredoxin domain containing 15	6062.53	4457.02	4266.86	4566.86	3908.34	1713	1954.76	4729.54	2474.73	2462.1	1267	12.5657	12.1219	12.059	12.157	11.9323	10.7423	10.9328	12.2075	11.2731	11.2657	10.3072
A0A1D5PWT4	TXN2	Thioredoxin 2	18263.6	18188.6	16655	13709.3	14456.6	10145.2	12187.6	13641.5	14961.7	14435.7	6875.67	14.1567	14.1507	14.0237	13.7429	13.8194	13.3085	13.5731	13.7357	13.869	13.8174	12.7473
A0A1D5PWV5	UBL5	Ubiquitin like 5	77411.4	40877.7	51060.6	63906.5	29148.9	21403.1	37675.8	38255.6	18555.5	36016.1	36984.8	16.2403	15.319	15.6399	15.9637	14.8312	14.3855	15.2014	15.2234	14.1796	15.1364	15.1746
A0A1D5PWY1;A0A8V1AKG2;A0A8V1AME0;A0A8V1ANX6	SDK2	Sidekick cell adhesion molecule 2	13983.2	13591.5	13217.6	12074.2	14955.2	14497.6	15423.9	14466.8	13721.9	14355.7	11870.4	13.7714	13.7304	13.6902	13.5596	13.8684	13.8235	13.9129	13.8205	13.7442	13.8093	13.5351
A0A1D5PX02	BAG5	BCL2 associated athano 5	6031.47	4993.54	4799.34	4485.29	6459.94	4282.67	4711.13	2845.93	4577.66	3900.06	5515.26	12.5583	12.2858	12.2286	12.131	12.6573	12.0643	12.2019	11.4747	12.1604	11.9293	12.4292
A0A1D5PX90;F1NCU3	KSR2	non-specific serine/threonine protein kinase	3178.18	3499.96	2808.16	3630.45	4005.79	4019.26	3984.05	3215.59	2828	3972.96	3919.77	11.634	11.7731	11.4554	11.8259	11.9679	11.9727	11.96	11.6509	11.4656	11.956	11.9366
A0A1D5PXD8;A0A8V0YQN6	AGO1	Argonaute 1, RISC catalytic component;Argonaute 1, RISC catalytic component	53018.2	50428.1	51539.1	58345	71560.3	62313.6	52235.4	50651.6	54720.9	58458.2	54440.3	15.6942	15.6219	15.6534	15.8323	16.1269	15.9273	15.6727	15.6283	15.7398	15.8351	15.7324
A0A1D5PXH0	AP1B1	AP complex subunit beta	35949.6	45043.1	33511.1	30639.8	41524.5	36626.5	37720.4	37162.1	39894.4	36439.4	41642.4	15.1337	15.459	15.0324	14.9031	15.3417	15.1606	15.2031	15.1815	15.2839	15.1532	15.3458
A0A1D5PXH1	HNRNPA3	Heterogeneous nuclear ribonucleoprotein A3	730685	602033	637661	700601	704022	534152	565258	760382	443900	570429	557279	19.4789	19.1995	19.2824	19.4182	19.4253	19.0269	19.1086	19.5364	18.7599	19.1217	19.088
A0A1D5PXH4	GFPT1	glutamine--fructose-6-phosphate transaminase (isomerizing)	66497.3	78578.2	71592.1	65815.4	65155.2	68353.4	70030.6	65750.9	67224.6	61064	78157.4	16.021	16.2618	16.1275	16.0061	15.9916	16.0607	16.0957	16.0047	16.0367	15.898	16.2541
A0A1D5PXI1	ALDH4A1	Multifunctional fusion protein	94821.9	86002	91546.3	99686.4	69305.9	77144.4	74343.9	89939.6	68131	69762	90715.1	16.5329	16.3921	16.4822	16.6051	16.0807	16.2353	16.1819	16.4567	16.056	16.0902	16.4691
A0A1D5PXK6;A0A3Q2U5M3;A0A3Q3ADY3;A0A8V0ZDT6;A0A8V0ZF72	STAMBP	STAM binding protein	3334.48	3042	3979.55	2397.44	2932.22	3204.6	3013.37	2866.34	1580.01	3163.02	2060.61	11.7032	11.5708	11.9584	11.2273	11.5178	11.6459	11.5572	11.485	10.6257	11.6271	11.0089
A0A1D5PXN4;A0A8V1AF23;F1P3G1	PRKCD	Protein kinase C delta type;protein kinase C;Protein kinase C delta type	11686	10567.2	12100.5	12531.5	13385.1	10254.6	11623.5	10242.2	9379.32	10928.3	11792.9	13.5125	13.3673	13.5628	13.6133	13.7083	13.324	13.5048	13.3222	13.1953	13.4158	13.5256
A0A1D5PXN7;A0A8V0Z650;A0A8V0ZCV3	PDXDC1	Pyridoxal dependent decarboxylase domain containing 1	11026.2	13055.8	10998.5	12619.2	12588.2	10979.4	9134.6	13104.3	13100.8	8720.13	12756	13.4287	13.6724	13.425	13.6233	13.6198	13.4225	13.1571	13.6778	13.6774	13.0901	13.6389
A0A1D5PXZ4;A0A8V0XYN1;A0A8V0Y4W7;A0A8V0Y751;A0A8V0YBS5	ATAD2B	ATPase family AAA domain containing 2B	7121.15	6548.04	5621.12	6621.67	6606.32	5691.99	7425.11	5062.16	6448.79	6599.33	6397.65	12.7979	12.6768	12.4566	12.693	12.6896	12.4747	12.8582	12.3055	12.6548	12.6881	12.6433
A0A1D5PXZ7;A0A8V0XQU6;A0A8V0XV68;A0A8V0Y382;F1NSN9	MARCH1	Membrane associated ring-CH-type finger 1	6443.01	5710	2341.3	4745.17	4466.72	6659.24	4744.28	4176.43	4503.02	4146.61	4951.74	12.6535	12.4793	11.1931	12.2122	12.125	12.7011	12.212	12.0281	12.1367	12.0177	12.2737
A0A1D5PY00	NUDCD3	NudC domain containing 3	11882.8	14640.1	11407.7	16854.1	13808.6	12112.7	10991.6	13193.4	11230.8	8796.98	15194.4	13.5366	13.8376	13.4777	14.0408	13.7533	13.5642	13.4241	13.6875	13.4552	13.1028	13.8913
A0A1D5PY18;A0A8V0ZKU9;A0A8V0ZR60;A0A8V0ZU33	STX2	Syntaxin 2	13965.3	11673.9	12243.5	12922.6	13022.1	11443.2	7786.93	10602.2	9550.2	9928.29	10413.7	13.7696	13.511	13.5797	13.6576	13.6687	13.4822	12.9268	13.3721	13.2213	13.2773	13.3462
A0A1D5PY21;A0A8V0YRR3	FUNDC2	FUN14 domain containing 2	24195.9	17381.6	21871.2	17799.9	16818.1	20063.5	19597.5	19596.4	19382.1	17834.2	16931.4	14.5625	14.0853	14.4167	14.1196	14.0377	14.2923	14.2584	14.2583	14.2424	14.1224	14.0474
A0A1D5PY29;A0A8V0YD55;A0A8V0YJI9;A0A8V0YLF8;A0A8V0YRC5	STAG2	Cohesin subunit SA	13042.5	11800.8	13941.8	11869.6	14640.5	13239.4	11712.6	11228.3	12947.7	13185.4	12755.7	13.6709	13.5266	13.7671	13.535	13.8377	13.6926	13.5158	13.4549	13.6604	13.6867	13.6389
A0A1D5PYC2;A0A8V0XX80;A0A8V0Y1Q6	INPP4B	phosphatidylinositol-3,4-bisphosphate 4-phosphatase;phosphatidylinositol-3,4-bisphosphate 4-phosphatase;phosphatidylinositol-3,4-bisphosphate 4-phosphatase	28943.7	38417.3	54195.6	14932.2	18602.1	NaN	46568.6	50178.3	94857.6	69459.4	36463.2	14.821	15.2295	15.7259	13.8661	14.1832	NaN	15.5071	15.6148	16.5335	16.0839	15.1542
A0A1D5PYG9;A0A8V0Z2E2;A0A8V0Z893;A0A8V0Z898;A0A8V0Z9S1	RYBP	RING1 and YY1 binding protein	7492.48	5156.57	7157.77	9337.2	6042.69	5805.33	7827.87	7692.06	4508.97	9605.17	6390.71	12.8712	12.3322	12.8053	13.1888	12.561	12.5032	12.9344	12.9092	12.1386	13.2296	12.6418
A0A1D5PYJ6	PLPPR3	Phospholipid phosphatase related 3	127044	123034	127825	146687	132742	132111	119101	126404	136867	141759	117928	16.955	16.9087	16.9638	17.1624	17.0183	17.0114	16.8618	16.9477	17.0624	17.1131	16.8475
A0A1D5PYQ3	GSPT2	G1 to S phase transition 2	98302.3	100290	93842.7	100413	97282.4	90128.3	89623.6	97517	85453.7	85949.8	89962.4	16.5849	16.6138	16.518	16.6156	16.5699	16.4597	16.4516	16.5734	16.3829	16.3912	16.457
A0A1D5PYS0;A0A8V0ZR33;A0A8V0ZRV2;A0A8V0ZWP6;A0A8V0ZWQ6;F1NFT1;Q08705	CTCF	CCCTC-binding factor;CCCTC-binding factor;CCCTC-binding factor;CCCTC-binding factor;CCCTC-binding factor;CCCTC-binding factor;Transcriptional repressor CTCF	1417.82	4222.68	1312.74	2320.27	6647.46	5900.25	4039.81	1471.57	5778.15	2591.25	5888.97	10.4695	12.0439	10.3584	11.1801	12.6986	12.5266	11.9801	10.5231	12.4964	11.3394	12.5238
A0A1D5PYS9;A0A1L1RXN3;A0A8V1A2E4;A0A8V1A9Z4;A0A8V1ACU6;A0A8V1AEV9;A0A8V1AEW5;F1NXI9;F1NXL4	PRKAG2	Protein kinase AMP-activated non-catalytic subunit gamma 2	10194.7	20091.2	6763.1	12297.1	22475.2	17488.8	11479.1	8778.48	12874.2	8154.26	17304.9	13.3155	14.2943	12.7235	13.586	14.456	14.0941	13.4867	13.0998	13.6522	12.9933	14.0789
A0A1D5PYU1;A0A8V0ZWS1;A0A8V1A485	COL1A1	Collagen type I alpha 1 chain	188901	224481	203224	126346	211038	173817	204464	182092	191070	416710	175600	17.5273	17.7762	17.6327	16.947	17.6871	17.4072	17.6415	17.4743	17.5437	18.6687	17.4219
A0A1D5PYU9;A0A8V0Y974	BPHL	Biphenyl hydrolase like	3536.62	1514.6	1703.61	4095.11	3108.42	4321.1	2283.77	2364.24	4759.13	3735.21	3566.21	11.7882	10.5647	10.7344	11.9997	11.602	12.0772	11.1572	11.2072	12.2165	11.867	11.8002
A0A1D5PYW4	ELAPOR1	Endosome-lysosome associated apoptosis and autophagy regulator 1	12220.9	12252	8916.66	11242.1	12775.6	12195.8	9158.41	11226.1	11045.9	9213.3	10652.4	13.5771	13.5807	13.1223	13.4566	13.6411	13.5741	13.1609	13.4546	13.4312	13.1695	13.3789
A0A1D5PYZ2;A0A8V0Y8T8;A0A8V0Y8U3	NRN1	Neuritin 1	17861	16763.5	16845.6	16267.1	15877.2	16164	17306.4	16287	17477	17529.4	15558.8	14.1245	14.033	14.0401	13.9897	13.9547	13.9805	14.079	13.9914	14.0932	14.0975	13.9254
A0A1D5PZ51	DPYSL3	Dihydropyrimidinase like 3	2.00893e+06	1.97278e+06	2034356	2180749	2050530	1.8959e+06	1.83911e+06	2.11377e+06	1.49864e+06	1.85182e+06	2.13024e+06	20.938	20.9118	20.9561	21.0564	20.9676	20.8545	20.8106	21.0114	20.5152	20.8205	21.0226
A0A1D5PZ83;A0A8V0YQC2	DNAJC19	DnaJ heat shock protein family (Hsp40) member C19	23804.4	17287	18483.9	18036.2	16108.8	16773.5	15320.3	17285.7	17546.4	15078.5	16014.2	14.5389	14.0774	14.174	14.1386	13.9756	14.0339	13.9032	14.0773	14.0989	13.8802	13.9671
A0A1D5PZF2	VPS41	Vacuolar protein sorting-associated protein 41 homolog	8400.86	10400.6	4886.93	7388.29	10935.1	8578.59	7114.51	7864.72	6948.47	5943.65	9200.12	13.0363	13.3444	12.2547	12.851	13.4167	13.0665	12.7965	12.9412	12.7625	12.5371	13.1674
A0A1D5PZJ5;A0A8V0ZGD3;A0A8V0ZGE3;A0A8V0ZGF3;A0A8V0ZNG5;A0A8V0ZNK0;A0A8V0ZNU8;A0A8V0ZNV8;A0A8V0ZNW3;A0A8V0ZNY4	ENTPD1	Ectonucleoside triphosphate diphosphohydrolase 1	13297.8	15407.3	14022.8	10283.6	10188.5	11805.2	11199.9	12514.8	18477.8	9243.46	13727.5	13.6989	13.9113	13.7755	13.3281	13.3147	13.5271	13.4512	13.6113	14.1735	13.1742	13.7448
A0A1D5PZK7	MCAT	Malonyl-CoA-acyl carrier protein transacylase	10250.3	7596.21	6696.49	8444.69	6887.36	8387.6	8502.1	8975.92	8721.93	6477.12	8893.29	13.3234	12.8911	12.7092	13.0438	12.7497	13.034	13.0536	13.1318	13.0904	12.6611	13.1185
A0A1D5PZS0;A0A8V0ZKT8	PRPF19	Pre-mRNA-processing factor 19	124959	123948	119026	122945	122471	122111	111910	118581	109074	123798	123921	16.9311	16.9194	16.8609	16.9077	16.9021	16.8978	16.772	16.8555	16.735	16.9176	16.9191
A0A1D5PZS8;A0A8V0YQP1	AGO4	Protein argonaute-4	7349.7	9436.07	7748.68	10176.6	15308.6	17196	9475.8	5843	11383.4	9016.96	13303.9	12.8435	13.204	12.9197	13.313	13.9021	14.0698	13.21	12.5125	13.4746	13.1384	13.6996
A0A1D5PZT4	GCHFR	GTP cyclohydrolase 1 feedback regulatory protein	3057.01	8266.66	898.183	694.154	8501.79	NaN	2259.59	3365.73	NaN	1117.99	3737.18	11.5779	13.0131	9.81086	9.43911	13.0536	NaN	11.1418	11.7167	NaN	10.1267	11.8677
A0A1D5PZT6	SLC8A2	Solute carrier family 8 member A2	61396.5	71523.1	63301.4	71998.9	61785.6	64561.7	63443.9	64265.7	63837.9	61313.4	68076	15.9059	16.1261	15.95	16.1357	15.915	15.9784	15.9532	15.9718	15.9621	15.9039	16.0549
A0A1D5PZX0	MEA1	Male-enhanced antigen 1	5059.87	6631.43	1865.67	7491.7	3248.84	2055.94	205.37	4074.61	3.76231	910.45	988.011	12.3049	12.6951	10.8655	12.8711	11.6657	11.0056	7.68208	11.9924	1.91162	9.83044	9.94838
A0A1D5PZX4	SLC25A32	Solute carrier family 25 member 32	2309.7	2906.16	587940	NaN	NaN	NaN	184365	NaN	6225.41	3242.34	NaN	11.1735	11.5049	19.1653	NaN	NaN	NaN	17.4922	NaN	12.604	11.6628	NaN
A0A1D5PZY9;A0A8V1AI63	MOB3A	MOB kinase activator 3A	3119.92	5599.27	3334.79	2635.68	2332.59	4859.27	756.461	2652.85	6260.22	3088.87	3024.05	11.6073	12.451	11.7034	11.364	11.1877	12.2465	9.56312	11.3733	12.612	11.5929	11.5623
A0A1D5Q008	MPI	Mannose-6-phosphate isomerase	95936.8	102824	76825.8	81835.2	104247	91497.6	93733.9	82339.3	113242	86846.4	90750.8	16.5498	16.6498	16.2293	16.3204	16.6696	16.4814	16.5163	16.3293	16.7891	16.4062	16.4696
A0A1D5Q032	CAP1	Adenylyl cyclase-associated protein	631788	556277	572629	586557	596203	580841	533169	587649	560754	541638	583018	19.2691	19.0854	19.1272	19.1619	19.1854	19.1478	19.0242	19.1646	19.097	19.047	19.1532
A0A1D6UPQ5;F1NBM2;I3XHQ6	GRM1	Glutamate metabotropic receptor 1	10505.1	10605.4	12012.7	9600.48	12355	16565.2	13387.4	10217.7	15654	11772.6	11252.3	13.3588	13.3725	13.5523	13.2289	13.5928	14.0159	13.7086	13.3188	13.9342	13.5231	13.4579
A0A1D6UPS9	SF3B3	Splicing factor 3b subunit 3	117799	127753	117211	117618	156527	133693	124171	114550	134507	134171	142250	16.846	16.963	16.8387	16.8438	17.2561	17.0286	16.922	16.8056	17.0373	17.0337	17.1181
A0A1D6UPT7;A0A8V0ZR91;A0A8V1A0B7;A0A8V1A3X6	KAT7	histone acetyltransferase	1830.72	2165.85	2171.48	1921.94	4168.53	2357.76	2345.57	3219.06	2716.85	1284.48	2531.56	10.8382	11.0807	11.0845	10.9083	12.0253	11.2032	11.1957	11.6524	11.4077	10.327	11.3058
A0A1I7Q3Z0	SRC	Tyrosine-protein kinase	49679.7	48788.9	44326.8	50156.1	59671.5	49400.2	41792.6	48838	47464.8	47762.5	50635.3	15.6004	15.5743	15.4359	15.6141	15.8648	15.5922	15.351	15.5757	15.5346	15.5436	15.6279
A0A1I7Q402;A0A8V0YHN7	PTPN1	protein-tyrosine-phosphatase	6528.99	6328.14	5635.79	5595.1	7308.83	6821.43	6457.5	7000.31	9999.77	6357.18	7678.18	12.6726	12.6276	12.4604	12.4499	12.8354	12.7359	12.6568	12.7732	13.2877	12.6342	12.9065
A0A1I7Q410;A0A3Q2UD16;A0A8V0XTY4;A0A8V0XU03;A0A8V0XVX1;A0A8V0XVY1;Q5ZLS8	INTS10	Integrator complex subunit 10	4290.58	4093.12	1978.55	3347.62	4491.14	3241.8	2654.15	3071.46	5823.07	1861.82	4437.13	12.067	11.999	10.9502	11.7089	12.1329	11.6626	11.374	11.5847	12.5076	10.8625	12.1154
A0A1I7Q422;P27731	TTR	Transthyretin	1.81817e+06	2.9745e+06	2.66169e+06	2.35242e+06	2.03938e+06	1819502	1.94065e+06	3.63141e+06	1296593	1.88385e+06	2.79843e+06	20.7941	21.5042	21.3439	21.1657	20.9597	20.7951	20.8881	21.7921	20.3063	20.8453	21.4162
A0A1I7Q448;A0A8V0XXF6;A0A8V0Y1Y3;A0A8V0Y2B1;A0A8V0Y3L6;A0A8V0Y3N1;A0A8V0Y3S7;A0A8V0Y673;P51641	CNTFR	Ciliary neurotrophic factor receptor;Ciliary neurotrophic factor receptor;Ciliary neurotrophic factor receptor;Ciliary neurotrophic factor receptor;Ciliary neurotrophic factor receptor;Ciliary neurotrophic factor receptor;Ciliary neurotrophic factor receptor;Ciliary neurotrophic factor receptor;Ciliary neurotrophic factor receptor subunit alpha	28515.7	35058	26580.9	32002.4	29229.9	29442.6	22726.4	31223.5	23415.9	22208.5	26502.1	14.7995	15.0975	14.6981	14.9659	14.8352	14.8456	14.4721	14.9303	14.5152	14.4388	14.6938
A0A1L1RIY4;P05083	ASL;ASL2	Argininosuccinate lyase	39893.6	30607.4	37043.7	34728.1	23220.9	31469.4	25176.5	29293.3	38018.6	31579.4	24428.4	15.2839	14.9016	15.1769	15.0838	14.5031	14.9417	14.6198	14.8383	15.2144	14.9467	14.5763
A0A1L1RIY7;F1NMD7;Q5ZM16	RBM22	Pre-mRNA-splicing factor RBM22	21109.2	16695.9	18783	22417.2	22354.3	16115.7	15123	19645	14753.9	17039.6	16025.6	14.3656	14.0272	14.1971	14.4523	14.4483	13.9762	13.8845	14.2619	13.8488	14.0566	13.9681
A0A1L1RJ65;A0A1L1RR59	CCDC85A	Coiled-coil domain containing 85A	11426.8	9861.71	12005.8	10397.3	7224.66	6957.42	9833.17	10222.2	6857.62	6180.14	8918.35	13.4801	13.2676	13.5514	13.3439	12.8187	12.7643	13.2634	13.3194	12.7435	12.5934	13.1226
A0A1L1RJ89;A0A8V0YN67	ZMPSTE24	CAAX prenyl protease	14325.3	16634.4	13859.1	16061.8	26046	22539.2	16731.7	18662.3	25322.2	17583.8	14622.9	13.8063	14.0219	13.7585	13.9713	14.6688	14.4601	14.0303	14.1878	14.6281	14.102	13.8359
A0A1L1RJ90;A0A8V0YS55;P35915	HMGCL	Hydroxymethylglutaryl-CoA lyase, mitochondrial;Hydroxymethylglutaryl-CoA lyase, mitochondrial;Hydroxymethylglutaryl-CoA lyase, mitochondrial	21486.6	19441.8	18323.5	18949.7	22715.6	20748.6	20756.3	19305	22802.5	17209.2	22041	14.3912	14.2469	14.1614	14.2099	14.4714	14.3407	14.3413	14.2367	14.4769	14.0709	14.4279
A0A1L1RJI2;A0A8V0YV50;A0A8V0YVI1;A0A8V0YX45;A0A8V0Z1W7;A0A8V0Z1X1	UBE2K	E2 ubiquitin-conjugating enzyme	283599	297894	269151	278820	298920	285816	282561	267443	290728	263386	309895	18.1135	18.1844	18.0381	18.089	18.1894	18.1247	18.1082	18.0289	18.1493	18.0068	18.2414
A0A1L1RK18;A0A8V0Z4V6	BORCS7	BLOC-1-related complex subunit 7	8118.66	6626.09	9426.14	7740.02	7715.1	7433.2	9142.91	8581.52	8851.3	7092.71	10106.8	12.987	12.6939	13.2025	12.9181	12.9135	12.8598	13.1584	13.067	13.1117	12.7921	13.303
A0A1L1RK74	REXO2	RNA exonuclease 2	8699.51	6860.46	610.954	7064.73	8614.24	3933.44	156.841	1315.76	4768.83	1932.52	3549.39	13.0867	12.7441	9.25492	12.7864	13.0725	11.9416	7.29316	10.3617	12.2194	10.9163	11.7934
A0A1L1RKB6;A0A3Q2TSL7	PARVB	Parvin beta	10269	9952.31	10132	9074.61	15457	11071.9	8864.72	8447.24	14370.7	10723.8	10870	13.326	13.2808	13.3066	13.1476	13.916	13.4346	13.1139	13.0443	13.8108	13.3885	13.4081
A0A1L1RKB7;Q03669	ATP2A2	Calcium-transporting ATPase;Sarcoplasmic/endoplasmic reticulum calcium ATPase 2	271807	280623	254613	271952	335137	323770	233996	271484	305759	282299	278594	18.0522	18.0983	17.9579	18.053	18.3544	18.3046	17.8361	18.0505	18.222	18.1069	18.0878
A0A1L1RKD7	NAA38	Sm domain-containing protein	32235.4	39698.7	42523.6	35258.7	35518.4	32754.3	38037.3	35482.6	43699.5	30423.8	35710.3	14.9764	15.2768	15.376	15.1057	15.1163	14.9994	15.2151	15.1148	15.4153	14.8929	15.1241
A0A1L1RKF5;A0A8V0YUM0;A0A8V0Z1C7	STARD3NL	STARD3 N-terminal like	NaN	1294.18	NaN	NaN	3173.12	2167.65	1163.57	NaN	2571.98	802.214	1308.87	NaN	10.3378	NaN	NaN	11.6317	11.0819	10.1843	NaN	11.3287	9.64784	10.3541
A0A1L1RKT0;A0A8V0ZWF8	NMT1	Glycylpeptide N-tetradecanoyltransferase	27909.7	27224	26845.3	28372.9	29987.7	25538.6	23049.9	28610.2	18535.4	23258.2	28468.6	14.7685	14.7326	14.7124	14.7922	14.8721	14.6404	14.4925	14.8042	14.178	14.5054	14.7971
A0A1L1RKV7	EIF4EBP2	Eukaryotic translation initiation factor 4E binding protein 2	21430.6	19136.3	9473.92	24315.2	8179.62	9719.94	2285.6	15352.5	4661.35	4942.05	1592.45	14.3874	14.224	13.2097	14.5696	12.9978	13.2467	11.1584	13.9062	12.1865	12.2709	10.637
A0A1L1RKY9;A0A8V0YSR1	CALD1	Caldesmon 1	36718	32066.4	33840.8	29350.7	30291.7	28026.7	36253.1	36775.9	35068.4	36326.6	36372	15.1642	14.9688	15.0465	14.8411	14.8866	14.7745	15.1458	15.1665	15.0979	15.1487	15.1505
A0A1L1RL19;A0A8V0ZLC8	BLOC1S2	Biosis of lysosomal organelles complex 1 subunit 2	10948.4	9976.01	10476.5	12315.6	9919.61	8756.99	12437.2	14230.2	10530.1	11315	6030.9	13.4184	13.2842	13.3549	13.5882	13.2761	13.0962	13.6024	13.7967	13.3622	13.4659	12.5582
A0A1L1RL30;A0A8V0XIE7;A0A8V0XL63;F1NV80	CAB39L	Calcium binding protein 39 like	8962.36	10763.8	7477.63	7632.06	12948.5	10209.9	9689.13	7763.87	11732.8	7553.48	10148.7	13.1297	13.3939	12.8684	12.8979	13.6605	13.3177	13.2422	12.9226	13.5183	12.8829	13.309
A0A1L1RLC7	HTATIP2	NAD(P)-binding domain-containing protein	28007.2	33779.4	26898.6	34032	25677.9	27057.3	33221.7	30401.3	25735.6	27076	23987.8	14.7735	15.0439	14.7152	15.0546	14.6482	14.7237	15.0198	14.8918	14.6515	14.7247	14.55
A0A1L1RLN6	MYL6	Myosin, light chain 6, alkali, smooth muscle and non-muscle	308513	283927	369373	292464	289252	238965	341979	363897	275609	313346	305022	18.235	18.1152	18.4947	18.1579	18.142	17.8664	18.3836	18.4732	18.0723	18.2574	18.2186
A0A1L1RLV7	MAD2L1	MAD2 mitotic arrest deficient-like 1 (yeast)	972.258	988.676	NaN	897.622	774.017	NaN	NaN	721.284	1.50417	1.34606	NaN	9.9252	9.94935	NaN	9.80996	9.59622	NaN	NaN	9.49442	0.58897	0.428747	NaN
A0A1L1RM08;A0A1L1RUU9;A0A8V0XAJ5;P24032	MYL12A;MYL12B;MYL12A;	Myosin, light chain 12A, regulatory, non-sarcomeric;Myosin light chain 12B;Myosin, light chain 12A, regulatory, non-sarcomeric;Myosin regulatory light chain 2, smooth muscle minor isoform	490456	502687	568996	513788	483288	423944	531902	558212	440089	517785	486217	18.9038	18.9393	19.1181	18.9708	18.8825	18.6935	19.0208	19.0905	18.7474	18.982	18.8912
A0A1L1RM56;A0A3Q3AEQ5;A0A8V0Y9U1;A0A8V0YGP3;A0A8V0YGQ2	MSRA	peptide-methionine (S)-S-oxide reductase	16941.7	13312.7	15165.5	13977.8	13751.2	18075.5	17035.6	15711.4	17579	17387.3	17960.1	14.0483	13.7005	13.8885	13.7709	13.7473	14.1417	14.0563	13.9395	14.1016	14.0857	14.1325
A0A1L1RM69;A0A8V0ZY10;A0A8V1A5K0;E1BSU0	RSRC2	Arginine and serine rich coiled-coil 2	11981.1	9138.73	12696.2	10549.1	9433.61	8905.16	8595.96	11756.9	7280.81	9362.5	7892.07	13.5485	13.1578	13.6321	13.3648	13.2036	13.1204	13.0694	13.5212	12.8299	13.1927	12.9462
A0A1L1RM96	PLRG1	Pleiotropic regulator 1	20929.3	21301.4	20633.4	21423.7	24956.2	23405.7	21175.1	19318.2	21441.4	21381	23339.3	14.3532	14.3787	14.3327	14.3869	14.6071	14.5146	14.3701	14.2377	14.3881	14.384	14.5105
A0A1L1RME0;A0A8V0XIW7	THOC1	THO complex 1	22442.1	23759.8	26897.1	25259.9	27127.2	25035.1	25303.7	22326	29368.9	26400.6	24333.5	14.4539	14.5362	14.7152	14.6246	14.7275	14.6117	14.6271	14.4464	14.842	14.6883	14.5707
A0A1L1RME9;A0A8V1ADC7	NPLOC4	NPL4 homolog, ubiquitin recognition factor;NPL4 homolog, ubiquitin recognition factor	43845.9	41762.7	43002.9	42809.3	45560.2	43755.3	42894.6	44031.4	43280.9	41262.6	41496.8	15.4202	15.3499	15.3921	15.3856	15.4755	15.4172	15.3885	15.4262	15.4014	15.3325	15.3407
A0A1L1RMI2;A0A3Q2U027;A0A8V0YTV9;A0A8V0Z7Q4;A0A8V0Z7U5;A1EA73	MBNL3	Muscleblind like splicing regulator 3	32109.6	38794.2	27815	27551.3	35302.2	30646.5	29060.8	24883.2	26391.3	21126	30196.5	14.9707	15.2436	14.7636	14.7498	15.1075	14.9034	14.8268	14.6029	14.6878	14.3667	14.8821
A0A1L1RMP9	ARL1	ADP ribosylation factor like GTPase 1	29213.4	38232	28261.4	24275.3	38812.8	34689.4	27029.9	25888.2	26857.2	27170	33805.7	14.8343	15.2225	14.7865	14.5672	15.2442	15.0822	14.7223	14.66	14.713	14.7297	15.045
A0A1L1RMQ1;A0A8V0ZY35;F1NUK2;Q98892	OPCML	Opioid binding protein/cell adhesion molecule like;Opioid binding protein/cell adhesion molecule like;Opioid binding protein/cell adhesion molecule like;Opioid-binding protein/cell adhesion molecule homolog	213080	187433	186773	181133	193438	196163	172401	181936	177578	179064	170313	17.701	17.516	17.5109	17.4667	17.5615	17.5817	17.3954	17.4731	17.4381	17.4501	17.3778
A0A1L1RMS8;A0A8V1AF33	EMC6	ER membrane protein complex subunit 6	38755.3	28841.3	32208.7	29342.2	42410.6	38262.4	30590.2	28808.1	39435.5	35144.5	31047.2	15.2421	14.8159	14.9752	14.8407	15.3721	15.2236	14.9008	14.8142	15.2672	15.101	14.9222
A0A1L1RMY8;A0A8V0ZSC0	M6PR	Mannose-6-phosphate receptor, cation dependent;Mannose-6-phosphate receptor, cation dependent	80298.8	78431.4	86335.8	79147.9	79101.4	81771.9	85543.4	79177.2	86739.5	84901	83574.3	16.2931	16.2591	16.3977	16.2723	16.2714	16.3193	16.3844	16.2728	16.4044	16.3735	16.3508
A0A1L1RNA9;E1C8J7	TMX2	Thioredoxin related transmembrane protein 2	28776.2	22392.2	21468.5	24044.9	23198.1	20526.8	18951.2	21008.5	16341.1	21361.1	17557.1	14.8126	14.4507	14.3899	14.5534	14.5017	14.3252	14.21	14.3587	13.9962	14.3827	14.0998
A0A1L1RND8;A0A8V0XGC1	UBE2J1	Ubiquitin conjugating enzyme E2 J1	22989.3	20915.3	25842.8	25482	26897.7	27656.3	20779.2	24054.7	21772.7	26406.4	21759.6	14.4887	14.3523	14.6575	14.6372	14.7152	14.7553	14.3428	14.554	14.4102	14.6886	14.4094
A0A1L1RNI5	ATL1	Atlastin GTPase 1	77472.6	86090.1	74402.6	74658.2	98282.6	85879.3	78163.2	79284.3	92401.7	84850	86785.5	16.2414	16.3936	16.1831	16.188	16.5846	16.39	16.2542	16.2747	16.4956	16.3726	16.4052
A0A1L1RNQ9;A0A8V0YP91;A0A8V0YXL6	SEPTIN6	Septin	177502	190067	166832	172028	179344	177318	174484	170218	150519	161098	176320	17.4375	17.5361	17.348	17.3923	17.4524	17.436	17.4127	17.377	17.1996	17.2976	17.4278
A0A1L1RNY8	H2AFX	Histone H2A	61757.9	42119.4	37192.6	55383.1	41546.6	28334.7	23180.6	56064.9	755.36	12919.2	26590.1	15.9143	15.3622	15.1827	15.7572	15.3424	14.7903	14.5006	15.7748	9.56102	13.6572	14.6986
A0A1L1RNZ2	RPL29	60S ribosomal protein L29	10335.3	413.877	9857.64	6557.23	NaN	1235.23	5109.3	9483.91	225.031	5468.65	1599.89	13.3353	8.69306	13.267	12.6789	NaN	10.2706	12.3189	13.2113	7.81398	12.417	10.6438
A0A1L1RP66	PSMC6	Proteasome 26S subunit, ATPase 6	193015	181147	192910	192584	183746	172150	176964	195729	169637	179784	186172	17.5584	17.4668	17.5576	17.5551	17.4874	17.3933	17.4331	17.5785	17.3721	17.4559	17.5063
A0A1L1RPK6;A0A3Q2UHC2;A0A8V0Y782;A0A8V0Y7A3;A0A8V0YC44;A0A8V0YDF2;A0A8V0YFM6;A0A8V0YFN6;A0A8V0YKD5	DENND5B	DENN domain containing 5B	4348.46	3967.93	4751.54	4426.23	4389.48	3975.68	3872.63	4801.67	4242.13	3647.34	2573.96	12.0863	11.9542	12.2142	12.1119	12.0998	11.957	11.9191	12.2293	12.0506	11.8326	11.3298
A0A1L1RPU0;A0A8V0XS57;A0A8V0XWH1;A0A8V0XYE9	MRPL1	Mitochondrial ribosomal protein L1	15157.6	13339.7	12899.1	9742.96	13162.6	15009.7	13720.1	12678.7	14590.8	16047	15616	13.8878	13.7034	13.655	13.2501	13.6842	13.8736	13.744	13.6301	13.8328	13.97	13.9307
A0A1L1RPU6	TMEM53	Transmembrane protein 53	9466.54	7971.14	6097.83	9272.96	1658.77	3461.29	6109.62	11951.8	6475.71	9540.75	3650.58	13.2086	12.9606	12.5741	13.1788	10.6959	11.7571	12.5769	13.5449	12.6608	13.2199	11.8339
A0A1L1RPW8;A0A8V0YYE8	ENTPD6	Ectonucleoside triphosphate diphosphohydrolase 6	3736.95	4132.55	3600.24	2729.04	2610.54	3672.16	4873.24	3590.84	1560.48	3158.65	2021.9	11.8676	12.0128	11.8139	11.4142	11.3501	11.8424	12.2507	11.8101	10.6078	11.6251	10.9815
A0A1L1RPY6	EIF3E	Eukaryotic translation initiation factor 3 subunit E	123174	122315	115370	113283	116972	123478	118425	106450	120759	118851	129945	16.9103	16.9002	16.8159	16.7896	16.8358	16.9139	16.8536	16.6998	16.8818	16.8588	16.9875
A0A1L1RPZ3;A0A8V0XID4;A0A8V0XNR9	HDDC2	5'-deoxynucleotidase HDDC2	10960.1	13432.4	11651.8	10540.1	10816.7	7238.96	7673.93	11956.7	2224.28	5311.4	7471.26	13.42	13.7134	13.5083	13.3636	13.401	12.8216	12.9057	13.5455	11.1191	12.3749	12.8671
A0A1L1RQ37;A0A8V0Z1B6;Q9DEQ4	SFRP1	Secreted frizzled related protein 1;Secreted frizzled related protein 1;Secreted frizzled-related protein 1	8484.28	8865.67	2334.16	9992.95	6128.57	6893.85	11460.5	13494.6	12691.9	12211.5	8019.05	13.0506	13.114	11.1887	13.2867	12.5813	12.7511	13.4844	13.7201	13.6316	13.5759	12.9692
A0A1L1RQ91	GPI	Glucose-6-phosphate isomerase	203311	201522	194548	175908	192008	195570	190353	182047	178768	155711	183391	17.6333	17.6206	17.5698	17.4245	17.5508	17.5773	17.5383	17.474	17.4477	17.2485	17.4846
A0A1L1RQ93	LINGO3	Leucine rich repeat and Ig domain containing 3	2140.71	1471.39	3875.24	3083.19	792.689	2827.19	3337.39	4072.07	NaN	1954.06	NaN	11.0639	10.523	11.9201	11.5902	9.63061	11.4652	11.7045	11.9915	NaN	10.9323	NaN
A0A1L1RQM2	ENOPH1	Enolase-phosphatase E1	71945.6	88126.7	83267.5	84795.6	90973.6	63474.7	75107.9	80177.1	66760.9	75386.9	70213.9	16.1346	16.4273	16.3455	16.3717	16.4732	15.9539	16.1967	16.2909	16.0267	16.202	16.0995
A0A1L1RR91;A0A8V1A0P5;F1NVY5	DNAJB11	DnaJ heat shock protein family (Hsp40) member B11	113631	99132.1	103221	103502	89868.7	94755.3	97908.1	109214	92889	110936	87238.4	16.794	16.5971	16.6554	16.6593	16.4555	16.5319	16.5791	16.7368	16.5032	16.7594	16.4127
A0A1L1RRB0;A0A8V0YWB8;A0A8V0YWD3;A0A8V0YWF5;A0A8V0YWS0;A0A8V0YYB3;A0A8V0YYC3	PTPRA	protein-tyrosine-phosphatase;Receptor-type tyrosine-protein phosphatase alpha;protein-tyrosine-phosphatase;Receptor-type tyrosine-protein phosphatase alpha;Receptor-type tyrosine-protein phosphatase alpha;protein-tyrosine-phosphatase;Receptor-type tyrosine-protein phosphatase alpha	51582.7	44236.7	43207.3	45613.1	44467.3	44961.8	43109.1	42812.8	39109.6	41936.4	42348.5	15.6546	15.433	15.399	15.4772	15.4405	15.4564	15.3957	15.3858	15.2552	15.3559	15.37
A0A1L1RRC3;A0A8V0ZQR1;A0A8V0ZWE4;F1NCC9	SMARCE1	SWI/SNF related, matrix associated, actin dependent regulator of chromatin, subfamily e, member 1;SWI/SNF related, matrix associated, actin dependent regulator of chromatin, subfamily e, member 1;SWI/SNF related, matrix associated, actin dependent regulator of chromatin, subfamily e, member 1;SWI/SNF related, matrix associated, actin dependent regulator of chromatin, subfamily e, member 1	26145.1	24495.6	27774.1	27855.1	32576.2	23222.6	25658.9	29000.7	25180	28477	25962.7	14.6743	14.5802	14.7615	14.7657	14.9915	14.5032	14.6472	14.8238	14.62	14.7975	14.6642
A0A1L1RRE8	HINT3	Histidine triad nucleotide binding protein 3	57815.6	51691.9	46472	58934.6	53266.9	36598.2	39121.5	56574.1	25834.6	38521	42929.8	15.8192	15.6577	15.5041	15.8468	15.701	15.1595	15.2557	15.7879	14.657	15.2334	15.3897
A0A1L1RRM0	VTA1	Vesicle trafficking 1	125900	116230	117517	114160	137821	127459	121959	114025	123336	123254	130344	16.9419	16.8266	16.8425	16.8007	17.0724	16.9597	16.896	16.799	16.9122	16.9113	16.992
A0A1L1RRN7	ENO2	phosphopyruvate hydratase	964620	916211	833250	843011	670420	551662	694683	842492	504958	591638	704594	19.8796	19.8053	19.6684	19.6852	19.3547	19.0734	19.406	19.6843	18.9458	19.1744	19.4264
A0A1L1RRQ2	BUB3	BUB3, mitotic checkpoint protein	113844	109803	104367	114950	128947	117613	103119	102425	107384	115567	118515	16.7967	16.7446	16.6713	16.8107	16.9764	16.8437	16.654	16.6442	16.7124	16.8184	16.8547
A0A1L1RRQ3;A0A8V0YGU1;A0A8V0YGV8;A0A8V0YN15;A0A8V0YN81;A0A8V0YQ11;E1C3C8	KIFAP3	Kinesin associated protein 3	39523.6	41841.8	39695.2	36034.7	36895	41721.7	41896.8	37040.2	43422.7	41289	47793.5	15.2704	15.3527	15.2767	15.1371	15.1711	15.3485	15.3546	15.1768	15.4062	15.3335	15.5445
A0A1L1RRY6;A0A8V0Z9S6	THUMPD3	THUMP domain containing 3	36160	38747.4	38693.3	38597.1	39051.6	44692.3	39632.7	34744.1	38775.2	35738.6	43253.6	15.1421	15.2418	15.2398	15.2362	15.2531	15.4477	15.2744	15.0845	15.2428	15.1252	15.4005
A0A1L1RS53;A0A3Q3ANP4;A0A8V0YM10;E1C0E0	TRAPPC13	Trafficking protein particle complex subunit 13	14326.1	18500.4	17894	17468.6	15890.8	18039.8	17447.2	19281.1	20684.8	15997.3	15852	13.8064	14.1753	14.1272	14.0925	13.9559	14.1389	14.0907	14.2349	14.3363	13.9655	13.9524
A0A1L1RSA4;A0A8V0Y5C7;Q5ZHZ4	CBLL1	RING-type E3 ubiquitin transferase;RING-type E3 ubiquitin transferase;E3 ubiquitin-protein ligase Hakai	8824.04	7885.48	7230.55	6265.89	9540.76	10228.1	5376.68	7979.68	7962	7104.11	6757.97	13.1072	12.945	12.8199	12.6133	13.2199	13.3202	12.3925	12.9621	12.9589	12.7944	12.7224
A0A1L1RSB5	SNRPF	Sm protein F	170839	106559	121724	121595	164962	140269	103669	61307.9	76590.5	61393	101471	17.3823	16.7013	16.8933	16.8917	17.3318	17.0978	16.6616	15.9038	16.2249	15.9058	16.6307
A0A1L1RSD2;A0A8V1AEF6;A0A8V1AN71;A0A8V1APN9	GUSB	Glucuronidase beta	26318.9	27719.2	26729.1	18787.5	36413.5	31032.8	25493.2	23505.2	29708.4	32777.9	34338	14.6838	14.7586	14.7061	14.1975	15.1522	14.9215	14.6378	14.5207	14.8586	15.0004	15.0675
A0A1L1RSD4	FNTB	Protein farnesyltransferase subunit beta	15832.2	15174.2	12854.6	15422.7	13019.7	13736.3	12310.5	13655.8	10767	12202.1	12318.2	13.9506	13.8893	13.65	13.9128	13.6684	13.7457	13.5876	13.7372	13.3943	13.5748	13.5885
A0A1L1RT22;A0A8V0Z9L7;A0A8V0Z9M2;A0A8V0ZB34	DENND5A	DENN domain containing 5A	3501.33	3000.39	2627.75	3953.29	1764.96	3794.35	2376.32	2683.56	4953.63	2984.49	2130.39	11.7737	11.5509	11.3596	11.9488	10.7854	11.8896	11.2145	11.3899	12.2743	11.5433	11.0569
A0A1L1RT72;A0A8V0YTQ5		N-acetylglucosaminyldiphosphodolichol N-acetylglucosaminyltransferase	9160.81	7744.62	7416.37	8319.9	5836.39	6026.79	6214.98	8671.03	5519.27	4360.75	4419.85	13.1613	12.919	12.8565	13.0224	12.5109	12.5572	12.6015	13.082	12.4303	12.0904	12.1098
A0A1L1RT92	FUCA1	Alpha-L-fucosidase	6103.45	1661.73	5539.75	3397.34	4930.57	5579.84	3896.41	NaN	10223.4	7232.48	3170.76	12.5754	10.6985	12.4356	11.7302	12.2675	12.446	11.9279	NaN	13.3196	12.8203	11.6306
A0A1L1RT94	RPL31	Large ribosomal subunit protein eL31	274814	263202	286926	305643	212354	246557	265363	279023	301089	263683	266284	18.0681	18.0058	18.1303	18.2215	17.6961	17.9116	18.0176	18.09	18.1998	18.0084	18.0226
A0A1L1RTJ6;A0A8V0YWQ5;F1NP57	ADCY9	Adenylate cyclase 9	7113.83	7080.71	7564.85	7542.02	6082.86	7009.03	7014.22	7279.53	6075.29	5721.85	6036.57	12.7964	12.7897	12.8851	12.8807	12.5705	12.775	12.7761	12.8296	12.5687	12.4823	12.5595
A0A1L1RUB9;A0A8V0YX11	RFC4	Replication factor C subunit 4	5723.16	4877.16	3320	3997.35	3976.63	4610.24	3343.39	3438.41	4727.78	2203.71	3683.3	12.4826	12.2518	11.697	11.9648	11.9573	12.1706	11.7071	11.7475	12.2069	11.1057	11.8468
A0A1L1RUL3	THOP1	Thimet oligopeptidase 1	107570	105545	104421	102373	111824	114337	106011	96535.6	119264	106927	114979	16.7149	16.6875	16.672	16.6435	16.7709	16.8029	16.6939	16.5588	16.8638	16.7063	16.811
A0A1L1RUP1;A0A8V0Z9L6;A0A8V0ZAE4	ANGEL2	Angel homolog 2	NaN	544.254	880.833	NaN	706.44	627.859	1591.3	NaN	2861.35	607.155	1471.38	NaN	9.08814	9.78273	NaN	9.46442	9.2943	10.636	NaN	11.4825	9.24592	10.523
A0A1L1RUW7;A0A1L1RY20	DUT	Deoxyuridine 5'-triphosphate nucleotidohydrolase	23549.7	25286.4	20949.3	21726	19452.4	17831	18766.1	21560.5	18863.6	19232.6	22569.3	14.5234	14.6261	14.3546	14.4071	14.2477	14.1221	14.1958	14.3961	14.2033	14.2313	14.4621
A0A1L1RVA3;A0A8V0ZZR3	FEZ1	Fasciculation and elongation protein zeta 1	18829.1	16169.4	15294.2	22640.3	16959.8	11152.9	11046.5	19238.5	8042.76	7520.49	11852.5	14.2007	13.981	13.9007	14.4666	14.0498	13.4451	13.4313	14.2317	12.9735	12.8766	13.5329
A0A1L1RVF4	ERAP1	Aminopeptidase	2310.27	4655.83	1275.98	2672.5	1738.31	4946.92	1895.55	3924.95	6219.02	1527.33	2119.36	11.1738	12.1848	10.3174	11.384	10.7635	12.2723	10.8884	11.9385	12.6025	10.5768	11.0494
A0A1L1RVM4	MLLT11	Protein AF1q	15932	7977.43	12459.4	15783.5	12482.9	5574.68	8205.26	13603.3	NaN	5.55072	2349.27	13.9596	12.9617	13.605	13.9461	13.6077	12.4447	13.0023	13.7317	NaN	2.47267	11.198
A0A1L1RVW9;A0A8V0X5C9;A0A8V0X9C2	BAG3	BAG cochaperone 3	12812.3	15212.8	6768.86	7668.13	7880.88	5317.96	357.665	5759.04	5977.57	4879.47	2192.87	13.6452	13.893	12.7247	12.9047	12.9441	12.3767	8.48246	12.4916	12.5453	12.2525	11.0986
A0A1L1RVY5;A0A8V0XG34;A0A8V0XN71;F1NZ34	NUP54	Nucleoporin 54	18166.1	16325	16773.2	18363.1	19740.7	16334.6	16154.4	16987.8	14990.1	15572.1	19129	14.149	13.9948	14.0339	14.1645	14.2689	13.9956	13.9796	14.0522	13.8717	13.9267	14.2235
A0A1L1RW10;A0A8V1A7X7	SESTD1	SEC14 and spectrin domain containing 1	47027.1	48912.7	52958.3	52475.2	50948.2	43083.2	48086.2	52341.8	47274.2	51176.2	53037.5	15.5212	15.5779	15.6926	15.6793	15.6367	15.3948	15.5533	15.6757	15.5288	15.6432	15.6947
A0A1L1RWB5;A0A8V0YLD5	CWC27	CWC27 spliceosome associated cyclophilin	12092.3	8133.31	7476.56	12590.3	8707.74	8526.6	6509.69	8129.03	5661.41	5276.95	5723.43	13.5618	12.9896	12.8682	13.62	13.0881	13.0578	12.6684	12.9889	12.4669	12.3655	12.4827
A0A1L1RWF6	CNN3	Calponin	81539.1	86074.2	70494.1	77348.9	91097.6	71521.9	74799.3	71284.6	73144.5	68728.4	87619.7	16.3152	16.3933	16.1052	16.2391	16.4751	16.1261	16.1907	16.1213	16.1585	16.0686	16.419
A0A1L1RWI9	CAMK4	Calcium/calmodulin dependent protein kinase IV	39666.6	44430.4	48362.9	39475.7	26510.1	40752.8	48752.8	42450.4	47670.1	38636.9	50194.5	15.2756	15.4393	15.5616	15.2687	14.6943	15.3146	15.5732	15.3735	15.5408	15.2377	15.6152
A0A1L1RWJ7	PLAA	Phospholipase A2 activating protein	35882.5	74507.9	33229.6	68703.4	34101.5	67852	34735	69878.7	75282.6	30822.5	37140.2	15.131	16.1851	15.0202	16.0681	15.0575	16.0501	15.0841	16.0926	16.2	14.9117	15.1807
A0A1L1RWR0	LOC112531842	Transthyretin	0.795508	NaN	1.16118	NaN	6.16203	NaN	NaN	NaN	1.97326	0.00508393	NaN	-0.330051	NaN	0.215594	NaN	2.6234	NaN	NaN	NaN	0.980582	-7.61984	NaN
A0A1L1RWS8;A0A8V0ZIE4;A0A8V0ZQJ0;A0A8V0ZR80	CORO1C	Coronin	318085	294241	323857	327002	279938	296370	298392	325378	309580	302068	319535	18.2791	18.1666	18.305	18.3189	18.0947	18.177	18.1869	18.3118	18.24	18.2045	18.2856
A0A1L1RWX8	VPS35	Vacuolar protein sorting-associated protein 35	137517	188017	152066	147421	204743	184322	179626	145005	209426	165858	203765	17.0692	17.5205	17.2143	17.1696	17.6435	17.4919	17.4546	17.1457	17.6761	17.3396	17.6365
A0A1L1RWZ8	CCDC58	Protein MIX23	6860.84	9624.19	9710.1	5539.65	12051.6	10054.1	8576.19	6367.37	12179.7	8462.22	11815.1	12.7442	13.2324	13.2453	12.4356	13.5569	13.2955	13.0661	12.6365	13.5722	13.0468	13.5283
A0A1L1RX26;A0A8V0YDD4	ETF1	Eukaryotic peptide chain release factor subunit 1	85258.9	133958	93739.8	89858.5	161864	136050	106520	103101	159622	109909	139799	16.3796	17.0314	16.5164	16.4554	17.3044	17.0538	16.7008	16.6537	17.2843	16.7459	17.093
A0A1L1RX46;A0A8V0YQB2;A0A8V0YVB9	TMPO	Thymopoietin	67251.2	43432.9	65983.8	61564	87225.1	63141.8	50572.8	84906.2	47063.6	69602.9	43483.2	16.0373	15.4065	16.0098	15.9098	16.4125	15.9463	15.6261	16.3736	15.5223	16.0869	15.4082
A0A1L1RX77;P28675	DCN	Decorin	49757.8	49521.5	46541.8	22306.7	47827.5	38570.1	49242.8	49888.4	51035.2	89652.1	44360.1	15.6026	15.5958	15.5062	14.4452	15.5456	15.2352	15.5876	15.6064	15.6392	16.4521	15.437
A0A1L1RX89	KPNA2	Importin subunit alpha	14248.9	12918	10635.6	11603	3084.56	6388.28	2713.43	8937.49	3460.81	3561.9	6075.27	13.7986	13.6571	13.3766	13.5022	11.5909	12.6412	11.4059	13.1257	11.7569	11.7984	12.5687
A0A1L1RXA3	UCHL3	Ubiquitin carboxyl-terminal hydrolase	212218	208233	230463	221334	225180	177556	196931	242511	176059	218534	218569	17.6952	17.6678	17.8142	17.7559	17.7807	17.4379	17.5873	17.8877	17.4257	17.7375	17.7377
A0A1L1RXF5	TIAL1	RRM domain-containing protein	72835.8	80659.3	82861.2	87410.6	77998.2	62393.1	74069	86565.8	51809.8	73451.2	70513.7	16.1524	16.2996	16.3384	16.4155	16.2512	15.9291	16.1766	16.4015	15.6609	16.1645	16.1056
A0A1L1RXQ1;A0A8V0YMT7;A0A8V0YPL0	CDC23	Cell division cycle 23	5922.85	7085.61	6014.12	6889.02	6639.48	7575.91	7333.12	6628.64	7009.84	5674.81	6941.45	12.5321	12.7907	12.5541	12.7501	12.6969	12.8872	12.8402	12.6945	12.7752	12.4704	12.761
A0A1L1RYA9;A0A8V0XFD0;A0A8V0XKU3	SCD5	Stearoyl-CoA desaturase 5	11924.3	9416.42	11961.6	10471.8	20174	15730.3	11555.1	8053.73	16994.3	11969.9	12232.8	13.5416	13.201	13.5461	13.3542	14.3002	13.9413	13.4962	12.9754	14.0528	13.5471	13.5785
A0A1L1RYB9;A0A8V0ZJG5;A0A8V0ZJI6;A0A8V0ZJJ6;A0A8V0ZSJ5;E1C240;F1NLH0	ELAVL4	ELAV-like protein	247987	237054	285145	308126	256222	208387	250141	287201	192344	274126	239787	17.9199	17.8549	18.1213	18.2332	17.967	17.6689	17.9324	18.1317	17.5533	18.0645	17.8714
A0A1L1RYE4	PGR2/3	Tandem PRG2/PRG3 pair	9672.04	3478.9	916.953	7191.48	6403.57	9761.52	8683.94	5674.05	8607.43	7938.21	4494.64	13.2396	11.7644	9.8407	12.8121	12.6447	13.2529	13.0841	12.4702	13.0714	12.9546	12.134
A0A1L1RYG0	KCTD12B	BTB domain-containing protein	34727.8	41665.2	42081.8	33175.3	43735.1	31246.1	27777.2	39001.6	46822.4	41853.7	40598.4	15.0838	15.3466	15.3609	15.0178	15.4165	14.9314	14.7616	15.2512	15.5149	15.3531	15.3091
A0A1L1RYK0;A0A8V0XSQ1	ATP5C1	ATP synthase subunit gamma	341358	318149	296593	280069	312282	321397	324980	313658	314236	291264	319851	18.3809	18.2793	18.1781	18.0954	18.2525	18.294	18.31	18.2588	18.2615	18.152	18.287
A0A1L1RZ23;Q5ZHP3	CFAP20	Cilia and flagella associated protein 20;Cilia- and flagella-associated protein 20	29122.6	27383.3	25113.5	27133	30416.3	30608.1	32756.9	16584.7	29399.2	33471.4	32073.4	14.8299	14.741	14.6162	14.7278	14.8926	14.9016	14.9995	14.0176	14.8435	15.0306	14.9691
A0A1L1RZ25;A0A8V0ZBN3	LRRC57	Leucine rich repeat containing 57	43757.4	30823.8	42060.8	41710.5	31876.8	37992	37248	39775.6	46248.5	42709.8	34917	15.4172	14.9118	15.3602	15.3481	14.9602	15.2134	15.1849	15.2796	15.4971	15.3823	15.0916
A0A1L1RZ64	HMGCS1	Hydroxymethylglutaryl-CoA synthase	246749	283339	227191	241609	140647	222888	274292	251858	277372	186664	245568	17.9127	18.1122	17.7935	17.8823	17.1017	17.766	18.0654	17.9423	18.0815	17.5101	17.9058
A0A1L1RZD1;A0A8V0YT84;A0A8V0Z003;A0A8V0Z009	SRSF7L	Serine and arginine rich splicing factor 7 like	414494	382668	453143	446870	461094	350498	394328	440276	370982	457762	381023	18.661	18.5457	18.7896	18.7695	18.8147	18.419	18.589	18.748	18.501	18.8042	18.5395
A0A1L1RZK1	GLO1	Lactoylglutathione lyase	128544	128015	148929	147915	138345	113165	128002	128826	99053.4	146922	120319	16.9719	16.966	17.1843	17.1744	17.0779	16.7881	16.9658	16.9751	16.5959	17.1647	16.8765
A0A1L1RZM2	DAAM1	Dishevelled associated activator of morphosis 1	84347.6	77489.1	84953.4	85757.9	93481.7	101240	90617.6	91089.5	94150.7	77890.7	95380.4	16.3641	16.2417	16.3744	16.388	16.5124	16.6274	16.4675	16.475	16.5227	16.2492	16.5414
A0A1L1RZR2	DNAJA1	DnaJ heat shock protein family (Hsp40) member A1	14532	26540.9	13236.7	26262.3	14719	25261.8	10315	24495.2	21165.6	11069.6	16378.6	13.8269	14.6959	13.6923	14.6807	13.8454	14.6247	13.3324	14.5802	14.3694	13.4343	13.9995
A0A1L1RZU7;A0A8V1AF15	EXOSC2	Ribosomal RNA-processing protein 4	5433.89	7588.33	5233.14	6037.23	10450.4	7217.75	4948.9	5284.68	5146.59	4196.67	8113.15	12.4078	12.8896	12.3535	12.5597	13.3513	12.8173	12.2729	12.3676	12.3294	12.035	12.986
A0A1L1RZW9	COPG2	Coatomer subunit gamma	9407.95	12574	9687.91	9648.22	9410.46	10287.4	10441.3	10104.7	10810.3	9302.04	10706.6	13.1997	13.6182	13.242	13.236	13.2	13.3286	13.35	13.3027	13.4001	13.1833	13.3862
A0A1L1S0C5	SNX1	Sorting nexin-1	33812.9	33044.5	35870.2	28532.9	30539.9	27470.4	38394.2	30199.4	33883.7	34384.4	36329.2	15.0453	15.0121	15.1305	14.8003	14.8984	14.7456	15.2286	14.8822	15.0483	15.0695	15.1488
A0A1L1S0C9	TPGS1	Tubulin polyglutamylase complex subunit 1	489.122	679.266	NaN	1204.86	1424.37	NaN	NaN	321.613	NaN	NaN	153.231	8.93405	9.40783	NaN	10.2347	10.4761	NaN	NaN	8.32918	NaN	NaN	7.25957
A0A1L1S0Q9;Q5ZIR5	HMGN2P46;HMGN3	High mobility group nucleosomal binding domain 2 pseudo 46;High mobility group nucleosome-binding domain-containing protein 3	81236.5	36504.5	35573.6	88096.5	2436.75	6477.71	5148.09	57432.6	6172.63	2802.97	610.441	16.3098	15.1558	15.1185	16.4268	11.2507	12.6613	12.3298	15.8096	12.5917	11.4527	9.25371
A0A1L1S0X5;A0A8V0XI58	RPL34	60S ribosomal protein L34	98662.5	81685.6	88549.4	110136	59077.4	90967.1	101129	79975.9	105117	81773.8	78868.4	16.5902	16.3178	16.4342	16.7489	15.8503	16.4731	16.6258	16.2873	16.6816	16.3194	16.2672
A0A1L1S0Y9	CKS1B	Cyclin-dependent kinases regulatory subunit	4678.08	3951.51	5631.43	1958.64	1900.59	1945.03	1359.51	2042.46	4584.71	957.491	4620.09	12.1917	11.9482	12.4593	10.9356	10.8922	10.9256	10.4089	10.9961	12.1626	9.90311	12.1737
A0A2Z2CBZ6	APLNR2	Apelin receptor 2	4417.42	5188.55	3552.98	8172.66	2533.52	5701.65	2389.03	3191.76	6043.18	2319.12	4802.55	12.109	12.3411	11.7948	12.9966	11.3069	12.4772	11.2222	11.6401	12.5611	11.1794	12.2296
A0A3Q2TRS4;F1P4J6	MTMR14	Myotubularin related protein 14	2283.48	2055.47	2144.35	2504.37	2298.96	2315.14	1953	2458.44	3059.25	1926.22	2505.64	11.157	11.0052	11.0663	11.2902	11.1668	11.1769	10.9315	11.2635	11.579	10.9116	11.291
A0A3Q2TRY2;A0A8V0ZN22;A0A8V0ZT86;A0A8V0ZT91;A0A8V0ZVB4	TAOK3	TAO kinase 3	4776.04	5162.68	5592.12	3794.72	4124.28	4992.49	5305.91	2857.58	4408.3	5252.94	5128.28	12.2216	12.3339	12.4492	11.8898	12.0099	12.2855	12.3734	11.4806	12.106	12.3589	12.3243
A0A3Q2TS04	LOC101748017	Synaptic vesicle glycoprotein 2A	116577	155026	125121	113577	177361	204894	125998	115765	141963	128666	148543	16.8309	17.2422	16.933	16.7933	17.4363	17.6445	16.943	16.8208	17.1152	16.9733	17.1805
A0A3Q2TS11	XXYLT1	Xyloside xylosyltransferase 1	1142.64	1057.77	118.015	1035.28	1315.32	316.625	NaN	450.692	NaN	NaN	195.944	10.1582	10.0468	6.88282	10.0158	10.3612	8.30663	NaN	8.816	NaN	NaN	7.6143
A0A3Q2TS16	MARK1	non-specific serine/threonine protein kinase	7898.73	7523.77	7374.51	9407.26	7423.1	7660.94	5565.87	6991.13	5609.45	7541.88	6559.65	12.9474	12.8772	12.8483	13.1996	12.8578	12.9033	12.4424	12.7713	12.4536	12.8807	12.6794
A0A3Q2TSE5;A0A8V0Y219	LOC107052389	Small EDRK-rich factor 1B	13114.3	15451	13418.4	20638.1	12095.8	14229.4	8656.18	16141.3	17183.3	11388.5	6214.3	13.6789	13.9154	13.7119	14.333	13.5622	13.7966	13.0795	13.9785	14.0687	13.4753	12.6014
A0A3Q2TSM9;A0A8V0Z3I6;A0A8V0Z417;E1BU46	APLF	Aprataxin and PNKP like factor	3671.49	4686.61	5453.37	5833.1	5497.58	5566.58	6024.82	3644.74	5276.83	4516.4	5988.3	11.8422	12.1943	12.4129	12.51	12.4246	12.4426	12.5567	11.8316	12.3655	12.141	12.5479
A0A3Q2TSP8	EPRS	Glutamyl-prolyl-tRNA synthetase	260600	247710	248350	249875	231071	238822	232848	247565	228581	232592	231669	17.9915	17.9183	17.922	17.9308	17.818	17.8656	17.829	17.9174	17.8023	17.8274	17.8217
A0A3Q2TSY7;A0A8V0YMF4;E1BQL2;Q5ZMJ9	SRRM1	Serine and arginine repetitive matrix 1;Serine and arginine repetitive matrix 1;Serine and arginine repetitive matrix 1;Serine/arginine repetitive matrix protein 1	53999.4	45582.6	46705.5	53027.7	54022.5	44948.5	39982.5	55118	46495.4	45195.9	43003.1	15.7207	15.4762	15.5113	15.6945	15.7213	15.456	15.2871	15.7502	15.5048	15.4639	15.3922
A0A3Q2TT83;A0A8V0XW13	SCOC	Short coiled-coil protein	25826.4	17823	16164.6	20559.8	13975.4	13094.5	9802.61	9988.66	1154.65	6661.46	12956.9	14.6566	14.1215	13.9806	14.3275	13.7706	13.6767	13.259	13.2861	10.1732	12.7016	13.6614
A0A3Q2TTC4	FAM49B	CYFIP related Rac1 interactor B	106159	130479	108581	106613	134633	124189	114152	115091	132280	103666	120698	16.6959	16.9935	16.7284	16.702	17.0387	16.9222	16.8006	16.8124	17.0132	16.6616	16.881
A0A3Q2TTF9	VPS11	Vacuolar protein sorting-associated protein 11 homolog	16883.4	22202.7	20200.1	19467.2	22542.7	24680.1	22616.5	18698.3	23733.2	19412	24275.7	14.0433	14.4384	14.3021	14.2488	14.4604	14.5911	14.4651	14.1906	14.5346	14.2447	14.5672
A0A3Q2TTG3;A0A8V0YD88;A0A8V0YD98	SLC25A24	Solute carrier family 25 member 24	41333.9	44133.5	40626.5	39482.8	41514.6	44028.8	49124.7	43764	47299.2	41128.3	45499.3	15.335	15.4296	15.3101	15.2689	15.3413	15.4262	15.5842	15.4175	15.5295	15.3278	15.4736
A0A3Q2TTJ2;A0A3Q2U199;A0A3Q3A808;E1BWT2	DTX2	E3 ubiquitin-protein ligase	2295.71	1231.23	998.401	1491.5	1195.43	1846.88	1956.01	1691.7	275.593	621.928	1807.03	11.1647	10.2659	9.96348	10.5425	10.2233	10.8509	10.9337	10.7243	8.10639	9.2806	10.8194
A0A3Q2TTM8;A0A3Q2TYN3;A0A8V0Y7D2;A0A8V0YCB1;A0A8V0YCB9;A0A8V0YDM2;A0A8V0YDM7;A0A8V0YDN4;A0A8V0YFS5;A0A8V0YKK2	ARHGEF9	Rho guanine nucleotide exchange factor 9	5519.68	5678.89	5173.34	5772.75	3845.13	5904.32	5959.91	5711.1	5137.48	4800.72	4902.86	12.4304	12.4714	12.3369	12.495	11.9088	12.5276	12.5411	12.4796	12.3268	12.229	12.2594
A0A3Q2TTZ5;A0A3Q2U3Z6;A0A8V0YF07;A0A8V0YI03;A0A8V0YI48;A0A8V0YI62;A0A8V0YMU7;A0A8V0YMY5	MICAL3	F-actin monooxygenase	22654.4	21027.4	22301.4	21258	18231.9	22276.2	22925	22190.4	23725.3	20450.4	21999.8	14.4675	14.36	14.4448	14.3757	14.1542	14.4432	14.4846	14.4376	14.5341	14.3198	14.4252
A0A3Q2TU83;A0A3Q3AB26	FUBP3	Far upstream element binding protein 3	55713.2	49613.4	52997.1	49887.6	48284.5	37653.3	44462.9	55937	43381.7	47837.7	41891.3	15.7657	15.5984	15.6936	15.6064	15.5593	15.2005	15.4403	15.7715	15.4048	15.5459	15.3544
A0A3Q2TUP5	LYPD1	LY6/PLAUR domain containing 1	8844.5	8430.86	7387.41	9257.6	3389.86	6296.41	7512.82	8501.6	7220.34	7348.88	5508.24	13.1106	13.0415	12.8509	13.1764	11.727	12.6203	12.8751	13.0535	12.8179	12.8433	12.4274
A0A3Q2TV39	RPS27L	40S ribosomal protein S27	267455	252800	281847	254134	222608	245473	262720	268141	292106	284703	264374	18.0289	17.9476	18.1046	17.9552	17.7641	17.9052	18.0032	18.0326	18.1561	18.1191	18.0122
A0A3Q2TVA6;A0A3Q3AZL7;A0A8V1A9R5	KLHL18	Kelch like family member 18	6205.64	4169.58	5616.51	5719.41	3972.98	9091.9	9237.1	4896.62	14600.8	9481.26	6180.57	12.5994	12.0257	12.4555	12.4816	11.956	13.1504	13.1732	12.2576	13.8338	13.2109	12.5935
A0A3Q2TVG7;A0A8V0YY79	GPAT4	Glycerol-3-phosphate acyltransferase 4	2717.37	3224.97	3915.09	4088.3	NaN	NaN	4178.4	3888.91	3719.63	3471.84	NaN	11.408	11.6551	11.9348	11.9973	NaN	NaN	12.0287	11.9251	11.8609	11.7615	NaN
A0A3Q2TVP8;A0A8V0YF40;A0A8V0YF53;A0A8V0YKX1;A0A8V0YLJ8;A0A8V0YTD5	NAV3	Neuron navigator 3	5212.48	5611.83	7218.29	7409.09	5723.99	7649.74	6879.95	6893.58	5694.07	7594.38	5425.72	12.3478	12.4543	12.8174	12.8551	12.4828	12.9012	12.7482	12.751	12.4752	12.8907	12.4056
A0A3Q2TVQ8;A0A8V1ABD6;E1C268	GAPVD1	GTPase activating protein and VPS9 domains 1	39174.1	38832.8	38178	44719.2	37524.1	38787.3	38001.2	39498.8	38075.9	35488.4	35608.9	15.2576	15.245	15.2205	15.4486	15.1955	15.2433	15.2138	15.2695	15.2166	15.1151	15.1199
A0A3Q2TVR7	TBR1	T-box brain transcription factor 1	4080.9	4122.75	5829.52	8967.12	3132.84	4638.85	4138.82	7712.71	2487.95	2452.99	3456.78	11.9947	12.0094	12.5092	13.1304	11.6133	12.1796	12.015	12.913	11.2807	11.2603	11.7552
A0A3Q2TVT0;A0A8V0YDW4	CACNA2D1	Calcium voltage-gated channel auxiliary subunit alpha2delta 1	79663.3	69196.5	68094.4	66803	68494.1	71114.6	70973.6	73604	67408.7	65615.4	62481.3	16.2816	16.0784	16.0552	16.0276	16.0637	16.1179	16.115	16.1675	16.0406	16.0017	15.9311
A0A3Q2TVT5;A0A8V1A9T7;A0A8V1AF17;Q5ZJ81	SH3GLB2	SH3 domain containing GRB2 like, endophilin B2;Endophilin-B1;Endophilin-B1;Endophilin-B2	47542.7	42279.6	52396.3	47107.1	42915.4	41753.6	45585.6	45222	47792.5	52203.1	48818.1	15.5369	15.3677	15.6772	15.5237	15.3892	15.3496	15.4763	15.4647	15.5445	15.6718	15.5751
A0A3Q2TVT9;A0A3Q2UBW1;A0A3Q2UE52;E1BZ18	ADGRB3	Adhesion G protein-coupled receptor B3	8295.2	7950.57	9194.7	8054.97	8243.91	7406.28	6944.91	9803.39	6218.51	7517.07	6743.74	13.0181	12.9568	13.1666	12.9757	13.0091	12.8545	12.7617	13.2591	12.6024	12.876	12.7193
A0A3Q2TW69;A0A8V0XBE0;A0A8V0XKX9;A0A8V0XMJ4	TMEM150C	Transmembrane protein 150C	NaN	6752.12	5035.26	NaN	18716	16273	5256.55	4551.78	18385.5	7331.88	12186.7	NaN	12.7211	12.2979	NaN	14.192	13.9902	12.3599	12.1522	14.1663	12.84	13.573
A0A3Q2TW80;A0A8V0ZXD8;A0A8V1A2J3;A0A8V1A2M2;A0A8V1AA01;A0A8V1AA03;E1C144	CCM2	CCM2 scaffolding protein	9655.73	8286.81	2171.63	10865	9321.71	3933.08	1880.62	3475.15	5469.13	6239.66	6349.33	13.2372	13.0166	11.0846	13.4074	13.1864	11.9414	10.877	11.7629	12.4171	12.6073	12.6324
A0A3Q2TW83	SLC35F1	Solute carrier family 35 member F1	54151.8	46123.6	49620.6	54647	62781.9	70238.1	38697.9	54651.9	63138.5	32371.5	40105.1	15.7247	15.4932	15.5987	15.7379	15.9381	16.1	15.24	15.738	15.9462	14.9824	15.2915
A0A3Q2TW86;A0A8V0XZG2;A0A8V0YCM1	CNOT4	CCR4-NOT transcription complex subunit 4	3019.75	4231.35	3768.6	4169.98	4860.32	4763.08	4587.18	2719.94	6264.35	3337.47	5429.71	11.5602	12.0469	11.8798	12.0258	12.2468	12.2177	12.1634	11.4094	12.6129	11.7045	12.4067
A0A3Q2TWA5;A0A3Q2U3C8;A0A3Q2U522;A0A8V1AA16	GARNL3	GTPase activating Rap/RanGAP domain like 3	522.181	NaN	283.527	1476.37	NaN	2479.11	840.068	NaN	2033.53	1356.22	1572.17	9.02841	NaN	8.14734	10.5278	NaN	11.2756	9.71436	NaN	10.9898	10.4054	10.6185
A0A3Q2TWA8;A0A3Q2UFR3;A0A8V0ZP54;A0A8V0ZR12;A0A8V0ZR22;A0A8V0ZRQ6;A0A8V0ZRS3;A0A8V0ZWM2;A0A8V0ZWM7;E1BYK5	ATRNL1	Attractin like 1	6483.23	5451.15	4115.82	5834.04	7696.3	7634.82	5045.77	6984.7	7763.74	4523.53	6229.73	12.6625	12.4123	12.007	12.5103	12.9099	12.8984	12.3009	12.77	12.9225	12.1432	12.605
A0A3Q2TWD9	GNASXL	GNAS complex locus	47784.4	42155.9	42880.1	40753	50535.3	44493	43430.4	40757.4	41601.1	44885	43138.4	15.5443	15.3634	15.388	15.3146	15.625	15.4413	15.4064	15.3148	15.3443	15.4539	15.3967
A0A3Q2TWJ4;A0A8V0XFC4;A0A8V0XJF0;A0A8V0XJH0;A0A8V0XRX5;A0A8V0XRY2;F1NSE6	EPHA5	receptor protein-tyrosine kinase	80516.5	80426.6	86045.6	88555.7	73348.6	93149.4	76139.2	82606.9	91920.7	80328.4	89373.7	16.297	16.2954	16.3928	16.4343	16.1625	16.5073	16.2164	16.334	16.4881	16.2936	16.4476
A0A3Q2TWK2;A0A3Q2UIH0;A0A8V0YTF9;A0A8V0Z094	CARHSP1	Calcium regulated heat stable protein 1	9857.73	7801.99	8139.69	8027.17	8756.19	6468.05	8035.46	7542.93	5508.04	7530.02	7199.96	13.267	12.9296	12.9908	12.9707	13.0961	12.6591	12.9722	12.8809	12.4273	12.8784	12.8138
A0A3Q2TWV7;A0A8V0ZHQ5;A0A8V0ZN05;A0A8V0ZN15;A0A8V0ZPU6;A0A8V0ZQB7;A0A8V0ZVF7;E1C6H7	FAR2	Fatty acyl-CoA reductase	5567.32	3995.93	2592.94	2856.18	4279.22	4416.49	3240.67	3586.09	3247.73	2820.72	5833.7	12.4428	11.9643	11.3404	11.4799	12.0631	12.1087	11.6621	11.8082	11.6652	11.4618	12.5102
A0A3Q2TX12;A0A8V0ZEK2;A0A8V0ZKY7	GPD1L2	Glycerol-3-phosphate dehydrogenase [NAD(+)]	109315	113535	103074	100993	99728.7	99149.9	113523	90231.3	87968.7	96684.4	110656	16.7381	16.7928	16.6533	16.6239	16.6057	16.5973	16.7926	16.4613	16.4247	16.561	16.7557
A0A3Q2TX44;F1NSF6	USP34	ubiquitinyl hydrolase 1	1597.79	1074.03	1374.18	1687.07	1409.22	826.23	554.614	1294.37	983.998	1.33426	1050.6	10.6419	10.0688	10.4244	10.7203	10.4607	9.6904	9.11534	10.338	9.94251	0.416039	10.037
A0A3Q2TXM3;A0A8V0YNP2	ATP5E	Uncharacterized protein;ATP5E synthase	191540	217525	193252	150685	250481	236300	221605	171740	261479	205753	246537	17.5473	17.7308	17.5601	17.2012	17.9343	17.8503	17.7576	17.3899	17.9963	17.6506	17.9114
A0A3Q2TXR5;A0A3Q2TZG8;F1NIQ4	TOM1L2	Target of myb1 like 2 membrane trafficking protein	119473	111736	116714	114760	108601	91788.1	102424	122493	99776.6	99921.5	112894	16.8663	16.7697	16.8326	16.8083	16.7287	16.486	16.6442	16.9023	16.6064	16.6085	16.7846
A0A3Q2TXW7	DCLK1	Doublecortin like kinase 1	4866.53	1486.32	5065.19	5318.25	NaN	821.529	1805.49	7219.85	NaN	2667.88	NaN	12.2487	10.5375	12.3064	12.3767	NaN	9.68217	10.8182	12.8178	NaN	11.3815	NaN
A0A3Q2TY19	MAPK8	Stress-activated protein kinase JNK	33785.5	38765.3	37000	37231.2	42825.8	47886.7	40370.9	29450.2	38268.9	40433.9	42473.8	15.0441	15.2425	15.1752	15.1842	15.3862	15.5473	15.301	14.846	15.2239	15.3033	15.3743
A0A3Q2TY35;A0A8V0XIK1;A0A8V0XSQ9;A0A8V0XVC8	CELF2	CUGBP Elav-like family member 2	114393	120112	119385	124062	131413	129416	119778	126517	116275	122623	137800	16.8036	16.874	16.8653	16.9207	17.0038	16.9817	16.87	16.949	16.8272	16.9039	17.0722
A0A3Q2TYN9	MAPRE3	Microtubule associated protein RP/EB family member 3	167420	162345	153791	155902	165483	160299	154311	163754	113907	126616	140749	17.3531	17.3087	17.2306	17.2503	17.3363	17.2904	17.2355	17.3212	16.7975	16.9501	17.1028
A0A3Q2TYT2;A0A8V1A6D7;E1C8J9	RAB3B	Ras-related protein Rab-3	283432	258100	271291	201074	281111	297436	270495	213256	244934	232897	260262	18.1126	17.9776	18.0495	17.6174	18.1008	18.1822	18.0452	17.7022	17.902	17.8293	17.9896
A0A3Q2TYW2;A0A8V1AL05;A0A8V1AMF8;A0A8V1AQ99	ARHGAP44	Rho GTPase activating protein 44	8609.04	7705.44	5215.51	4502.15	4880.28	3490.17	5710.76	4828.44	603.845	2886.07	3253.91	13.0716	12.9117	12.3486	12.1364	12.2527	11.7691	12.4795	12.2373	9.23804	11.4949	11.668
A0A3Q2TZP9;A0A8V0XRX9;F1NAD7	INIP	SOSS complex subunit C	3299.14	5290.57	3231.85	6235.39	5345.4	3639.87	5199.88	5031.09	2928.66	3006.22	3575.68	11.6879	12.3692	11.6581	12.6063	12.3841	11.8297	12.3443	12.2967	11.516	11.5537	11.804
A0A3Q2TZR1	ARHGEF7	Rho guanine nucleotide exchange factor 7	58963.1	57988.6	57291.2	61964.8	57128.2	55850.7	58059.3	60783.8	55476.1	60691.6	56775.4	15.8475	15.8235	15.806	15.9192	15.8019	15.7693	15.8252	15.8914	15.7596	15.8892	15.793
A0A3Q2TZS5;A0A8V0ZIW4	FNBP1L	Formin-binding protein 1-like	82486.6	77817	84483.5	87476.1	84997.5	75208.4	78967.5	93022.9	73865	80721.8	77336.2	16.3319	16.2478	16.3664	16.4166	16.3751	16.1986	16.269	16.5053	16.1726	16.3007	16.2389
A0A3Q2TZW1;A0A8V0YHX2;A0A8V0YMP8	LOC100859468	Uncharacterized protein;SLAIN motif-containing protein-like;SLAIN motif-containing protein-like	5366.55	5476.29	4945.39	5941.57	5078.77	5736.81	5042.43	5300.55	4283.81	5179.53	6087.06	12.3898	12.419	12.2719	12.5366	12.3103	12.486	12.2999	12.3719	12.0647	12.3386	12.5715
A0A3Q2U021;A0A3Q2U6X1	PPP2R5C	Protein phosphatase 2 regulatory subunit B'gamma	80598	79409.1	80460.5	76769.4	77803.7	82613.7	73412.8	77400.1	96399.6	75690.6	80565.1	16.2985	16.277	16.296	16.2282	16.2476	16.3341	16.1637	16.24	16.5567	16.2078	16.2979
A0A3Q2U035	DIP2B	Disco interacting protein 2 homolog B	84934.7	85306.7	76138	87451	105180	89634.3	83824.6	79274.3	85694.7	90149.6	93835.3	16.3741	16.3804	16.2163	16.4162	16.6825	16.4518	16.3551	16.2746	16.3869	16.46	16.5178
A0A3Q2U074;A0A3Q3ACR1;A0A8V0Y471;A0A8V0Y5V2;A0A8V0Y5W0;A0A8V0Y832;A0A8V0Y837;A0A8V0YCV3	PHACTR1	Phosphatase and actin regulator	12556.3	10666.7	13569.7	12733	5912.71	8438.45	12520.8	12696.7	6626.2	8042.12	9347.53	13.6161	13.3808	13.7281	13.6363	12.5296	13.0428	13.612	13.6322	12.694	12.9734	13.1904
A0A3Q2U0D7;A0A8V0YS59;A0A8V0YTM6;Q9W689	ATXN3	ubiquitinyl hydrolase 1;ubiquitinyl hydrolase 1;ubiquitinyl hydrolase 1;Ataxin-3	24845.1	23240.9	25632	21842.6	23310.6	17819.1	23076.3	22300	19308	23944.3	25032.8	14.6007	14.5044	14.6457	14.4149	14.5087	14.1211	14.4941	14.4448	14.2369	14.5474	14.6115
A0A3Q2U0G2;A0A3Q3AX15;A0A8V0Z5S7;A0A8V0Z7D8;A0A8V0ZDA4;R4GFB3	PLCB4	1-phosphatidylinositol 4,5-bisphosphate phosphodiesterase;1-phosphatidylinositol 4,5-bisphosphate phosphodiesterase;1-phosphatidylinositol 4,5-bisphosphate phosphodiesterase;1-phosphatidylinositol 4,5-bisphosphate phosphodiesterase;1-phosphatidylinositol 4,5-bisphosphate phosphodiesterase;1-phosphatidylinositol 4,5-bisphosphate phosphodiesterase	18263	15513.1	17648.7	13907.7	24466.8	19567.4	19145	14252	22126.5	20630.9	17790.2	14.1566	13.9212	14.1073	13.7636	14.5785	14.2562	14.2247	13.7989	14.4335	14.3325	14.1188
A0A3Q2U0I3	ATP2B2	Calcium-transporting ATPase	173564	150046	144418	133469	138298	159923	155635	142320	147156	141902	137430	17.4051	17.195	17.1399	17.0261	17.0774	17.287	17.2478	17.1188	17.167	17.1145	17.0683
A0A3Q2U0I8	RBMS3	RNA binding motif single stranded interacting protein 3	19696.5	19743.1	21736.2	17863.7	24174.7	20271.9	23538.7	21836.9	27100.5	25008.7	23692.6	14.2656	14.2691	14.4078	14.1247	14.5612	14.3072	14.5227	14.4145	14.726	14.6101	14.5321
A0A3Q2U0K7;A0A8V0YAY5;A0A8V0YH95;E1C153	CD274	Ig-like domain-containing protein	428.544	2164.59	1328.88	1981.01	6473.82	2461.26	3401.74	1606.72	4349.31	2396.38	5615.7	8.7433	11.0799	10.376	10.952	12.6604	11.2652	11.7321	10.6499	12.0866	11.2266	12.4553
A0A3Q2U0L7;A0A8V0Z2K9;A0A8V0Z320;A0A8V0ZA12	MEIS1	Meis homeobox 1	11245.3	10232.7	9810.6	12989.4	12658.5	8523.13	8682.03	12291.6	6704.74	10438.8	8891.45	13.457	13.3209	13.2601	13.665	13.6278	13.0572	13.0838	13.5854	12.711	13.3497	13.1182
A0A3Q2U0S7;A0A8V0XGV3	DDX3X	DEAD-box helicase 3, X-linked;RNA helicase	354831	322058	326488	327935	325393	315581	296578	327293	309552	313039	302397	18.4368	18.297	18.3167	18.3231	18.3118	18.2677	18.1781	18.3202	18.2398	18.256	18.2061
A0A3Q2U1A5;A0A8V1A0C3;A0A8V1A7W7	CTNND1	Catenin delta 1	59915.9	56121.6	59654.1	58116.8	57629.6	54871.7	54871.4	60585.3	53848.9	58136.5	57488.8	15.8707	15.7763	15.8643	15.8267	15.8145	15.7438	15.7438	15.8867	15.7166	15.8272	15.811
A0A3Q2U1R1;A0A8V0Z9M7	PLXND1	Plexin D1	7175.28	6258.87	6782.64	6364.86	4438.81	6724.53	6818.12	6748.8	5736.31	6456.79	2989.71	12.8088	12.6117	12.7276	12.6359	12.116	12.7152	12.7352	12.7204	12.4859	12.6566	11.5458
A0A3Q2U1V3;A0A8V1AAI0;F1NKX5;P79765	NEUROD6;NEUROD2;NEUROD1;NEUROD1	Neurogenic differentiation factor;Neurogenic differentiation factor;Neurogenic differentiation factor;Neurogenic differentiation factor 1	4517.7	4580.14	6428.84	5461.56	2992.25	2685.95	3143.31	5894.78	NaN	607.19	4567.27	12.1414	12.1612	12.6503	12.4151	11.547	11.3912	11.6181	12.5252	NaN	9.246	12.1571
A0A3Q2U280;A0A8V0YGQ8;A0A8V0YGR3;A0A8V0YMY4;A0A8V0YN35;A0A8V0YPW3;A0A8V0YPX8	SLC44A1	Choline transporter-like protein	5394.56	3679	4345.24	3864.82	2814.43	5394.76	1134.6	7025.04	2101.3	3941.13	1217.08	12.3973	11.8451	12.0852	11.9162	11.4586	12.3973	10.148	12.7783	11.0371	11.9444	10.2492
A0A3Q2U2B1;A0A8V0XKK7;A0A8V0XNC4;A0A8V0XQ97	CDK14	Cyclin dependent kinase 14	12319.9	12690.1	12047.3	14182.4	15452.3	15806	13896.9	11982.4	14971.2	12977.8	12873.6	13.5887	13.6314	13.5564	13.7918	13.9155	13.9482	13.7625	13.5486	13.8699	13.6638	13.6521
A0A3Q2U2G8;A0A8V0Z439;A0A8V0Z9X8;A0A8V0ZAN5;A0A8V0ZBE5;A0A8V0ZBF4;A0A8V0ZHE0	TRIM9	RING-type E3 ubiquitin transferase	38753.9	46191.8	43959.8	40779.7	31102.7	40426.7	44095.6	41911.3	37092.3	35471.8	41539.7	15.2421	15.4954	15.4239	15.3156	14.9248	15.303	15.4283	15.3551	15.1788	15.1144	15.3422
A0A3Q2U2L2;A0A8V0XR33	VPS16	Vacuolar protein sorting-associated protein 16 homolog	43042.7	48606.5	42769.6	44516.7	54348.1	53871.2	46032.7	42525.3	49426.1	42134.1	50141.2	15.3935	15.5689	15.3843	15.4421	15.7299	15.7172	15.4904	15.376	15.593	15.3627	15.6137
A0A3Q2U2M5	SLC12A4	Solute carrier family 12 member 4	19370.7	16691.6	16188.9	17456.8	18331.5	18331.9	17190.8	15597.1	20042.2	18754.1	18201.2	14.2416	14.0268	13.9827	14.0915	14.162	14.1621	14.0693	13.929	14.2908	14.1949	14.1517
A0A3Q2U2N5;A0A3Q2U8P9;F1NX55	ATP8A1	Phospholipid-transporting ATPase	46583.4	47409.3	43442.5	41825.8	41116.3	55924.6	49438.4	42600.6	57164.2	49231.8	49581.1	15.5075	15.5329	15.4068	15.3521	15.3274	15.7712	15.5933	15.3786	15.8028	15.5873	15.5975
A0A3Q2U2X9;A0A8V0ZND4;A0A8V0ZTQ0;A0A8V0ZTQ4;F1P0B9	NR2C2	Nuclear receptor subfamily 2 group C member 2	8047.26	7482.05	7789.58	8283.94	8186.96	7990.25	7464.29	8487.16	6893.24	6743.9	7432.03	12.9743	12.8692	12.9273	13.0161	12.9991	12.964	12.8658	13.0511	12.751	12.7194	12.8595
A0A3Q2U304;A0A8V0YMV1;A0A8V0YUN4;E1C473	NFATC2	Nuclear factor of activated T cells 2	2424.93	3222.84	1848.7	2562.2	612.633	4334.63	3112.44	NaN	1988.57	3285.46	4761.57	11.2437	11.6541	10.8523	11.3232	9.25888	12.0817	11.6038	NaN	10.9575	11.6819	12.2172
A0A3Q2U363;A0A8V0ZFV7;A0A8V0ZL97;A0A8V0ZMZ8;A0A8V0ZN03;A0A8V0ZN09;A0A8V0ZNB7;F1NG90	ADGRA1	Adhesion G protein-coupled receptor A1	8540.78	4777.02	1912.63	5510.27	2221.88	2541.46	3374.47	3264.3	1759.71	1300.15	1699.61	13.0602	12.2219	10.9013	12.4279	11.1176	11.3114	11.7204	11.6726	10.7811	10.3445	10.731
A0A3Q2U396;A0A8V0Z177;A0A8V0Z1L5;A0A8V0Z2W2;A0A8V0Z2Y7;A0A8V0Z300;Q5ZK62	ACAP2	Arf-GAP with coiled-coil, ANK repeat and PH domain-containing protein;Arf-GAP with coiled-coil, ANK repeat and PH domain-containing protein;Arf-GAP with coiled-coil, ANK repeat and PH domain-containing protein;Arf-GAP with coiled-coil, ANK repeat and PH domain-containing protein;Arf-GAP with coiled-coil, ANK repeat and PH domain-containing protein;Arf-GAP with coiled-coil, ANK repeat and PH domai…	14731.7	15066.5	10590.6	11278.3	14262	13197.1	13966	12683.2	15776.5	12661.9	13483.1	13.8466	13.8791	13.3705	13.4613	13.7999	13.6879	13.7696	13.6306	13.9455	13.6282	13.7189
A0A3Q2U3E1;A0A8V0XPF1;A0A8V0XPF5;A0A8V0XRK5;A0A8V0XUB2;A0A8V0XX03;E1BZF6	CACNB2	Voltage-dependent L-type calcium channel subunit beta-2	4710.76	5992.32	6000.12	5230.07	6088.83	7616.58	8149.42	4607.98	8944.17	7943.89	6761.94	12.2017	12.5489	12.5508	12.3526	12.5719	12.8949	12.9925	12.1699	13.1267	12.9556	12.7232
A0A3Q2U3N8	GGACT	Gamma-glutamylaminecyclotransferase	3450.44	3547.8	6119.69	2529.03	2956.9	5480.12	3916.64	2792.44	2947.82	3319.27	3990.03	11.7526	11.7927	12.5792	11.3044	11.5299	12.42	11.9354	11.4473	11.5254	11.6966	11.9622
A0A3Q2U3Q2;A0A3Q2UAM4;A0A3Q2UH64;A0A8V0ZG40;A0A8V0ZG84;A0A8V0ZG94	PXK	PX domain containing serine/threonine kinase like	6357.88	7486.03	6977.34	6322.48	5889.77	4203.96	4347.75	6411.84	3663.02	3444.11	3924.19	12.6343	12.87	12.7685	12.6263	12.524	12.0375	12.0861	12.6465	11.8388	11.7499	11.9382
A0A3Q2U3T5;A0A8V0ZQ32	OGFR	Opioid growth factor receptor	11545.9	12429.4	12838	14809.2	13432.1	12811.1	11055	12641.6	9014.92	10996.7	13719.5	13.4951	13.6015	13.6481	13.8542	13.7134	13.6451	13.4324	13.6259	13.1381	13.4248	13.7439
A0A3Q2U3T8;A0A8V0XI53;A0A8V0XPL9;A0A8V0XPM4;A0A8V0XUY2	NRF1	Nuclear respiratory factor 1	17003.7	15858.9	16196.5	17328.3	16955.3	15340	17751.1	15396.6	18424.5	16724.9	16859.4	14.0536	13.953	13.9834	14.0808	14.0494	13.905	14.1156	13.9103	14.1693	14.0297	14.0413
A0A3Q2U3U3;Q5ZME1	HNRNPA2B1	Heteroous nuclear ribonucleoprotein A2/B1	1.38754e+06	1.26996e+06	1.45697e+06	1.4772e+06	1.35357e+06	1.09932e+06	1.24835e+06	1.56877e+06	968696	1.33827e+06	1.17376e+06	20.4041	20.2763	20.4745	20.4944	20.3683	20.0682	20.2516	20.5812	19.8857	20.3519	20.1627
A0A3Q2U409;A0A3Q2UB46;A0A8V0XGC3;A0A8V0XJ15;Q5ZHZ2	RUNDC3B	RUN domain-containing protein 3B	3781.78	3306.42	2135.01	1380.73	1982.86	1853.79	1500.85	1722.33	1082.22	1323.65	2216.98	11.8848	11.6911	11.06	10.4312	10.9534	10.8563	10.5516	10.7501	10.0798	10.3703	11.1144
A0A3Q2U421;A0A8V0YKR5;E1BSI1	DSCR3	VPS26 endosomal protein sorting factor C	13802.8	11924.6	12775.8	12194.2	11730.1	14984.4	14347.6	14358	16948.5	13592	13214	13.7527	13.5417	13.6411	13.5739	13.5179	13.8712	13.8085	13.8096	14.0489	13.7305	13.6898
A0A3Q2U489;A0A8V0XFX0	UTP3	UTP3 small subunit processome component	1643.87	NaN	796.449	978.048	1564.69	775.335	253.879	827.369	526.407	NaN	311.16	10.6829	NaN	9.63744	9.93376	10.6117	9.59868	7.98799	9.69239	9.04004	NaN	8.28151
A0A3Q2U4G6	MAP2	Microtubule-associated protein	34576.6	24582.1	22403.5	35264.7	30595.3	23765.3	25159.8	28616.9	22332.6	29800.5	23070.5	15.0775	14.5853	14.4514	15.1059	14.901	14.5366	14.6188	14.8046	14.4469	14.8631	14.4938
A0A3Q2U4T5;A0A8V0YLZ7;Q5F468	SLC38A2	Solute carrier family 38 member 2;Solute carrier family 38 member 2;Sodium-coupled neutral amino acid symporter 2	2846.79	2302.26	2284.28	2881.02	7611.13	4013.57	4519.55	1687.09	2348.53	4212.24	2536.74	11.4751	11.1688	11.1575	11.4924	12.8939	11.9707	12.142	10.7203	11.1975	12.0404	11.3088
A0A3Q2U4X3;A0A8V0Z0C5;A0A8V0Z0D0;A0A8V0Z7S8	AKT1	RAC-alpha serine/threonine-protein kinase;RAC-alpha serine/threonine-protein kinase;RAC-alpha serine/threonine-protein kinase;non-specific serine/threonine protein kinase	21706.6	24275.8	22299.2	19837.3	28646.7	25120.3	20790.5	18982.1	25141.2	20491.9	27181.7	14.4058	14.5672	14.4447	14.2759	14.8061	14.6166	14.3436	14.2124	14.6178	14.3228	14.7303
A0A3Q2U511;A0A8V0Z375;A0A8V0Z379;A0A8V0Z384;A0A8V0ZAL6	CYTH3	Cytohesin 3	9800.08	9430.62	10574.6	9524.42	9535.98	11484	10653.1	9103.65	11661.7	11639.8	10311.3	13.2586	13.2031	13.3683	13.2174	13.2192	13.4873	13.379	13.1522	13.5095	13.5068	13.3319
A0A3Q2U512;A0A8V0XV53;A0A8V0Y3T3;A0A8V0Y3U1;A0A8V0Y806;A0A8V0Y821;F1NVA7	FNIP2	Folliculin interacting protein 2	2120.7	2593.22	4206.83	3747.72	2325.87	3041.91	3294.18	3447.71	2849.35	2522.84	3614.43	11.0503	11.3405	12.0385	11.8718	11.1836	11.5708	11.6857	11.7514	11.4764	11.3008	11.8196
A0A3Q2U523	CTU2	Cytoplasmic tRNA 2-thiolation protein 2	11093.7	11068.8	12198.2	11342.1	9362.05	8726.44	9595.72	12136.5	11291.7	10372.6	9027.23	13.4375	13.4342	13.5744	13.4694	13.1926	13.0912	13.2282	13.5671	13.463	13.3405	13.1401
A0A3Q2U567;A0A8V0ZC06;A0A8V0ZC11;A0A8V0ZHN3;A0A8V0ZHN7;A0A8V0ZHP2;A0A8V0ZJ50	SLC6A6	Solute carrier family 6 member 6;Transporter;Transporter;Transporter;Transporter;Transporter;Transporter	6109.56	12745.6	5981.45	10569.4	15776	13189.7	6396.97	8296.8	4407.73	7521.23	7891.21	12.5769	13.6377	12.5463	13.3676	13.9454	13.6871	12.6432	13.0183	12.1058	12.8768	12.946
A0A3Q2U592	DCLK1	Doublecortin like kinase 1	537088	492330	541589	575993	462711	522566	502675	576362	488069	522419	499776	19.0348	18.9093	19.0468	19.1357	18.8198	18.9953	18.9393	19.1366	18.8967	18.9948	18.9309
A0A3Q2U596	LMNB2	Lamin B2	610820	476571	585573	527491	598589	530426	557735	539400	490617	585355	528758	19.2204	18.8623	19.1595	19.0088	19.1912	19.0168	19.0892	19.041	18.9042	19.159	19.0122
A0A3Q2U5A3;A0A8V0X9R2;A0A8V0X9R7;A0A8V0XDV2;A0A8V0XGM4;A0A8V0XGN0;A0A8V0XGN4;A0A8V0XKT5;A0A8V0XKU0;A0A8V0XKU6	SGCE	Sarcoglycan epsilon	5029.9	4050.31	7063.26	6126.7	4003.43	4728.77	5750.49	5573.72	5264.81	5052.08	5488.92	12.2963	11.9838	12.7861	12.5809	11.967	12.2072	12.4895	12.4444	12.3622	12.3027	12.4223
A0A3Q2U5B7	CD59	CD59 molecule	7381.22	8929.78	6025.92	6676.68	6598.31	8898.12	6715.63	5199.14	9132.43	7024.33	6921.99	12.8496	13.1244	12.557	12.7049	12.6879	13.1193	12.7133	12.3441	13.1568	12.7781	12.757
A0A3Q2U5L7;A0A8V0YAD2	ARL4C	ADP ribosylation factor like GTPase 4C	NaN	1325.32	NaN	802.083	1397.62	2957.08	600.753	NaN	1919.08	693.145	1146.74	NaN	10.3721	NaN	9.64761	10.4488	11.53	9.23063	NaN	10.9062	9.43701	10.1633
A0A3Q2U5L9;A0A3Q3ADZ8;A0A3Q3AVG7;A0A8V0YHN2;A0A8V0YP02;A0A8V0YP12;A0A8V0YQT6;A0A8V0YVU9;A0A8V0YVW3;P18652	RPS6KA1;RPS6KA1;RPS6KA1;RPS6KA1;RPS6KA1;RPS6KA1;RPS6KA1;RPS6KA1;RPS6KA1;RPS6KA	Ribosomal protein S6 kinase;Ribosomal protein S6 kinase;Ribosomal protein S6 kinase;Ribosomal protein S6 kinase;Ribosomal protein S6 kinase;Ribosomal protein S6 kinase;Ribosomal protein S6 kinase;Ribosomal protein S6 kinase;Ribosomal protein S6 kinase;Ribosomal protein S6 kinase 2 alpha	7318.3	6263.05	5954.28	6422.05	6695.31	5387.49	4183.95	7022.57	2470.44	4651.48	5340.8	12.8373	12.6126	12.5397	12.6488	12.7089	12.3954	12.0307	12.7778	11.2706	12.1835	12.3828
A0A3Q2U5N2	CLTA	Clathrin light chain	16922	46432.1	32216	32778.2	30903.1	41859.5	39579.8	38401.5	53992.6	36487.3	34181.8	14.0466	15.5028	14.9755	15.0004	14.9155	15.3533	15.2725	15.2289	15.7205	15.1551	15.0609
A0A3Q2U5S4	ZEB2	Zinc finger E-box binding homeobox 2	5775.96	6155.99	6888.57	7505.61	7491.6	7065.4	7253.18	7224.03	8357.96	6902.32	8542.58	12.4958	12.5878	12.75	12.8738	12.8711	12.7866	12.8244	12.8186	13.0289	12.7529	13.0605
A0A3Q2U639;A0A3Q2UIT4	FYN	Tyrosine-protein kinase	39579.2	39852	34374.3	34699.6	34793.4	36672.5	34638	35530.5	38104.7	33316.8	34795.8	15.2725	15.2824	15.069	15.0826	15.0865	15.1624	15.0801	15.1168	15.2177	15.024	15.0866
A0A3Q2U652;A0A8V0YUG0;A0A8V0YUG6	DIPK2A	Divergent protein kinase domain 2A	664.619	219.579	254.876	234.083	687.32	449.721	405.048	NaN	911.693	NaN	624.778	9.37638	7.7786	7.99365	7.87088	9.42484	8.81289	8.66195	NaN	9.83241	NaN	9.2872
A0A3Q2U676;A0A8V0XAJ8;A0A8V0XHE2;A0A8V0XHE6;A0A8V0XLM7;A0A8V0XLN2;Q5ZLW0	LCP1	Lymphocyte cytosolic protein 1	58088.2	40532.2	44078.6	39257.2	50883.6	36517.3	37935.9	40338.2	50234.2	34373.8	43530.9	15.826	15.3068	15.4278	15.2607	15.6349	15.1563	15.2113	15.2999	15.6164	15.069	15.4098
A0A3Q2U6I3	SLC1A3	Amino acid transporter	283436	192115	212298	182568	172879	196150	191947	206572	230816	187553	192737	18.1127	17.5516	17.6957	17.4781	17.3994	17.5816	17.5503	17.6563	17.8164	17.5169	17.5563
A0A3Q2U726	PDE1B	Phosphodiesterase	38231.8	49114.4	44431.2	44603.3	44013	43712.3	48871.3	44476.4	54963	53992.4	43761.2	15.2225	15.5839	15.4393	15.4449	15.4256	15.4158	15.5767	15.4408	15.7462	15.7205	15.4174
A0A3Q2U7H6;A0A3Q2UCS1;A0A8V0ZWI8;A0A8V1A426;A0A8V1A6B9;A0A8V1A993	PTGES3	Prostaglandin E synthase 3	718118	799485	827852	790702	734570	597920	677123	834313	508793	724617	603396	19.4539	19.6087	19.659	19.5928	19.4865	19.1896	19.3691	19.6702	18.9567	19.4669	19.2027
A0A3Q2U7N0;A0A8V0XK67;A0A8V0XMN6;A0A8V0XQE3;A0A8V0XQF3;A0A8V0XQF8;E1C6B7	MPP7	MAGUK p55 subfamily member 7	6645.49	8238.28	5145.74	7372.05	5798.35	7371.93	7754.97	5144.66	6385.05	5621.77	5978.46	12.6982	13.0081	12.3292	12.8479	12.5014	12.8478	12.9209	12.3289	12.6405	12.4568	12.5456
A0A3Q2U7N5;A0A3Q2U965;A0A8V1A9J2;Q5ZL18	PM20D1	Peptidase M20 domain containing 1;Peptidase M20 domain containing 1;Peptidase M20 domain containing 1;N-fatty-acyl-amino acid synthase/hydrolase PM20D1	27849	25132.7	18851.8	21279.8	6123.17	7432.76	6357.53	24361.9	3121.82	3880.94	4648.56	14.7653	14.6173	14.2024	14.3772	12.5801	12.8597	12.6343	14.5723	11.6082	11.9222	12.1826
A0A3Q2U7S5		DnaJ heat shock protein family (Hsp40) member C30	9525.6	8684.49	67212.1	10788.4	NaN	7384.88	12173.6	6580.07	NaN	17795.7	14681.1	13.2176	13.0842	16.0364	13.3972	NaN	12.8504	13.5715	12.6839	NaN	14.1192	13.8417
A0A3Q2U7V5	LOC420860	Transmembrane protein 14C	9979.93	10638.2	9721.79	9295.8	8191.17	10549.3	6671.17	8146.49	1747.51	3258.3	5996.83	13.2848	13.377	13.247	13.1824	12.9999	13.3649	12.7037	12.992	10.7711	11.6699	12.55
A0A3Q2U7Z9;E1C9D8	DTWD1	tRNA-uridine aminocarboxypropyltransferase	8955.83	6656.33	5543.95	7479.67	6992.64	6234.42	8466.66	4592.98	4882.77	5694.39	8215.03	13.1286	12.7005	12.4367	12.8688	12.7716	12.606	13.0476	12.1652	12.2535	12.4753	13.004
A0A3Q2U825;A0A8V1AGF8	RPS28	Small ribosomal subunit protein eS28	337191	256393	303401	290621	258816	272671	291413	295931	322172	266913	311354	18.3632	17.968	18.2109	18.1488	17.9816	18.0568	18.1527	18.1749	18.2975	18.026	18.2482
A0A3Q2U846;A0A3Q3ANV4;A0A8V1AFX1	SCAP	Sterol regulatory element-binding protein cleavage-activating protein;Sterol regulatory element-binding protein cleavage-activating protein;SREBF chaperone	1021.59	1322.81	2493.05	814.072	2865.27	2420.69	1966.56	1919.24	2422.75	1207.16	1644.59	9.99659	10.3694	11.2837	9.66901	11.4845	11.2412	10.9415	10.9063	11.2424	10.2374	10.6835
A0A3Q2U8C8;A0A8V0YIT2;A0A8V0YIU2;A0A8V0YQ75;A0A8V0YX03;F1NK31	PTAR1	Protein prenyltransferase alpha subunit repeat containing 1	4883.89	15160.8	8679.22	8919.87	9781.29	14634.8	7071.77	6706.72	10959.3	6915.17	12284.3	12.2538	13.8881	13.0833	13.1228	13.2558	13.8371	12.7879	12.7114	13.4199	12.7555	13.5845
A0A3Q2U8D8;A0A8V1A6I3;A0A8V1A6J5;A0A8V1A903;A0A8V1ABY6;A0A8V1ADZ2;F1NYC6	ADAM23	ADAM metallopeptidase domain 23	7544.56	10177.5	9149.33	9034.53	11589.5	14162.7	13897.8	6284.53	12426.7	12421.4	10287.6	12.8812	13.3131	13.1594	13.1412	13.5005	13.7898	13.7626	12.6176	13.6012	13.6005	13.3286
A0A3Q2U8D9	DNAJC11	DnaJ heat shock protein family (Hsp40) member C11	24257	28733.8	22241.8	24008	28532.2	26959.3	24236.9	23779.7	27972.7	23210.6	27571.4	14.5661	14.8105	14.441	14.5512	14.8003	14.7185	14.5649	14.5374	14.7717	14.5025	14.7509
A0A3Q2U8J3;A0A8V1A808;A0A8V1AD24	DPP9	Dipeptidyl peptidase 9	17950	17048	16155.4	17221.8	19050.7	15255.5	14894.5	15117.7	11414.7	12959.5	15287.7	14.1317	14.0573	13.9797	14.0719	14.2176	13.897	13.8625	13.884	13.4786	13.6617	13.9001
A0A3Q2U8S7;A0A8V0X8A2;A0A8V0X8A8;A0A8V0X8B8;A0A8V0XBC3;A0A8V0XEU0	ANKRD28	Ankyrin repeat domain 28	22703	23947	20928.1	24648.9	24581.5	21896.4	19794.3	24320.8	18486.7	19476.4	24496.7	14.4706	14.5476	14.3532	14.5892	14.5853	14.4184	14.2728	14.5699	14.1742	14.2494	14.5803
A0A3Q2U8X6;A0A8V0XHV5;A0A8V0XS17;A0A8V0XUM1	DYNLT1	Dynein light chain Tctex-type 1	61429.9	67027.8	69475.2	67650.1	67930.4	64017.2	62856.4	66194.4	46078.7	68420.9	60750.8	15.9067	16.0325	16.0842	16.0458	16.0518	15.9662	15.9398	16.0144	15.4918	16.0621	15.8906
A0A3Q2U954;A0A8V0YIQ3;A0A8V0YIS2;A0A8V0YIS6;A0A8V0YJH7;A0A8V0YLE7;A0A8V0YLF2;A0A8V0YRD5	GULP1	GULP PTB domain containing engulfment adaptor 1	10551.4	9230.35	11056.6	7125.25	10305	8903.31	10931.7	10046.4	12060.9	8999.37	10355.7	13.3652	13.1722	13.4326	12.7987	13.3311	13.1201	13.4162	13.2944	13.5581	13.1356	13.3381
A0A3Q2U985;A0A8V0ZKF2	CKAP5	Cytoskeleton associated protein 5	95285.6	92105.9	98094.5	104372	91926.8	99584.8	92396.6	101507	94168.3	96462.3	95739.6	16.54	16.491	16.5819	16.6714	16.4882	16.6036	16.4956	16.6312	16.523	16.5577	16.5468
A0A3Q2U9A8;A0A3Q2U9S1;A0A8V0ZBI0;A0A8V0ZIJ7;A0A8V0ZPH1	SH3PXD2A	SH3 and PX domains 2A	23134.6	23146.6	23651.5	23465.5	25459.5	22287.8	21906.1	22531.9	26870.8	26995.2	23867	14.4978	14.4985	14.5296	14.5183	14.6359	14.444	14.419	14.4597	14.7138	14.7204	14.5427
A0A3Q2U9L8;A0A8V1AFT6;E1BQX2	SCAI	Protein SCAI;Protein SCAI;Suppressor of cancer cell invasion	48213.4	39072.6	45306.5	40856.1	37819.9	44215.2	44402.2	38648.9	41764.5	42818.3	40717.4	15.5571	15.2539	15.4674	15.3183	15.2069	15.4323	15.4383	15.2381	15.35	15.3859	15.3134
A0A3Q2U9T0;A0A8V0ZAU3	KCNAB2	Voltage-gated potassium channel subunit beta-2	4906.66	5520.01	3209.56	4607.25	7266.87	5201.75	5176.4	2779.2	9166.26	5488.08	6234.53	12.2605	12.4305	11.6482	12.1697	12.8271	12.3448	12.3377	11.4405	13.1621	12.4221	12.6061
A0A3Q2U9U1;A0A3Q2UAX5	DCP1B	5'-(N(7)-methylguanosine 5'-triphospho)-[mRNA] hydrolase	6030.79	6380.08	6975.55	8279.88	9659.51	6296.12	6907.64	5849.02	4636.68	5070.47	7243.92	12.5581	12.6394	12.7681	13.0154	13.2377	12.6202	12.754	12.514	12.1789	12.3079	12.8226
A0A3Q2U9U9	OXSR1	non-specific serine/threonine protein kinase	73357.5	78852	80910	83286.2	98470.2	77783.4	83032.3	90909	91546.9	88230.9	84271.8	16.1627	16.2669	16.304	16.3458	16.5874	16.2472	16.3414	16.4721	16.4822	16.429	16.3628
A0A3Q2UAA1	DNAJB1	DnaJ heat shock protein family (Hsp40) member B1	43952.4	45174.8	43303.6	47001.3	49870.8	53405.5	47098.2	49482.6	58818.3	51094.4	46343.7	15.4237	15.4632	15.4022	15.5204	15.6059	15.7047	15.5234	15.5946	15.844	15.6409	15.5001
A0A3Q2UAF8	SYNCRIP	Synaptotagmin binding cytoplasmic RNA interacting protein	112796	112797	122154	122316	123553	101472	111827	126694	102350	118560	104096	16.7834	16.7834	16.8983	16.9003	16.9148	16.6307	16.7709	16.951	16.6431	16.8553	16.6676
A0A3Q2UAP0	TMSB4Y	Thymosin beta	130849	91965.8	85296.8	78150.8	113680	71863.1	77482	113529	66926	88959.1	58569.7	16.9975	16.4888	16.3802	16.254	16.7946	16.133	16.2416	16.7927	16.0303	16.4409	15.8379
A0A3Q2UBA5;A0A8V0YMU8;C5H3Z3	PLTP	Phospholipid transfer protein	12044	8647.63	16921.7	8632.56	9574.79	18172.3	14953.3	9448.25	18251.6	8699.18	12882.5	13.556	13.0781	14.0466	13.0756	13.225	14.1494	13.8682	13.2058	14.1557	13.0867	13.6531
A0A3Q2UBH5;F1NH35	DHRS7B	Dehydrogenase/reductase 7B	8463.55	9302.25	5877.16	7023.3	8508.35	9292.44	8927.88	7004.8	10415.5	10025.1	7589.1	13.047	13.1834	12.5209	12.7779	13.0547	13.1818	13.1241	12.7741	13.3464	13.2913	12.8897
A0A3Q2UBJ7;A0A8V0Y2M6;A0A8V0Y6L6	HINT1	Histidine triad nucleotide binding protein 2	13324.9	19835.4	11761.8	21293.7	11648.6	15347.8	9841.1	17143.1	12395.9	9428.76	10845	13.7018	14.2758	13.5218	14.3781	13.5079	13.9057	13.2646	14.0653	13.5976	13.2029	13.4047
A0A3Q2UBK0;A0A8V0XNE8;A0A8V0XQL9;A0A8V0XW02;A0A8V0XW11;F1P1H2	RPS6KA2	Ribosomal protein S6 kinase;Ribosomal protein S6 kinase;non-specific serine/threonine protein kinase;Ribosomal protein S6 kinase;Ribosomal protein S6 kinase;non-specific serine/threonine protein kinase	7309.98	7680.62	8353.93	8860.29	8890.16	10426.7	8592.04	7009.32	7142.57	6792.48	10125.8	12.8357	12.907	13.0282	13.1131	13.118	13.348	13.0688	12.7751	12.8022	12.7297	13.3057
A0A3Q2UBU5		Uncharacterized protein	5918.22	8911.19	4883.26	6657.55	8991.09	3606.68	2929.52	8627.61	3254.87	135.421	2368.8	12.5309	13.1214	12.2536	12.7008	13.1343	11.8165	11.5164	13.0747	11.6684	7.0813	11.2099
A0A3Q2UCB0;A0A8V0XIW0;A0A8V0XN16;A0A8V0XT20;A0A8V0XVM9;R4GFW0	ELAVL2	ELAV-like protein	21171.7	25410.4	18332.4	30869.4	22628	16612.9	18403.8	28228.9	9120.28	20643.1	14714	14.3698	14.6331	14.1621	14.9139	14.4658	14.02	14.1677	14.7849	13.1549	14.3334	13.8449
A0A3Q2UCC5;A0A8V0Y3B7;F1NYK0;Q5ZHV2	NAA35	N-alpha-acetyltransferase 35, NatC auxiliary subunit;N-alpha-acetyltransferase 35, NatC auxiliary subunit;N-alpha-acetyltransferase 35, NatC auxiliary subunit;N-alpha-acetyltransferase 35, NatC auxiliary subunit	27299	22843.4	24930.7	26615.5	21594.6	25526.3	22692.7	26220.9	19747.1	23721.6	24221.8	14.7366	14.4795	14.6056	14.7	14.3984	14.6397	14.4699	14.6784	14.2694	14.5339	14.564
A0A3Q2UCF3	EIF3G	Eukaryotic translation initiation factor 3 subunit G	151306	143157	153150	153268	141142	110376	139744	158448	126640	143747	132551	17.2071	17.1272	17.2246	17.2257	17.1068	16.7521	17.0924	17.2736	16.9504	17.1332	17.0162
A0A3Q2UCG9;A0A8V0XB46	COG6	Conserved oligomeric Golgi complex subunit 6	24306.3	31351.7	25896.6	20634.1	25412.9	30602.9	32035.9	22537.4	40959.8	25463	20701.1	14.569	14.9363	14.6605	14.3327	14.6333	14.9014	14.9674	14.46	15.3219	14.6361	14.3374
A0A3Q2UCR0	CSTF2	Cleavage stimulation factor subunit 2	3.19027e+06	2.50701e+06	2.81614e+06	2.9648e+06	2.79848e+06	2368765	2598219	2.98874e+06	2.35552e+06	2.68324e+06	2.68836e+06	21.6052	21.2575	21.4253	21.4995	21.4162	21.1757	21.3091	21.5111	21.1676	21.3555	21.3583
A0A3Q2UCS5;A0A8V0Y029;A0A8V0Y040	CCDC25	Coiled-coil domain-containing protein 25	3202.74	3433.85	2703.36	2878.16	3125.82	3145.56	3566.8	2104.96	2525.67	2107.29	2693.43	11.6451	11.7456	11.4005	11.4909	11.61	11.6191	11.8004	11.0396	11.3024	11.0412	11.3952
A0A3Q2UCU2	C14orf2	6.8 kDa mitochondrial proteolipid	32765	36141.9	31219.5	29978.8	32330.5	35306.7	31015.6	28860.3	33344.8	27795	29560.3	14.9999	15.1414	14.9302	14.8717	14.9806	15.1077	14.9207	14.8168	15.0252	14.7625	14.8514
A0A3Q2UD09	CDC26	Anaphase-promoting complex subunit CDC26	1368.71	1588.73	1643.51	2473.1	1018.12	NaN	1088.75	1958.46	841.043	382.592	1232.14	10.4186	10.6337	10.6826	11.2721	9.99169	NaN	10.0885	10.9355	9.71604	8.57966	10.267
A0A3Q2UDE9;A0A3Q3AN37;A0A8V0ZF55;A0A8V0ZKL6;A0A8V0ZSZ4	ARHGEF1	Uncharacterized protein;Uncharacterized protein;DH domain-containing protein;DH domain-containing protein;DH domain-containing protein	2065.07	3571.19	3272.45	4607.19	3693.26	2574.91	2305.46	2189.87	1606.44	2568.29	1768.89	11.012	11.8022	11.6762	12.1697	11.8507	11.3303	11.1708	11.0966	10.6497	11.3266	10.7886
A0A3Q2UDI0	COPS9	COP9 signalosome complex subunit 9	464.178	673.45	158.905	882.293	610.685	NaN	NaN	796.57	NaN	0.69805	224.668	8.85853	9.39543	7.31202	9.78511	9.25428	NaN	NaN	9.63766	NaN	-0.518598	7.81165
A0A3Q2UDK7;A0A8V0ZAH3	RMND5A	RING-type E3 ubiquitin transferase	5898.99	9161.04	3891.57	7196.45	7829.51	1480.17	2404.31	5198.16	1529.41	23.8897	2093.26	12.5263	13.1613	11.9261	12.8131	12.9347	10.5315	11.2314	12.3438	10.5788	4.57831	11.0315
A0A3Q2UDK9;E1C9E6	GTF2H2	Uncharacterized protein;General transcription factor IIH subunit	6732.11	6189.21	6792.35	3954.3	2717.69	5529.01	6056.77	9874.66	5654.05	6272.09	3724.12	12.7168	12.5955	12.7297	11.9492	11.4082	12.4328	12.5643	13.2695	12.4651	12.6147	11.8627
A0A3Q2UDL9;A0A8V0XQN4	EMC2	ER membrane protein complex subunit 2	67087.9	61005.5	60168.3	58915.9	59968.4	64041.3	64054.6	59088.1	66334	61978.6	66385.3	16.0338	15.8967	15.8767	15.8464	15.8719	15.9667	15.967	15.8506	16.0175	15.9195	16.0186
A0A3Q2UDQ5;A0A8V0XD70;A0A8V0XIR2;E1BZR5	LOC121106461	BTB domain and CNC homolog 2	5054.21	4364.18	5717.14	6938.97	4310.08	3662.73	3957.49	3642.27	7105.33	4208.94	5289.18	12.3033	12.0915	12.4811	12.7605	12.0735	11.8387	11.9504	11.8306	12.7947	12.0392	12.3688
A0A3Q2UE42;A0A8V0ZGP0;A0A8V0ZMP0;Q4JIM4	PSEN1	Presenilin;Presenilin;Presenilin;Presenilin-1	19559.5	21337.8	17781.9	21905.8	19129.1	22938.8	19776.8	23619.8	23459.5	20382.9	19805.4	14.2556	14.3811	14.1181	14.419	14.2235	14.4855	14.2715	14.5277	14.5179	14.3151	14.2736
A0A3Q2UEB8	WDTC1	WD and tetratricopeptide repeats 1	8242.78	8958.54	4019.41	8769.85	5725.53	6954.35	5068.29	10991.3	6200.92	7686.49	6531.69	13.0089	13.129	11.9728	13.0983	12.4832	12.7637	12.3073	13.4241	12.5983	12.9081	12.6732
A0A3Q2UED6;A0A8V0ZV04;P33879	ATP1B3	Sodium/potassium-transporting ATPase subunit beta;Sodium/potassium-transporting ATPase subunit beta;Sodium/potassium-transporting ATPase subunit beta-3	418774	364496	381347	361718	335389	375158	392816	373783	432679	402056	331773	18.6758	18.4755	18.5407	18.4645	18.3555	18.5171	18.5835	18.5118	18.7229	18.617	18.3398
A0A3Q2UEH0;A0A8V1A6J2;A0A8V1A6J6;A0A8V1ABE1;A0A8V1ABE5;A0A8V1AE75;A0A8V1AGR2;A0A8V1AIK4;F1P1C3	IQSEC1	IQ motif and Sec7 domain ArfGEF 1	55421.9	46806.5	51386.2	51925.1	49359.2	49121.9	52636.9	50094.3	49606.1	51822.1	47213.5	15.7582	15.5144	15.6491	15.6641	15.591	15.5841	15.6838	15.6124	15.5982	15.6613	15.5269
A0A3Q2UEI2;A0A8V0XTY1;A0A8V0XYD3;A0A8V0Y088	MAGI2	Membrane associated guanylate kinase, WW and PDZ domain containing 2;Membrane associated guanylate kinase, WW and PDZ domain containing 2;Membrane associated guanylate kinase, WW and PDZ domain containing 2;Membrane associated guanylate kinase, WW and PDZ domain containing 2	16916.7	19015.3	18415.8	21591.6	20802.6	16799.9	18871.9	21045.9	16749.8	19612.1	18223.9	14.0462	14.2149	14.1687	14.3982	14.3445	14.0362	14.204	14.3613	14.0319	14.2595	14.1535
A0A3Q2UEL1	PPCS	Phosphopantothenoylcysteine synthetase	45147.5	48939.5	47053.8	43257.8	56161.9	55343	56436.8	44942.1	63379.2	57159.3	57626	15.4624	15.5787	15.522	15.4007	15.7773	15.7561	15.7843	15.4558	15.9517	15.8027	15.8144
A0A3Q2UEL4;A0A8V0Y6I3;A0A8V0YB66	PIK3C3	Phosphatidylinositol 3-kinase catalytic subunit type 3	16971.9	17998.6	16923.3	21831.3	14058.3	18422.2	16531	19316.7	23335	17573.6	15712.8	14.0509	14.1356	14.0467	14.4141	13.7791	14.1692	14.0129	14.2376	14.5102	14.1011	13.9396
A0A3Q2UF31;A0A8V0Y897;A0A8V0YGN7	PDP1	Pyruvate dehyrogenase phosphatase catalytic subunit 1	14764.8	13543.7	14318.7	12501.5	15801.2	15495.4	15562.1	13003.9	16872.9	12958.2	14030.3	13.8499	13.7253	13.8056	13.6098	13.9477	13.9195	13.9257	13.6667	14.0424	13.6616	13.7763
A0A3Q2UF91;A0A8V1ABP2;A0A8V1ABP7;A0A8V1ABQ2;A0A8V1AGZ1;A0A8V1AGZ6;A0A8V1AH00;A0A8V1AJ27;A0A8V1AMT5;Q5ZMV8	RAP1GAP2	RAP1 GTPase activating protein 2;RAP1 GTPase activating protein 2;RAP1 GTPase activating protein 2;RAP1 GTPase activating protein 2;RAP1 GTPase activating protein 2;RAP1 GTPase activating protein 2;RAP1 GTPase activating protein 2;RAP1 GTPase activating protein 2;RAP1 GTPase activating protein 2;Rap1 GTPase-activating protein 2	16880.2	16417.9	18353.7	13594.7	16766.2	22293.3	19682.5	13488.7	17262	19321.6	17446.1	14.043	14.003	14.1638	13.7308	14.0333	14.4443	14.2646	13.7195	14.0753	14.2379	14.0906
A0A3Q2UG39;A0A8V0ZT98;Q5ZLC4	OSBPL2	Oxysterol-binding protein	32133.2	33409.9	32118.5	29651.2	30798.3	32399.8	30367.3	27398.4	33682.4	27098.3	32495.9	14.9718	15.028	14.9711	14.8558	14.9106	14.9837	14.8902	14.7418	15.0397	14.7259	14.988
A0A3Q2UG55;A0A8V0YWI0	RAB9B	RAB9B, member RAS onco family;RAB9B, member RAS onco family	22156	22576.4	16892.6	15045.6	18407.1	14622.1	7504.26	15500	13117.9	13385.4	11477.5	14.4354	14.4625	14.0441	13.8771	14.168	13.8359	12.8735	13.92	13.6792	13.7084	13.4865
A0A3Q2UGD0;A0A8V0Y704	TENM2	Teneurin transmembrane protein 2	7039.67	3495.09	5770.52	7900.42	5260.96	6525.83	4339.63	6377.97	3583.59	4814.96	4437.68	12.7813	11.7711	12.4945	12.9477	12.3611	12.6719	12.0834	12.6389	11.8072	12.2333	12.1156
A0A3Q2UGE4	MRPL41	Mitochondrial ribosomal protein L41	15013.1	11717	13292.3	14254.5	11272.7	9904.67	13336.5	14281.7	13468.3	12096.1	13406.8	13.8739	13.5163	13.6983	13.7991	13.4605	13.2739	13.7031	13.8019	13.7173	13.5623	13.7107
A0A3Q2UGG0;A0A8V0Y1E5;A0A8V0Y1G1;A0A8V0Y613;A0A8V0Y7K9	IQGAP2	IQ motif containing GTPase activating protein 2	10113.2	9183.86	8550.25	6588.15	11177.7	9380.71	15272.2	8029.23	12513.6	12766.8	14588.9	13.304	13.1649	13.0618	12.6857	13.4483	13.1955	13.8986	12.971	13.6112	13.6401	13.8326
A0A3Q2UGK1	ADIPOR1	Adiponectin receptor 1	3335.8	3514.64	1526.92	2626.95	3670.6	4335.95	1624.2	813.7	4082.76	2891.03	3343.82	11.7038	11.7792	10.5764	11.3592	11.8418	12.0821	10.6655	9.66835	11.9953	11.4974	11.7073
A0A3Q2UGR5	SEC24C	SC24C protein	84740.9	80688.3	77038.9	73974.9	77297	80883.3	80573.9	70976.9	81306.1	78503.2	78464.2	16.3708	16.3001	16.2333	16.1747	16.2381	16.3036	16.298	16.1151	16.3111	16.2605	16.2597
A0A3Q2UGW3;D3WGL4	NLGN4Y;NLGN4	Neuroligin 4, Y-linked;Neuroligin 4 isoform A2	44262.4	53453.4	43871	54344.7	52423.8	57391.6	52896.9	43913.5	46858.8	46942.6	51637.5	15.4338	15.706	15.421	15.7299	15.6779	15.8086	15.6909	15.4224	15.516	15.5186	15.6561
A0A3Q2UGX9	NELFE	Negative elongation factor E	10744.9	9917.06	10132.2	11496.8	9325.55	7204.8	7765.51	11052.4	8521.13	10196.7	9324.24	13.3914	13.2757	13.3067	13.4889	13.187	12.8147	12.9229	13.4321	13.0568	13.3158	13.1868
A0A3Q2UH30;A0A8V0YB87;A0A8V0YCM9;A0A8V0YJL1;P25207	;;;;NFYB	Nuclear transcription factor Y subunit beta	65340.7	72715.9	28276.9	94657.2	83563.5	11984.3	17035.2	67438.9	244.766	104.776	22735.5	15.9957	16.15	14.7873	16.5304	16.3506	13.5489	14.0562	16.0413	7.93526	6.71117	14.4727
A0A3Q2UHB6	S1PR2	Sphingosine-1-phosphate receptor 2	39563.9	37558.6	44334.1	40194.1	41745.3	43025.7	45493.7	46481.5	38230.2	45264.1	42082.5	15.2719	15.1969	15.4361	15.2947	15.3493	15.3929	15.4734	15.5044	15.2224	15.4661	15.3609
A0A3Q2UHG8;A0A8V0YTS3;A0A8V0YVA5	GDA	Guanine deaminase	7718.52	14241.3	11518.7	10016.1	4142.02	10157.8	12544.8	10087.5	8651.78	7071.75	9607.19	12.9141	13.7978	13.4917	13.29	12.0161	13.3103	13.6148	13.3003	13.0788	12.7879	13.2299
A0A3Q2UHK2;A0A8V0YBC3;A0A8V0YBC8;F1NC32	RFX3	Regulatory factor X3	18026.4	11396.2	7687.33	9111.31	14245.5	7072.13	6318.4	10682.1	4794.9	5364.32	5775.49	14.1378	13.4763	12.9083	13.1534	13.7982	12.7879	12.6253	13.3829	12.2273	12.3892	12.4957
A0A3Q2UHM4	DNM1L	Dynamin 1 like	376158	370221	359350	372950	372624	379246	372087	361057	369378	351100	368391	18.521	18.498	18.455	18.5086	18.5074	18.5328	18.5053	18.4619	18.4947	18.4215	18.4909
A0A3Q2UHR6;A0A8V0YY60;A0A8V0YZK9	AIDA	Axin interactor, dorsalization associated;Axin interactor, dorsalization associated;Axin interactor, dorsalization associated	39807.9	36157.4	39756.6	40075.4	37197.4	34976.1	35485.9	40433.7	35385	39004.8	30933.4	15.2808	15.142	15.2789	15.2904	15.1829	15.0941	15.115	15.3033	15.1109	15.2514	14.9169
A0A3Q2UHS2	NCKAP1	NCK associated protein 1	109535	128928	108800	108546	138483	126029	114972	113882	121614	113090	126744	16.741	16.9762	16.7313	16.728	17.0793	16.9434	16.8109	16.7972	16.8919	16.7871	16.9516
A0A3Q2UHX2;A0A8V1A8S9;A0A8V1ABH7	ADCYAP1R1	ADCYAP receptor type I	12753.6	9695.93	10667.6	8848.46	9350.61	8959.11	10929.2	10553.3	10409.6	12673.4	8082.3	13.6386	13.2432	13.381	13.1112	13.1908	13.1291	13.4159	13.3654	13.3456	13.6295	12.9806
A0A3Q2UI02;A0A3Q3B230;A0A8V0Z104	EPN2	Epsin 2	100641	99647.6	117228	110257	93850.2	89531.5	99787.9	106108	63295	95696.2	82742.7	16.6189	16.6045	16.839	16.7505	16.5181	16.4501	16.6066	16.6952	15.9498	16.5462	16.3363
A0A3Q2UIK4;A0A8V0XQK7;A0A8V0XSM0;A0A8V0XSM5;A0A8V0XVD7;A0A8V0XY74;Q9PWA0	RGS17	Regulator of G-protein signaling 17	32500.3	30955.4	31552.3	32642.9	29042.7	30874.7	32709.5	33495	34476	26239	29598.9	14.9882	14.9179	14.9455	14.9945	14.8259	14.9141	14.9974	15.0317	15.0733	14.6794	14.8533
A0A3Q2UIP6;A0A3Q3AJI5;A0A8V0XL66;A0A8V0XRC8;A0A8V0XTV5	STXBP5	Syntaxin binding protein 5	50349.3	47971.6	42937.3	44183.1	42682.6	45626.2	45389.7	43391.4	49942.4	42899.6	44047.6	15.6197	15.5499	15.3899	15.4312	15.3814	15.4776	15.4701	15.4051	15.608	15.3887	15.4268
A0A3Q2UIV1;A0A8V0YX41	SRSF4	Serine and arginine rich splicing factor 4	181676	173411	211523	192851	212664	161710	181748	196718	177874	211625	186875	17.471	17.4038	17.6905	17.5571	17.6982	17.3031	17.4716	17.5858	17.4405	17.6912	17.5117
A0A3Q2UJ64;A0A8V0YD57	UQCRB	Cytochrome b-c1 complex subunit 7	255944	219307	252961	255264	207824	196478	245355	224383	201930	201116	223489	17.9655	17.7426	17.9486	17.9616	17.665	17.584	17.9045	17.7756	17.6235	17.6177	17.7698
A0A3Q2UKD1;A0A8V0ZH50;A0A8V0ZH82;A0A8V0ZMH2;A0A8V0ZPB0;A0A8V0ZV11	SUN1	Sad1 and UNC84 domain containing 1	9402.18	5664.51	8975.62	8354.87	10621.8	11681.1	7197.28	9331.66	9976.37	10518.2	8624.02	13.1988	12.4677	13.1318	13.0284	13.3747	13.5119	12.8132	13.1879	13.2843	13.3606	13.0741
A0A3Q2UKZ0	FAM134C	Reticulophagy regulator 3	12371.9	10088.7	9202.93	11425.4	8070.62	7406.35	9694.16	9827.97	4394.41	5597.47	7101.94	13.5948	13.3005	13.1679	13.48	12.9785	12.8545	13.2429	13.2627	12.1015	12.4506	12.794
A0A3Q2ULV6;A0A8V1A071	HEPACAM	Hepatic and glial cell adhesion molecule	11295.4	10079.9	9051.6	10143.6	9625.54	8637.15	11006.4	9700.08	10469.1	10369.2	9654.06	13.4635	13.2992	13.144	13.3083	13.2327	13.0763	13.4261	13.2438	13.3539	13.34	13.2369
A0A3Q2UMT0;A0A8V0YK85;A0A8V0YK95;A0A8V0YYF6;O12940	TOM1	Target of myb1 membrane trafficking protein;Target of myb1 membrane trafficking protein;Target of myb1 membrane trafficking protein;Target of myb1 membrane trafficking protein;Target of Myb1 membrane trafficking protein	10656.1	10922.8	9831.09	10138.5	4883.58	5524.81	8653.18	8917.21	6567.18	5803.37	7463.95	13.3794	13.4151	13.2631	13.3076	12.2537	12.4317	13.079	13.1224	12.6811	12.5027	12.8657
A0A3Q2UPE8	LOC107049501	Astrocytic phosphoprotein PEA-15	193301	222014	219998	228818	233589	139655	171729	259956	121965	161968	184302	17.5605	17.7603	17.7471	17.8038	17.8336	17.0915	17.3898	17.9879	16.8961	17.3053	17.4917
A0A3Q2UPF3;E1C2T1	WASF3	Wiskott-Aldrich syndrome protein family member	25962.7	21969.5	21669.7	24950.3	19605.6	20225.2	20273.8	22484.8	17113	24126.8	20222.3	14.6642	14.4232	14.4034	14.6068	14.259	14.3039	14.3073	14.4567	14.0628	14.5583	14.3037
A0A3Q3A2A3;A0A8V0ZBT9;A0A8V0ZHH1;A0A8V0ZIX3;A0A8V0ZIY2;A0A8V0ZIZ4;Q0WYX8	MDGA1	MAM domain containing glycosylphosphatidylinositol anchor 1;MAM domain containing glycosylphosphatidylinositol anchor 1;MAM domain containing glycosylphosphatidylinositol anchor 1;MAM domain containing glycosylphosphatidylinositol anchor 1;MAM domain containing glycosylphosphatidylinositol anchor 1;MAM domain containing glycosylphosphatidylinositol anchor 1;MAM domain-containing glycosylphosphati…	12863.3	11229.5	10219.7	12644.5	13689.1	12620.6	9819.13	13217.2	9629.74	11269.6	10628.3	13.651	13.455	13.3191	13.6262	13.7407	13.6235	13.2614	13.6901	13.2333	13.4601	13.3756
A0A3Q3A497	RANBP3	RAN binding protein 3	3198.38	7143.1	8075.28	8739.87	8014.66	5353.82	8199.16	8056.33	6462.19	7554.18	4464.13	11.6431	12.8023	12.9793	13.0934	12.9684	12.3864	13.0013	12.9759	12.6578	12.8831	12.1242
A0A3Q3A4D8;A0A8V0ZM73;A0A8V0ZM83;E1BRU3	RBM23	RNA binding motif protein 39	58032.4	54107.2	57561	61790	60110.1	49445.7	50022.8	63731.3	46367.8	57987.1	48160.7	15.8246	15.7235	15.8128	15.9151	15.8753	15.5936	15.6103	15.9597	15.5008	15.8234	15.5556
A0A3Q3A4U3;A0A8V0XND4;A0A8V0XNE0	ROBO1	Roundabout guidance receptor 1	33689.4	30228.7	29055.6	32629.9	30358.3	26069.5	26122.8	33981.4	25759.9	28252.5	26309.8	15.04	14.8836	14.8265	14.9939	14.8898	14.6701	14.673	15.0525	14.6528	14.7861	14.6833
A0A3Q3A587;A0A8V0XTX9	MBP	Myelin basic protein	103750	121265	86988.6	40974.3	30887.1	66345.4	67651.5	74898.2	131138	43498.2	89300.2	16.6627	16.8878	16.4085	15.3224	14.9147	16.0177	16.0458	16.1926	17.0007	15.4087	16.4464
A0A3Q3A664;A0A8V0Y6Y6;A0A8V0YBV4	CDK17	Cyclin dependent kinase 17	6089.65	5751.19	5255.14	5729.17	5244.81	8056.16	7982.97	4531.4	6585.37	6266.35	6358.62	12.5721	12.4896	12.3595	12.4841	12.3567	12.9759	12.9627	12.1457	12.685	12.6134	12.6345
A0A3Q3A741;A0A8V0X728;A0A8V0X734;A0A8V0XB70;A0A8V0XB76;A0A8V0XE56;A0A8V0XGV6;A0A8V0XHW6	PTPRE	Protein tyrosine phosphatase receptor type E	8051.28	6717.12	7280.34	6715.81	8668.79	8101.35	8888.75	5748.9	10233.5	7730.51	9443.77	12.975	12.7136	12.8298	12.7133	13.0816	12.9839	13.1178	12.4891	13.321	12.9163	13.2051
A0A3Q3A7C9	BOLA3	BolA-like protein 3	8310.24	9452.2	9846.9	7237.19	8942	6459.74	7885.86	5419.96	7436.41	1610.38	323.942	13.0207	13.2064	13.2655	12.8212	13.1264	12.6573	12.9451	12.4041	12.8604	10.6532	8.33959
A0A3Q3A7M3	CD99	CD99 molecule (human Xg blood group)	24078.5	13533.4	15104.6	13569.4	10297.2	16137.3	13508.3	11320.6	9272.35	13946.7	10612.5	14.5555	13.7242	13.8827	13.7281	13.33	13.9781	13.7216	13.4667	13.1787	13.7676	13.3735
A0A3Q3A7P6	RPS15A	Small ribosomal subunit protein uS8	547588	593106	495752	482891	653256	731648	513020	463897	615336	466104	606931	19.0627	19.1779	18.9193	18.8813	19.3173	19.4808	18.9687	18.8234	19.231	18.8303	19.2112
A0A3Q3A883;A0A8V0XNK5	RUFY3	RUN and FYVE domain containing 3	440648	398320	460408	457001	402148	384070	420778	476249	378609	428569	424185	18.7493	18.6036	18.8126	18.8018	18.6174	18.551	18.6827	18.8614	18.5303	18.7092	18.6943
A0A3Q3A989;A0A8V0YT41;A0A8V0YZW7;A0A8V0Z1A4	WDR20	WD repeat domain 20	6435.31	8452.5	7267.67	8583.76	9002.86	6579.66	8452.75	7998.1	5895.61	7700.05	7862.16	12.6518	13.0452	12.8273	13.0674	13.1362	12.6838	13.0452	12.9654	12.5254	12.9107	12.9407
A0A3Q3ACS4	PIK3R1	Phosphatidylinositol 3-kinase regulatory subunit alpha	22073.2	25176.2	29797.1	25415.9	25574.8	29415.8	28719.2	25736.5	29229.4	28246.3	27876.9	14.43	14.6198	14.8629	14.6334	14.6424	14.8443	14.8097	14.6515	14.8351	14.7858	14.7668
A0A3Q3ADL7;A0A8V0XEA5;A0A8V0XH35;A0A8V0XJU4	RPGR	Retinitis pigmentosa GTPase regulator	5962.84	6685.03	NaN	NaN	12263.4	24203.4	7325.03	2294.49	35965.6	7361.91	15958	12.5418	12.7067	NaN	NaN	13.5821	14.5629	12.8386	11.164	15.1343	12.8459	13.962
A0A3Q3ADT5;A0A8V1A961;A0A8V1AEA6;A0A8V1AEB3;A0A8V1AGS3;A0A8V1AKS9	FNBP1	Formin binding protein 1	17397.2	15692.6	18101.4	15218.3	15326.3	15421.7	16319.7	16956.1	18538.3	16644.2	13778.1	14.0866	13.9378	14.1438	13.8935	13.9037	13.9127	13.9943	14.0495	14.1782	14.0227	13.7501
A0A3Q3AFV8;A0A3Q3AW61;A0A8V0XGD9	DBF4	DBF4 zinc finger	26438.3	30875.3	41895.2	24100.7	8527.48	10700	36894.4	46872.6	19163.2	39003.4	9690.84	14.6903	14.9142	15.3545	14.5568	13.0579	13.3853	15.1711	15.5165	14.2261	15.2513	13.2424
A0A3Q3AG59;A0A8V0Z974;A0A8V0ZG21	DPY19L1	Uncharacterized protein;C-mannosyltransferase DPY19L1;C-mannosyltransferase DPY19L1	3644.02	2656.85	4708.42	2483.24	4370.96	3376.16	3040.09	1872.3	3508.63	4180.55	4420.56	11.8313	11.3755	12.201	11.278	12.0937	11.7212	11.5699	10.8706	11.7767	12.0295	12.11
A0A3Q3AGL8;A0A8V0YIW5;A0A8V0YQA5	PCYT1A	choline-phosphate cytidylyltransferase	7571.51	7180.76	5749.36	6928.3	6618.27	6747.64	7331.1	6325.94	4697.82	6820.95	6444.03	12.8864	12.8099	12.4892	12.7583	12.6922	12.7202	12.8398	12.6271	12.1978	12.7358	12.6537
A0A3Q3AHU9	PHPT1L	14 kDa phosphohistidine phosphatase	67812.9	75836.6	72067.5	88191.3	84050.2	59670.4	65398.4	79000	58101.7	80523.8	90711.6	16.0493	16.2106	16.1371	16.4283	16.359	15.8647	15.997	16.2696	15.8263	16.2971	16.469
A0A3Q3AIJ6;A0A8V1A5A8;A0A8V1AFK0	DAB2IP	DAB2 interacting protein	24555.6	22023.4	22740.2	27047.2	22838.9	25517	24992.1	23585	18913.3	23989	22862.3	14.5838	14.4268	14.473	14.7232	14.4792	14.6392	14.6092	14.5256	14.2071	14.5501	14.4807
A0A3Q3AJ87;A0A8V1ABW7	SLC25A25	Solute carrier family 25 member 25	43015.4	41358.1	42847.9	41739.9	46579.5	43801.8	43574.8	46968.3	40153.1	41285.5	42597.2	15.3926	15.3359	15.3869	15.3491	15.5074	15.4187	15.4112	15.5194	15.2932	15.3333	15.3785
A0A3Q3AKC4	EEFSEC	Eukaryotic elongation factor, selenocysteine-tRNA specific	24966.3	27151.1	25523	26683.9	29206.9	26914.4	25898.7	23145.1	28807.5	29865.4	29593.4	14.6077	14.7287	14.6395	14.7037	14.834	14.7161	14.6606	14.4984	14.8142	14.8662	14.853
A0A3Q3ALV5	RUNDC3A	RUN domain-containing protein 3A	17758.5	19649.3	20207	22097.1	21943.6	22982.6	21426.4	18773.5	21163.7	20662.7	20515.3	14.1162	14.2622	14.3026	14.4316	14.4215	14.4883	14.3871	14.1964	14.3693	14.3347	14.3244
A0A3Q3AN52;A0A8V0X7C9;A0A8V0XBG5;A0A8V0XI74	FAM171A1	Family with sequence similarity 171 member A1	120458	118284	101429	142395	108100	101258	95972.5	121005	104684	96029	95616	16.8782	16.8519	16.6301	17.1195	16.722	16.6277	16.5503	16.8847	16.6757	16.5512	16.545
A0A3Q3AQ46	SNX24	Sorting nexin 24	13166.9	14558.5	13992	12958.4	15177.1	16788.9	13720.7	14129.2	19697.6	14339.2	12268.7	13.6846	13.8296	13.7723	13.6616	13.8896	14.0352	13.7441	13.7864	14.2657	13.8077	13.5827
A0A3Q3AQS5;A0A3Q3ASB1	RANBP3	RAN binding protein 3	40290.2	49282.6	43718.2	47414.9	50138.4	41449.1	40376.1	47944.8	39137.1	46243	45167.6	15.2981	15.5888	15.4159	15.5331	15.6136	15.3391	15.3012	15.5491	15.2563	15.4969	15.463
A0A3Q3ARC5	NDUFV3	NADH dehydrogenase [ubiquinone] flavoprotein 3, mitochondrial	6869.26	5371	5815	5690.12	5234.08	4656.72	4449.3	6750.5	4163.75	3659.39	3781.38	12.7459	12.391	12.5056	12.4742	12.3537	12.1851	12.1194	12.7208	12.0237	11.8374	11.8847
A0A3Q3AUN0;A0A8V1A391;A0A8V1A395;F1NNJ0	BEND5	BEN domain containing 5	6695.49	6236.18	4343.58	6660.99	6862.24	4636.18	6149.48	5566.03	6107.49	3194.67	5147.03	12.709	12.6064	12.0847	12.7015	12.7445	12.1787	12.5862	12.4424	12.5764	11.6415	12.3295
A0A3Q3AVD8;A0A8V0ZKQ7;A0A8V0ZMR8;A0A8V0ZT41	EVI5	Ecotropic viral integration site 5	15427.9	13419.2	15885.6	14263.5	12705	13510.2	12958.9	15581.4	14803.6	15105.8	12176.2	13.9133	13.712	13.9554	13.8	13.6331	13.7218	13.6617	13.9275	13.8537	13.8828	13.5718
A0A3Q3AW20;A0A8V1AAJ0;A0A8V1ADB1;A0A8V1AFX7;A0A8V1AHS7;A0A8V1AHT2	MBD3	Methyl-CpG binding domain protein 3	21342.7	18802.9	19814.2	25574.7	23616.2	20908.7	20398.6	20883.3	19717.5	20198.8	22480.3	14.3815	14.1987	14.2742	14.6424	14.5275	14.3518	14.3162	14.3501	14.2672	14.302	14.4564
A0A3Q3AWM4;A0A8V0ZUY1;A0A8V1A2E0;Q5ZJS0	CSNK1G1	non-specific serine/threonine protein kinase;non-specific serine/threonine protein kinase;non-specific serine/threonine protein kinase;Casein kinase I isoform gamma-1	14889.6	12567.5	13711	12552.6	13939.8	12272.4	12961.4	13816.2	17152.6	10400.6	11873.8	13.862	13.6174	13.743	13.6157	13.7669	13.5831	13.6619	13.7541	14.0661	13.3444	13.5355
A0A3Q3AYE3;A0A8V0XF15;A0A8V0XJ50;A0A8V0XPF2;A0A8V0XRJ8;E1C7W8	PHLDB2	Pleckstrin homology like domain family B member 2	3891.55	3895.21	4987.63	4274.88	4157.89	3155.6	5170.37	4113.86	3782.56	5630.68	4786.58	11.9261	11.9275	12.2841	12.0617	12.0216	11.6237	12.3361	12.0063	11.8851	12.4591	12.2248
A0A3Q3AYV8;A0A8V0Z112;A0A8V0Z8H9;E1C2B6	CORO2B	Coronin	42944.1	46108.2	42187.5	40933.1	39578.1	48141.7	41732.7	39179.4	49825.9	38482.7	53779.8	15.3902	15.4927	15.3645	15.321	15.2724	15.555	15.3489	15.2578	15.6046	15.2319	15.7148
A0A3Q3AZ85;A0A8V0Y8P5;E1BWG1	F13A1	Coagulation factor XIII A chain	14311.5	6683.56	11299	5944.16	12751.3	9240.2	8108.02	10965.2	13369.1	11175.2	11650.8	13.8049	12.7064	13.4639	12.5373	13.6384	13.1737	12.9851	13.4207	13.7066	13.448	13.5081
A0A3Q3AZP2	TNFAIP8L3	TNF alpha induced protein 8 like 3	6208.49	12318.4	9121.02	8768.15	6927.4	16211.7	7306.73	4504.94	16652.9	4476.92	7577.49	12.6	13.5885	13.155	13.0981	12.7581	13.9847	12.835	12.1373	14.0235	12.1283	12.8875
A0A3Q3B012;A0A8V0Z0Y9	LZTFL1	Leucine zipper transcription factor-like protein 1	31908.2	31119.3	32894.1	29270.2	33738.1	32017.4	38136.8	33193.7	37479.8	35187.3	34854	14.9616	14.9255	15.0055	14.8371	15.0421	14.9666	15.2189	15.0186	15.1938	15.1028	15.089
A0A3Q3B0B5;A0A8V0ZWT7	IGSF9B	Immunoglobulin superfamily member 9B	3508.24	3082.64	2360.13	2393.56	3178.16	4005.03	3084.05	2521.76	5648.09	4053.24	2693.8	11.7765	11.5899	11.2047	11.2249	11.634	11.9676	11.5906	11.3002	12.4635	11.9849	11.3954
A0A3Q3B0Q7;A0A8V1A4Z1;A0A8V1AF84;A0A8V1AH79;F7BQ59	NFYA	Nuclear transcription factor Y subunit	4144.06	3538.63	3100.84	3551.94	3659.48	2754.87	2403.55	3927.81	3113.21	3303.93	2845.15	12.0168	11.789	11.5984	11.7944	11.8374	11.4278	11.231	11.9395	11.6042	11.69	11.4743
A0A3Q3B0Z9;A0A8V0Y852	DESI1	Desumoylating isopeptidase 1	42949.4	54877.5	53374.9	38584.4	48428.5	43598.5	36932	39038.3	44474.5	29175.1	44267	15.3903	15.7439	15.7039	15.2357	15.5636	15.412	15.1726	15.2526	15.4407	14.8324	15.4339
A0A3Q3B116	BLOC1S1	Biogenesis of lysosome-related organelles complex 1 subunit 1	11645.4	10827.7	6510.19	9143.51	9752.36	5201.07	3498.41	6890.19	876.075	2903.09	6128.27	13.5075	13.4024	12.6685	13.1585	13.2515	12.3446	11.7725	12.7503	9.77491	11.5034	12.5813
A0A3Q3B1W2;A0A8V0XMK8;A0A8V0XSL5;A0A8V0XV79;O93345	LEF1;LEF1;LEF1;LEF1;Lef-1	Lymphoid enhancer binding factor 1;Lymphoid enhancer binding factor 1;Lymphoid enhancer binding factor 1;Lymphoid enhancer binding factor 1;Lymphiod enhancer binding factor 1	5068.91	5140.3	6624.08	4839.19	9034.75	5870.9	5118.7	2360.8	2936.45	3395.19	3767.36	12.3075	12.3276	12.6935	12.2405	13.1413	12.5194	12.3216	11.2051	11.5199	11.7293	11.8793
A0A3Q3B2W9;A0A8V0YUS0;A0A8V0Z1C9	TXLNA	Taxilin alpha	9306.55	9041.04	11471.6	9044.58	9931.22	7684.98	10420.7	9427.13	9600.41	9350.97	6251.14	13.184	13.1423	13.4858	13.1428	13.2778	12.9078	13.3472	13.2026	13.2289	13.1909	12.6099
A0A3S5ZP33;A0A8V0YJR6	THOC2	THO complex subunit 2	28877.1	26429.1	28990	28974.7	29619.6	31764.1	29317.3	26462.3	32453.5	31537.9	28981.1	14.8176	14.6898	14.8233	14.8225	14.8543	14.9551	14.8395	14.6916	14.9861	14.9448	14.8228
A0A3S5ZPB6;A0A8V0X259;A0A8V0X4D1;A0A8V0X636	VPS33B	VPS33B late endosome and lysosome associated	16956.5	19384.9	10064.3	15079.9	14877	16354.1	12998.9	12761.7	14133.1	10475.7	16192.3	14.0496	14.2426	13.297	13.8803	13.8608	13.9974	13.6661	13.6395	13.7868	13.3548	13.983
A0A3S5ZPN3;A0A8V1APK2	DDX5	Probable ATP-dependent RNA helicase DDX5	228005	208747	222490	248048	223402	219773	194483	233624	219883	218234	203727	17.7987	17.6714	17.7634	17.9203	17.7693	17.7457	17.5693	17.8338	17.7464	17.7355	17.6363
A0A3S5ZPV2	ENAH	ENAH actin regulator	107502	105854	111742	115591	114656	106520	106679	116616	100280	111472	112432	16.714	16.6917	16.7698	16.8187	16.8069	16.7008	16.7029	16.8314	16.6137	16.7663	16.7787
A0A452J7T9;A0A8V0XR71;A0A8V0XW08;P21566	CFL2	Cofilin 2;Cofilin 2;Cofilin 2;Cofilin-2	631548	755151	645675	645919	1.00249e+06	809753	709267	637548	812787	756292	854840	19.2685	19.5264	19.3004	19.301	19.9351	19.6271	19.436	19.2822	19.6325	19.5286	19.7053
A0A452J7X7;Q5F3A6	YOD1	Ubiquitin thioesterase OTU;Ubiquitin thioesterase OTU1	33510.3	29978.6	36874.9	35961.6	41016.1	26301.8	32424.9	32545.4	30406.6	36633.7	33557.4	15.0323	14.8716	15.1704	15.1342	15.3239	14.6829	14.9848	14.9902	14.8921	15.1609	15.0343
A0A452J806;A0A8V1ADS0;Q5ZM25	OLA1	Obg-like ATPase 1	155673	154605	156724	115772	134530	143240	154131	159133	169149	143490	150199	17.2482	17.2382	17.2579	16.8209	17.0376	17.1281	17.2338	17.2799	17.3679	17.1306	17.1965
A0A452J841;A0A8V0YUL5;A0A8V0Z121;A0A8V0Z2R9;A0A8V0Z2S4;A0A8V0Z8J0;Q5F3X0	LCLAT1	Limb bud and heart development;Limb bud and heart development;Limb bud and heart development;Limb bud and heart development;Limb bud and heart development;Limb bud and heart development;Lysocardiolipin acyltransferase 1	7734.55	7805.58	7439.28	7438.99	7518.26	6644.01	5634.83	4978.1	6282.03	6730.48	5722.06	12.9171	12.9303	12.8609	12.8609	12.8762	12.6978	12.4602	12.2814	12.617	12.7165	12.4823
A0A452J861;P08284	HIST1H101;	Histone cluster 1, H1.01 (similar to human histone cluster 1, class H1s);Histone H1.01	7790.24	6715.42	6602.27	26580.4	514.307	4464.44	12738.8	6083.32	3252.07	5665.38	1799.38	12.9275	12.7133	12.6887	14.6981	9.00649	12.1243	13.6369	12.5706	11.6671	12.468	10.8133
A0A452J871;A0A452J8B0;A0A8V0ZBI9;F1P0N4	DPF3	Double PHD fingers 3	7494.89	5274.81	6592.89	6786.13	6759.17	6280.04	5697.4	7110.83	5075.04	6264.79	7244.12	12.8717	12.3649	12.6867	12.7284	12.7226	12.6166	12.4761	12.7958	12.3092	12.613	12.8226
A0A5H1ZRJ7;A0A8V0X994;P02467	COL1A2	Collagen type I alpha 2 chain;Collagen type I alpha 2 chain;Collagen alpha-2(I) chain	258797	316958	280560	173713	352453	252812	300872	260895	318076	688925	256731	17.9815	18.2739	18.098	17.4063	18.4271	17.9477	18.1988	17.9931	18.279	19.394	17.9699
A0A5P9VLA0;A0A8V0Z763;A0A8V0ZKF6	CDS2	Phosphatidate cytidylyltransferase	43607.9	46523.8	41833.2	43696.1	57064.9	44729.8	34267.7	47916.5	43058.8	42422.6	41717.8	15.4123	15.5057	15.3524	15.4152	15.8003	15.4489	15.0646	15.5482	15.394	15.3725	15.3484
A0A8V0WZC6;A0A8V0X249;A0A8V0X4B9;A0A8V0X620	MAN2A2	Mannosidase alpha class 2A member 2;Alpha-mannosidase;Alpha-mannosidase;Alpha-mannosidase	4739.57	5808.58	6747.2	5254.66	5265.74	7630.73	4978.13	5223.44	9115.12	6392.54	6377.77	12.2105	12.504	12.7201	12.3594	12.3624	12.8976	12.2814	12.3508	13.154	12.6422	12.6388
A0A8V0WZD0		GDP-D-glucose phosphorylase 1	6258.97	9299.16	6399.85	7969.82	9189.15	10797.6	9365.18	6178.29	6849.07	8115.27	4526.94	12.6117	13.1829	12.6438	12.9603	13.1657	13.3984	13.1931	12.593	12.7417	12.9864	12.1443
A0A8V0WZE4		Uncharacterized protein	18534.5	14012.9	23469.5	12897.4	11715	10455.1	12662.3	12812.1	17035.7	16313.3	17355.2	14.1779	13.7745	14.5185	13.6548	13.5161	13.3519	13.6282	13.6452	14.0563	13.9938	14.0831
A0A8V0WZG3;A0A8V0X291;A0A8V0X6L2		DH domain-containing protein	11392.1	10114.2	11920	8151.11	8196.94	10598.7	9907.35	9663.51	13057.4	12620.4	13273.4	13.4757	13.3041	13.5411	12.9928	13.0009	13.3716	13.2743	13.2383	13.6726	13.6235	13.6963
A0A8V0WZG9		exodeoxyribonuclease III	148546	171064	173697	230096	281991	180631	143943	104247	154917	154127	148982	17.1805	17.3842	17.4062	17.8119	18.1053	17.4627	17.1351	16.6696	17.2411	17.2338	17.1848
A0A8V0WZH1	LOC121108714	Gcp-like domain-containing protein	24901	24623.7	26719.6	32203.2	28428.5	27836	20553.5	23618.8	25459	23896.3	24050.3	14.6039	14.5878	14.7056	14.9749	14.7951	14.7647	14.3271	14.5276	14.6359	14.5445	14.5538
A0A8V0WZH6	IKBKG	NF-kappa-B essential modulator NEMO CC2-LZ domain-containing protein	4630.8	4180.25	4942.12	4431.49	5131.13	4216.21	4685.26	4124.92	2057.62	3597.39	5517.08	12.177	12.0294	12.2709	12.1136	12.3251	12.0417	12.1939	12.0101	11.0068	11.8127	12.4297
A0A8V0WZI3;A0A8V0X6A9	SEPHS3	selenide, water dikinase;selenide, water dikinase	67319.6	65857.9	66171.5	64533.4	60435	67223.1	63908	68355.5	70490.6	62189.1	63052.2	16.0387	16.0071	16.0139	15.9778	15.8831	16.0367	15.9637	16.0608	16.1051	15.9244	15.9443
A0A8V0WZJ4	B3GAT3	Galactosylgalactosylxylosylprotein 3-beta-glucuronosyltransferase	2773.69	2837.02	2007	1493.03	2602.07	1976.56	855.844	2112.06	950.186	1179.1	2200.81	11.4376	11.4702	10.9708	10.544	11.3454	10.9488	9.7412	11.0444	9.89207	10.2035	11.1038
A0A8V0WZJ7	NF2	Neurofibromin 2	12145.6	10350.4	11052.5	11740.2	10234.8	11991.5	13282.3	13113.2	11516.1	11520.9	12734.9	13.5681	13.3374	13.4321	13.5192	13.3212	13.5497	13.6972	13.6787	13.4914	13.492	13.6365
A0A8V0WZM2;A0A8V0X4N8;A0A8V0X6V5;Q5ZJK1	THOC5	THO complex 5;THO complex 5;THO complex 5;THO complex subunit 5 homolog	11910.6	12111.6	11684.4	13046.3	14178.4	12169	11559.6	12314.8	10862.7	10118.8	11671.1	13.54	13.5641	13.5123	13.6714	13.7914	13.5709	13.4968	13.5881	13.4071	13.3047	13.5107
A0A8V0WZQ6;A0A8V0X2I8;A0A8V0X703	LOC107051217	Glyceraldehyde-3-phosphate dehydrogenase;Peptidyl-cysteine S-nitrosylase GAPDH;Peptidyl-cysteine S-nitrosylase GAPDH	42198.3	21733	27471.4	34426.9	24791.9	16604.7	34392.6	32456.8	43568.6	19184.4	17211.1	15.3649	14.4076	14.7456	15.0712	14.5976	14.0193	15.0698	14.9862	15.411	14.2276	14.0711
A0A8V0WZV4;P02609	MYLPF;MYL11	Myosin light chain, phosphorylatable, fast skeletal muscle;Myosin regulatory light chain 11	NaN	NaN	64.821	1.3003	NaN	NaN	NaN	NaN	NaN	0.00876676	NaN	NaN	NaN	6.01839	0.378841	NaN	NaN	NaN	NaN	NaN	-6.83374	NaN
A0A8V0WZV8		Abhydrolase domain containing 16A, phospholipase	29802.7	23407.4	28502.6	25905	24525.7	25886.9	26888.4	25593.1	25565.4	25819.9	22983.2	14.8632	14.5147	14.7988	14.6609	14.582	14.6599	14.7147	14.6435	14.6419	14.6562	14.4883
A0A8V0WZW8;A0A8V0X2P8	PES1	Pescadillo homolog	9521.08	6872.99	6253.32	5131.36	4568.03	6874.91	2676.66	5672.82	5819.29	3641.91	5806.52	13.2169	12.7467	12.6104	12.3251	12.1574	12.7471	11.3862	12.4699	12.5066	11.8305	12.5035
A0A8V0WZY4;A0A8V0X519	AP1B1	AP complex subunit beta	291873	307412	286003	274171	311111	293809	297730	284291	307233	283519	315494	18.155	18.2298	18.1257	18.0647	18.2471	18.1645	18.1836	18.117	18.229	18.1131	18.2673
A0A8V0X028;A0A8V0X2W3;A0A8V0X773	RFC5	Replication factor C subunit 5	4079.01	3908.19	2972.88	2995.28	3891.67	3034.59	2850.07	3137.86	4182.83	3538.93	4744.18	11.994	11.9323	11.5376	11.5485	11.9262	11.5673	11.4768	11.6156	12.0303	11.7891	12.2119
A0A8V0X062;A0A8V0X7Q9	RBM19	RNA binding motif protein 19	3615.38	5313.56	6000.39	4277.26	4509.05	5010.23	2780.69	3339.12	4846.52	4265.62	3824.44	11.8199	12.3755	12.5508	12.0625	12.1386	12.2907	11.4412	11.7053	12.2427	12.0585	11.901
A0A8V0X091	LOC107050559	Fructose-bisphosphate aldolase	631805	515098	527912	532419	585420	525845	496685	519213	591218	609197	572359	19.2691	18.9745	19.0099	19.0222	19.1591	19.0043	18.922	18.986	19.1733	19.2166	19.1266
A0A8V0X097;A0A8V0X322	FRMD8	FERM domain-containing protein	6011.92	4006.86	4244.25	5257.51	4601.89	4166.85	6736.61	3818.82	6174.88	1393.41	5183.65	12.5536	11.9683	12.0513	12.3602	12.168	12.0247	12.7178	11.8989	12.5922	10.4444	12.3398
A0A8V0X0B7	NAA40	N-alpha-acetyltransferase 40	9204.83	9901.93	9507	8056.27	6841.9	8955.42	7476.01	8739.6	11965.7	8885.68	8111.76	13.1682	13.2735	13.2148	12.9759	12.7402	13.1285	12.8681	13.0934	13.5466	13.1173	12.9858
A0A8V0X0C7	SSSCA1	Sjoegren syndrome/scleroderma autoantigen 1	1.59716e+06	2.04505e+06	2.48424e+06	1.92772e+06	2.06013e+06	1.78475e+06	927356	2.66071e+06	1.84484e+06	2.58393e+06	1.70732e+06	20.6071	20.9637	21.2444	20.8785	20.9743	20.7673	19.8228	21.3434	20.8151	21.3011	20.7033
A0A8V0X0D1;A0A8V0X357;A0A8V0X5I4;A0A8V0X5I6;A0A8V0X7N3;A0A8V0X801;A0A8V0X806		Uncharacterized protein	7897.25	5202.68	4500.09	6657.1	4516.19	6526.78	5511.24	1936.72	3654.56	3029.51	3084.37	12.9471	12.345	12.1357	12.7007	12.1409	12.6722	12.4282	10.9194	11.8355	11.5649	11.5908
A0A8V0X0H1;A0A8V0X399;A0A8V0X7V2;A0A8V0X863	ZNF622	Zinc finger protein 622	12286	10827	8968.44	13141.9	11085.7	11329.6	10637.6	10965.1	6684.93	9444.83	10546	13.5847	13.4023	13.1306	13.6819	13.4364	13.4678	13.3769	13.4206	12.7067	13.2053	13.3644
A0A8V0X0J3;A0A8V0X5Q7;A0A8V0X7Z1;A0A8V0X7Z8;A0A8V0X899	UPP1	Uridine phosphorylase	23260.5	24573.7	24755.4	16420.6	23348.1	26523	28493.8	17460.8	26094.2	22221	22582.8	14.5056	14.5848	14.5955	14.0032	14.511	14.695	14.7984	14.0918	14.6714	14.4396	14.4629
A0A8V0X0K8	ZNF646	C2H2-type domain-containing protein	3068.35	6175.13	3419.82	3497.65	5681.44	3078.23	5004.84	4652.1	NaN	282.242	4414.62	11.5832	12.5923	11.7397	11.7722	12.472	11.5879	12.2891	12.1837	NaN	8.14079	12.1081
A0A8V0X0M6;A0A8V0X3G0;A0A8V0X853	BCKDK	Protein-serine/threonine kinase	10168	12119.3	10639.8	10978.7	9564.42	10015.1	10971.7	10970.6	14197.3	8874.67	6896.6	13.3117	13.565	13.3772	13.4224	13.2235	13.2899	13.4215	13.4214	13.7933	13.1155	12.7517
A0A8V0X0Q1;A0A8V0X5Y2;A0A8V0X897;A0A8V0X8A3;A0A8V0X8H0	COBL	Cordon-bleu WH2 repeat protein	1849.39	3227.37	2320.26	3099.38	3516.6	2484.83	2964.64	2196.03	2374.56	1628.58	913.26	10.8528	11.6561	11.1801	11.5978	11.78	11.2789	11.5336	11.1007	11.2134	10.6694	9.83488
A0A8V0X0V3;A0A8V0X3P9	INTS5	Integrator complex subunit 5	5866.57	6416.59	4891.14	6577.96	8043.89	9254.63	6496.36	4440.45	5947.06	6401.85	6589.12	12.5183	12.6476	12.256	12.6834	12.9737	13.176	12.6654	12.1165	12.538	12.6443	12.6859
A0A8V0X0X1;A0A8V0X3S6;A0A8V0X694;A0A8V0X8P2;A0A8V0X8W3	MYCBP2	RCR-type E3 ubiquitin transferase	18755.6	17886	19424.3	19334.2	19547.9	20176.7	19904.4	17685.9	21774.7	21024.5	20778.4	14.195	14.1265	14.2456	14.2389	14.2547	14.3004	14.2808	14.1103	14.4104	14.3598	14.3428
A0A8V0X0X2;A0A8V0X3T1;A0A8V0X8P7	DAP	Death associated protein	18211.8	14493.2	14793.6	16531.6	12762.5	9856.96	12292.6	15103.3	7151.99	12952.9	10062.8	14.1526	13.8231	13.8527	14.0129	13.6396	13.2669	13.5855	13.8826	12.8041	13.661	13.2967
A0A8V0X0Y2;A0A8V0X3T8;A0A8V0X8X3;A0A8V0X8X8	GATD3AL1	Putative glutamine amidotransferase like class 1 domain containing 3A-like1	455054	445345	476152	466213	418034	402247	514847	477310	484474	460135	449570	18.7957	18.7646	18.8611	18.8306	18.6733	18.6177	18.9738	18.8646	18.8861	18.8117	18.7782
A0A8V0X0Z1		Potassium channel tetramerization domain containing 12	101446	136128	131955	114081	155965	149339	147393	98885.6	166737	155784	142334	16.6304	17.0546	17.0097	16.7997	17.2509	17.1882	17.1693	16.5935	17.3472	17.2492	17.1189
A0A8V0X119		rRNA 2'-O-methyltransferase fibrillarin	53035	44804.4	42059.9	48322.6	53480.9	40701.3	39229	47194.7	43472.9	42293.6	43256.1	15.6947	15.4514	15.3602	15.5604	15.7067	15.3128	15.2596	15.5263	15.4078	15.3682	15.4006
A0A8V0X156;A0A8V0X433	TSC22D2	TSC22 domain family member 2	13533.7	11763.6	14676	14579.4	12716.6	11901.9	13146.8	14409.1	10696.5	12340.5	8985.38	13.7243	13.522	13.8412	13.8316	13.6344	13.5389	13.6824	13.8147	13.3849	13.5911	13.1334
A0A8V0X194;F1NCV7	MTAP	S-methyl-5'-thioadenosine phosphorylase	15007.9	28416.4	11566.5	21555.5	15271	26593.5	12594.3	24323.3	29823.7	11795.8	12966.3	13.8734	14.7944	13.4977	14.3958	13.8985	14.6988	13.6205	14.5701	14.8642	13.526	13.6625
A0A8V0X1D0	KPNA4	Importin subunit alpha	29733.5	38560.4	30671.2	36449.2	41953.5	35767.2	29887.4	33660	24919.3	26967.6	38289.2	14.8598	15.2348	14.9046	15.1536	15.3565	15.1263	14.8673	15.0387	14.605	14.7189	15.2246
A0A8V0X1E6;A0A8V0X718;A0A8V0X9N0;A0A8V0X9Q0	SLC25A51	S2551 protein;Solute carrier family 25 member 51;Solute carrier family 25 member 51;Solute carrier family 25 member 51	6976.5	12890.1	11557.9	10635.9	9039.46	12920.4	12044.5	11490.8	19020.8	11031.2	12802.2	12.7683	13.654	13.4966	13.3767	13.142	13.6574	13.5561	13.4882	14.2153	13.4293	13.6441
A0A8V0X1G9	SPIRE1	Spire type actin nucleation factor 1	4964.39	5412.07	6356.6	5468.52	4702.98	4842.3	6140.47	5473.88	5981.74	6704.19	3832.6	12.2774	12.402	12.634	12.4169	12.1994	12.2415	12.5841	12.4183	12.5463	12.7108	11.9041
A0A8V0X1H2;A0A8V0X9T3;A0A8V0X9T8;F1P182;Q5ZIT9	MFSD1	Major facilitator superfamily domain containing 1;Major facilitator superfamily domain containing 1;Major facilitator superfamily domain containing 1;Major facilitator superfamily domain containing 1;Major facilitator superfamily domain-containing protein 1	4465.67	2299.87	3708.91	2121.36	1468.06	4358.87	2616.99	3719.85	2079.05	3318.79	2698.97	12.1247	11.1673	11.8568	11.0508	10.5197	12.0897	11.3537	11.861	11.0217	11.6964	11.3982
A0A8V0X1I8;F1P217	ZNF608	Zinc finger protein 608	5400.99	5626.11	3068.96	5562.39	5904.95	4890.76	3496.1	3373.77	3494.09	1873.18	4310.48	12.399	12.4579	11.5835	12.4415	12.5277	12.2558	11.7715	11.7201	11.7707	10.8713	12.0736
A0A8V0X1J4;A0A8V0X9X4	AFG3L2	AFG3 like matrix AAA peptidase subunit 2	41846.6	40861.7	42206.6	35609.5	47481.6	47437.5	41108.2	43863.2	49789.7	44390.7	44703.1	15.3528	15.3185	15.3652	15.12	15.5351	15.5337	15.3271	15.4207	15.6036	15.438	15.4481
A0A8V0X1J6;A0M8U5	CTTNBP2;CORTBP2	Cortactin binding protein 2;Cortactin-binding protein 2	14777	14631.7	13590.6	15223.7	14551.7	13337.2	13430.5	15011.8	12397.9	12611.5	14015.2	13.8511	13.8368	13.7303	13.894	13.8289	13.7032	13.7132	13.8738	13.5978	13.6225	13.7747
A0A8V0X1K2	SNX2	Sorting nexin-2	103795	134016	110950	137606	107830	129675	106302	130683	132075	108473	106196	16.6634	17.032	16.7596	17.0702	16.7184	16.9845	16.6978	16.9957	17.011	16.727	16.6964
A0A8V0X1M1;A0A8V0X4M3;A0A8V0X4M6;A0A8V0X7E9;A0A8V0XA01;A0A8V0XA21	RSRC1	Arginine and serine rich coiled-coil 1	1008.37	2773.21	2126.02	790.921	3159.34	1552.36	1412.69	1935.71	1877.67	641.932	517.144	9.9778	11.4373	11.0539	9.62739	11.6254	10.6002	10.4642	10.9186	10.8747	9.32628	9.01442
A0A8V0X1N1;A0A8V0XA26	PQLC2L	Uncharacterized protein;Lysosomal amino acid transporter 1 homolog	NaN	6461.87	NaN	NaN	29436.1	8975.48	2376.94	NaN	20257.6	NaN	11806.6	NaN	12.6577	NaN	NaN	14.8453	13.1318	11.2149	NaN	14.3062	NaN	13.5273
A0A8V0X1R3;A0A8V0X4R6;A0A8V0X7L0;A0A8V0X7L5;A0A8V0XA80	GOLIM4	Golgi integral membrane protein 4	2720.71	2790.33	2072.33	1910.7	1727.41	1886.01	1194.74	2094.68	973.618	1312.63	2053.09	11.4098	11.4462	11.017	10.8999	10.7544	10.8811	10.2225	11.0325	9.92721	10.3582	11.0036
A0A8V0X1R9;A0A8V0X4S4;Q90935	SERPINI1	Serpin family I member 1;Serpin family I member 1;Neuroserpin	24496.4	35218.4	34947.9	32187.1	38839	35623.8	28967.2	34618.1	43925.1	35360.4	32402.9	14.5803	15.104	15.0929	14.9742	15.2452	15.1206	14.8221	15.0792	15.4228	15.1098	14.9838
A0A8V0X1S0;A0A8V0XA98	PTPRZ1	Protein tyrosine phosphatase, receptor type Z1;Protein tyrosine phosphatase, receptor type Z1	256820	238248	242673	233279	250138	258580	240231	243365	268959	245092	229181	17.9704	17.8621	17.8887	17.8317	17.9324	17.9802	17.8741	17.8928	18.037	17.903	17.8061
A0A8V0X1S5;A0A8V0X4T2	SNCAIP	Synuclein alpha interacting protein	2046.21	4422.25	1764.23	3694.37	3157.79	3498.77	1908.22	2094.28	5644.43	2086.85	3070.81	10.9987	12.1106	10.7848	11.8511	11.6247	11.7726	10.898	11.0322	12.4626	11.0271	11.5844
A0A8V0X1T8;A0A8V0X1U2;A0A8V0X7Q7	BCHE	Carboxylic ester hydrolase	5411.6	6102.96	6411.72	4417.96	4149.21	6583.87	7559.43	5053.08	10139.5	5296.73	9083.33	12.4018	12.5753	12.6465	12.1092	12.0186	12.6847	12.8841	12.3029	13.3077	12.3709	13.149
A0A8V0X1U5;A0A8V0X4V6;A0A8V0X7R1;A0A8V0XAD8	LOC107050177	DR1 associated protein 1	50796	55038.1	54895.4	61725.5	65511.5	53557.1	52848.1	59455.5	54289.8	56820.8	57325.9	15.6324	15.7481	15.7444	15.9136	15.9995	15.7088	15.6896	15.8595	15.7284	15.7941	15.8069
A0A8V0X1Y3	NXF1	Nuclear RNA export factor 1	21549.4	21421.1	23617.2	24812.5	25098.3	22691.6	21963.2	24702.9	15630.9	24569.8	23038.2	14.3954	14.3867	14.5275	14.5988	14.6153	14.4699	14.4228	14.5924	13.9321	14.5846	14.4917
A0A8V0X1Z0;A0A8V0X7W8	MRPL49	Large ribosomal subunit protein mL49	9202.62	4169	7518.18	6541.55	3803.84	2368.92	4300.21	4210.35	10346.4	3358.94	2797.44	13.1678	12.0255	12.8762	12.6754	11.8932	11.21	12.0702	12.0397	13.3368	11.7138	11.4499
A0A8V0X207;A0A8V0X518;A0A8V0X7Z5;A0A8V0XAM5	EMILIN2	Elastin microfibril interfacer 2	2338.46	2405.8	2340.19	2102.66	1557.74	2039.7	2037.75	2660.48	2110.4	2390.93	2072.46	11.1913	11.2323	11.1924	11.038	10.6052	10.9941	10.9928	11.3775	11.0433	11.2234	11.0171
A0A8V0X242	GLRX3	Glutaredoxin 3	178573	156270	178833	180092	153871	159966	180782	169840	169196	173485	168551	17.4462	17.2537	17.4483	17.4584	17.2314	17.2874	17.4639	17.3738	17.3683	17.4045	17.3628
A0A8V0X254;A0A8V0X257	SMCHD1	Structural maintenance of chromosomes flexible hinge domain containing 1	54190.7	37278.7	48101.8	53791.7	49842.9	55815	38528.6	44800.6	50593.4	57975.5	54135.3	15.7258	15.1861	15.5538	15.7151	15.6051	15.7684	15.2336	15.4512	15.6267	15.8232	15.7243
A0A8V0X265;A0A8V0XAV2;Q5ZIY5	PPP2R2D	Serine/threonine-protein phosphatase 2A 55 kDa regulatory subunit B;Serine/threonine-protein phosphatase 2A 55 kDa regulatory subunit B;Serine/threonine-protein phosphatase 2A 55 kDa regulatory subunit B delta isoform	28264.5	27443.3	23937.9	25919.4	30935.9	30932	25828.9	21318	22136.7	23277.6	27681.2	14.7867	14.7442	14.547	14.6617	14.917	14.9168	14.6567	14.3798	14.4342	14.5067	14.7566
A0A8V0X271;A0A8V0XAW7;A0A8V0XAX4	POLA2	DNA polymerase alpha subunit B	8130.88	7551.39	7500.59	7525.15	5976.38	6602.58	6787.56	8986.36	12531.7	7144.86	8383.74	12.9892	12.8825	12.8728	12.8775	12.5451	12.6888	12.7287	13.1335	13.6133	12.8027	13.0334
A0A8V0X299	LOC121108659	Choline/carnitine acyltransferase domain-containing protein	51441.3	34011.7	47955.4	47489.2	53237.4	41506.6	48932.1	36108.8	46705.6	54253.7	37064.3	15.6506	15.0537	15.5494	15.5353	15.7002	15.3411	15.5785	15.1401	15.5113	15.7274	15.1777
A0A8V0X2A6	USP39	ubiquitinyl hydrolase 1	17759.7	17004.2	19085.5	18757.4	20356.7	19433.3	17540.8	16892.3	23278.9	21415.7	17503.5	14.1163	14.0536	14.2202	14.1952	14.3132	14.2462	14.0984	14.0441	14.5067	14.3864	14.0954
A0A8V0X2B0	LOC107050721	CHD C-terminal 2 domain-containing protein	6546.23	2765.41	4062.02	6219.34	1755.54	4369.66	1219.84	5092.65	450.932	1157.71	3392.58	12.6764	11.4333	11.988	12.6025	10.7777	12.0933	10.2525	12.3142	8.81677	10.1771	11.7282
A0A8V0X2B4	LOC107050721	Chromodomain helicase DNA binding protein 3	28547	30497	28116	33477.6	34181.1	32445.9	27184.2	29057.2	27853.6	31379	30117.6	14.8011	14.8964	14.7791	15.0309	15.0609	14.9857	14.7305	14.8266	14.7656	14.9375	14.8783
A0A8V0X2B6;A0A8V0X5C3	AP4M1	AP-4 complex subunit mu-1	13350.5	14855.2	9692.57	10945.5	13744.1	6293.63	8985.59	6513.19	10052.6	6295.59	10436.9	13.7046	13.8587	13.2427	13.418	13.7465	12.6197	13.1334	12.6691	13.2953	12.6201	13.3494
A0A8V0X2B7	SCARF2	Scavenger receptor class F member 2	7478	7764.94	9640.53	7344.93	8241.84	7011.71	8001.9	9178.35	7255.45	7424.58	7333.99	12.8684	12.9228	13.2349	12.8425	13.0088	12.7756	12.9661	13.164	12.8248	12.8581	12.8404
A0A8V0X2C5;A0A8V0X6C6		Neutral alpha-glucosidase AB	109505	99435.1	97998.7	92632.4	100887	93795.4	76698.1	109194	82742.6	91914.5	88751.8	16.7406	16.6015	16.5805	16.4992	16.6224	16.5172	16.2269	16.7365	16.3363	16.488	16.4375
A0A8V0X2G0	NEFH	Neurofilament heavy chain	82374.6	86574.2	81623.4	53818.4	66168.8	73533.3	77467.8	60594.7	105413	65075.9	82314.2	16.3299	16.4016	16.3167	15.7158	16.0139	16.1661	16.2413	15.8869	16.6857	15.9898	16.3289
A0A8V0X2G1;A0A8V0XBD0;A0A8V0XBD6	TAX1BP1	Tax1 binding protein 1	3614.6	21953.1	30634.4	25318.8	34882.9	21911.1	22029	21295.6	29911	25426.8	29881.2	11.8196	14.4221	14.9029	14.6279	15.0902	14.4194	14.4271	14.3783	14.8684	14.6341	14.8669
A0A8V0X2H6	MALSU1	Mitochondrial assembly of ribosomal large subunit 1	57.5747	276.384	NaN	NaN	135.093	NaN	NaN	393.129	NaN	NaN	NaN	5.84736	8.11053	NaN	NaN	7.07781	NaN	NaN	8.61886	NaN	NaN	NaN
A0A8V0X2L8;A0A8V0X4W3;A0A8V0X6S7;A0A8V0X749;A0A8V0X754	MTMR3	Phosphatidylinositol-3-phosphate phosphatase	663.941	1502.02	3341.28	1229.74	NaN	826.101	3129.52	1675.91	NaN	1521.56	NaN	9.37491	10.5527	11.7062	10.2641	NaN	9.69017	11.6117	10.7107	NaN	10.5713	NaN
A0A8V0X2Q2	DPYSL4	Dihydropyrimidinase like 4	323510	310675	315117	371984	519275	371451	268237	344851	302815	382200	333942	18.3035	18.245	18.2655	18.5049	18.9861	18.5028	18.0331	18.3956	18.2081	18.544	18.3492
A0A8V0X2S3	LOC107049486	N-terminal amino-acid N(alpha)-acetyltransferase NatA	25038.4	40802.5	30930.7	29062.7	41888.4	37235.6	31784.1	28962.2	37086.3	32687.9	40390.4	14.6119	15.3164	14.9168	14.8269	15.3543	15.1844	14.956	14.8219	15.1786	14.9965	15.3017
A0A8V0X2S4	LOC107054133	SLIT and NTRK like family member 3	7749.33	4453.5	4542.7	5025.38	4939.84	5959.69	5410.91	3955.18	4025.6	5685.96	4541.46	12.9199	12.1207	12.1493	12.295	12.2702	12.541	12.4017	11.9495	11.975	12.4732	12.1489
A0A8V0X2T6	SELENOO	Selenoprotein O	3317.56	3086.32	2775.1	2910.47	3814.18	3392.62	2665.8	2997.29	3631.61	2051.85	1628.5	11.6959	11.5917	11.4383	11.507	11.8972	11.7282	11.3804	11.5494	11.8264	11.0027	10.6693
A0A8V0X2T8	HSD17B10	Hydroxysteroid 17-beta dehydrogenase 10	317724	343466	258992	257750	345867	277912	287434	222655	272726	261437	366309	18.2774	18.3898	17.9825	17.9756	18.3999	18.0843	18.1329	17.7644	18.0571	17.9961	18.4827
A0A8V0X2T9	FHIP1B	FHF complex subunit HOOK interacting protein 1B	22671	19440.5	18584.2	22755.7	19758.7	19663.3	17387.7	21782.7	17568.8	16677.6	19350.1	14.4686	14.2468	14.1818	14.4739	14.2702	14.2632	14.0858	14.4109	14.1007	14.0256	14.2401
A0A8V0X2U1		RRM domain-containing protein	45169.3	44647.9	55361.3	48776.5	53123.9	40623.2	55089.2	81783.8	31654	57729.8	30101.1	15.4631	15.4463	15.7566	15.5739	15.6971	15.31	15.7495	16.3195	14.9501	15.817	14.8775
A0A8V0X2U4;A0A8V0X549;A0A8V0X742	LOC100857358	DNA helicase	3079.63	3589.21	3057.16	4171.31	3867.89	3254.84	3101.26	3619.88	3335.66	2308.98	4072.62	11.5885	11.8094	11.578	12.0263	11.9173	11.6684	11.5986	11.8217	11.7038	11.173	11.9917
A0A8V0X2U7		FACT complex subunit	98308.1	99771.4	99894.2	91594.6	94109	101534	93767.7	89885	105027	98073.6	97132.1	16.585	16.6063	16.6081	16.483	16.522	16.6316	16.5168	16.4558	16.6804	16.5816	16.5677
A0A8V0X2Y8	TRIM3	RING-type E3 ubiquitin transferase	100747	99755.8	100259	103729	105274	97578.4	97776.1	106647	98204.3	100186	95852.9	16.6204	16.6061	16.6134	16.6625	16.6838	16.5743	16.5772	16.7025	16.5835	16.6123	16.5485
A0A8V0X306;A0A8V0X5C5;A0A8V0X7T4	FBXO21	F-box protein 21	16046.2	19877.8	17194.9	18686	23709.3	22271.5	18667.4	15386.7	23019	20088.9	21811.2	13.9699	14.2789	14.0697	14.1897	14.5332	14.4429	14.1882	13.9094	14.4905	14.2941	14.4128
A0A8V0X314;A0A8V0X9E5;A0A8V0XC54	GLRA2	Glycine receptor alpha 2	6304.02	4125.37	4245.41	4038.21	5479.21	4895.19	5223.21	2957.08	7581.6	5067.3	4365.96	12.6221	12.0103	12.0517	11.9795	12.4198	12.2571	12.3507	11.53	12.8883	12.307	12.0921
A0A8V0X319	LOC107051159	Laminin G domain-containing protein	24768.7	26348.8	24218	24377.6	24001.4	26312	22545.3	23353.9	28314.7	23725.3	27844.9	14.5962	14.6854	14.5638	14.5733	14.5508	14.6834	14.4605	14.5114	14.7893	14.5341	14.7651
A0A8V0X320;A0A8V0XCD4	SMAP1	Small ArfGAP 1	65227.9	69989.9	73221.4	75005.9	70021.1	67435.2	73454.9	68163.9	63710.2	65010.2	66724.2	15.9932	16.0949	16.16	16.1947	16.0955	16.0412	16.1646	16.0567	15.9592	15.9884	16.0259
A0A8V0X331	POLD1	DNA polymerase	13416.5	11480.9	8599.92	9664.46	5673.66	9239.2	7716.93	10110.3	5905.27	4406.95	9511.76	13.7117	13.487	13.0701	13.2385	12.4701	13.1736	12.9138	13.3035	12.5278	12.1056	13.2155
A0A8V0X346	SIPA1	Signal-induced proliferation-associated 1	6230.54	9181.68	5077.47	4620.05	7747.34	5736.12	7283.16	6687.67	5279.54	6370.11	7977.49	12.6051	13.1645	12.3099	12.1737	12.9195	12.4859	12.8303	12.7073	12.3662	12.6371	12.9617
A0A8V0X354;A0A8V0X5I0	NOS1	Nitric oxide synthase	27848.5	31523.2	28986	29161.3	37744.9	32048.3	29291.8	26689.1	36238.4	33670.4	30994.8	14.7653	14.9441	14.8231	14.8318	15.204	14.968	14.8382	14.704	15.1452	15.0392	14.9197
A0A8V0X355;A0A8V0X9J6;Q9DF58	ILK	Integrin-linked protein kinase	20904.3	21415.8	20808.1	17290.6	20359.2	23826	23123.5	18373.3	24982.7	22877.8	23929	14.3515	14.3864	14.3449	14.0777	14.3134	14.5402	14.4971	14.1653	14.6086	14.4817	14.5465
A0A8V0X364;A0A8V0X810	LOC100859276	RNA binding motif protein 4B	13746.7	7926.85	9159.21	13593.9	6051.53	4856.24	8706.67	12793.8	3158.85	7293.16	5737.01	13.7468	12.9525	13.161	13.7307	12.5631	12.2456	13.0879	13.6432	11.6252	12.8323	12.4861
A0A8V0X366	RBM14	RNA binding motif protein 14	43880.2	42832.7	42830.3	47043	51725.8	43478.4	42033.6	46272.8	41994.5	45129.7	46048.5	15.4213	15.3864	15.3863	15.5217	15.6586	15.408	15.3593	15.4979	15.3579	15.4618	15.4909
A0A8V0X372	TAF10	TATA-box binding protein associated factor 10	4.36031	NaN	NaN	NaN	1	NaN	NaN	NaN	NaN	0.618333	NaN	2.12443	NaN	NaN	NaN	0	NaN	NaN	NaN	NaN	-0.693543	NaN
A0A8V0X381;A0A8V0X9M6	DCHS1	Cadherin domain-containing protein	7026.53	6587.34	7924.6	6847.87	5757.31	5214.43	6324.21	6735.58	7544.95	7222.47	6331.99	12.7786	12.6855	12.9521	12.7414	12.4912	12.3483	12.6267	12.7176	12.8813	12.8183	12.6284
A0A8V0X3C9		Uncharacterized protein	3750.44	2991.08	3638.15	3288.37	4270.41	3294.55	3026.09	3592.13	1692.44	2807.46	2409.91	11.8728	11.5465	11.829	11.6832	12.0602	11.6859	11.5632	11.8106	10.7249	11.455	11.2348
A0A8V0X3D6	LOC100858386	Mitogen-activated protein kinase	1610.73	147.852	1868.26	322.089	3.51563	2085.44	2565.22	1864.51	4104.25	1396.27	2061.64	10.6535	7.20801	10.8675	8.33131	1.81378	11.0261	11.3249	10.8646	12.0029	10.4474	11.0096
A0A8V0X3E2	CADPS2	Calcium dependent secretion activator 2	147918	148915	146978	138281	138519	151233	156226	127905	166115	157433	147126	17.1744	17.1841	17.1652	17.0772	17.0797	17.2064	17.2533	16.9647	17.3418	17.2644	17.1667
A0A8V0X3G6	NSUN2	tRNA (cytosine(34)-C(5))-methyltransferase	12077.7	11483.4	7920.48	12110.8	8591.54	10134.9	9165.66	9331.44	11264.7	8601.57	10239	13.5601	13.4873	12.9514	13.564	13.0687	13.307	13.162	13.1879	13.4595	13.0704	13.3218
A0A8V0X3G7;A0A8V0X9Y4	LOC107050620	CWF21 domain-containing protein	35516.5	31964.5	30547.6	36211.2	35390.9	30651.6	26805.7	35823.6	32137.9	33857.1	29111.4	15.1162	14.9642	14.8988	15.1441	15.1111	14.9037	14.7103	15.1286	14.972	15.0472	14.8293
A0A8V0X3M0;A0A8V0XA57;E1BY36	ASMTL	Acetylserotonin O-methyltransferase like	21663.1	16363.3	20903.5	20633.1	15761.8	23318	24295.8	14769.6	17836.4	19953.3	14796.3	14.403	13.9982	14.3515	14.3327	13.9441	14.5092	14.5684	13.8503	14.1225	14.2843	13.8529
A0A8V0X3M7;A0A8V0XA67;A0A8V0XDA8	ACADSB	Acyl-CoA dehydrogenase, short/branched chain;Acyl-CoA dehydrogenase, short/branched chain;Acyl-CoA dehydrogenase, short/branched chain	15249.9	18363.1	11035.3	12366.4	14232.3	16967	18335.7	12206.3	19334.6	11574.3	19398.7	13.8965	14.1645	13.4298	13.5941	13.7969	14.0504	14.1624	13.5753	14.2389	13.4986	14.2437
A0A8V0X3N7;A0A8V0XA86;A0A8V0XDD4	RALBP1	RalA binding protein 1	1222.49	1758.88	1476.93	1908.28	2334.27	1502.17	1904.18	1571.23	2349.2	1555.68	1965.63	10.2556	10.7804	10.5284	10.8981	11.1888	10.5528	10.895	10.6177	11.198	10.6033	10.9408
A0A8V0X3P8;Q5ZK28	POLD3	DNA polymerase delta subunit 3	11624.8	10793.2	9311.52	9885.52	10552	11347.8	8480.78	11616.2	11658.4	9939.6	11412	13.5049	13.3978	13.1848	13.2711	13.3652	13.4701	13.05	13.5039	13.5091	13.279	13.4783
A0A8V0X3R1;E1BU29	TAB3	TGF-beta activated kinase 1 (MAP3K7) binding protein 3	5871.12	4267.17	4662.35	5869.83	3839.25	5286.42	4870.92	2874.74	4294.41	4121.92	4108.23	12.5194	12.0591	12.1868	12.5191	11.9066	12.3681	12.25	11.4892	12.0682	12.0091	12.0043
A0A8V0X3V8		Catenin delta 2	67886.6	59001.7	57934.7	59378.2	59583.3	57149.2	60821	56140.5	60642.2	55057.4	55105.6	16.0508	15.8485	15.8221	15.8576	15.8626	15.8024	15.8923	15.7768	15.888	15.7486	15.7499
A0A8V0X3W4;A0A8V0X7D1;A0A8V0X7E8;A0A8V0XAG1;A0A8V0XAG6;A0A8V0XAH1;A0A8V0XAH6;A0A8V0XD66;A0A8V0XDL5;A0A8V0XDN5		GYF domain-containing protein	52040.6	57458.1	53281	65524.6	52231.4	48455.2	69345.4	72268.7	61100.3	58397.2	61859.9	15.6673	15.8102	15.7013	15.9997	15.6726	15.5644	16.0815	16.1411	15.8989	15.8336	15.9167
A0A8V0X3Z4;A0A8V0X8Z0	TBC1D4	TBC1 domain family member 4	30318.4	30136.8	28454.3	26988.8	22770.2	26231.9	20529.3	29059.2	30998.1	20697	29805.6	14.8879	14.8792	14.7964	14.7201	14.4749	14.679	14.3254	14.8267	14.9199	14.3371	14.8633
A0A8V0X405;A0A8V0X971	DIS3	DIS3 homolog, exosome endoribonuclease and 3'-5' exoribonuclease;DIS3 homolog, exosome endoribonuclease and 3'-5' exoribonuclease	8465.11	8310.46	9876.58	7936.6	9334.07	11521.7	9414.54	8074.87	8357.88	8208.87	8911.66	13.0473	13.0207	13.2698	12.9543	13.1883	13.4921	13.2007	12.9792	13.0289	13.003	13.1215
A0A8V0X406;A0A8V0XDE0;A0A8V0XDV7	LHPP	Phospholysine phosphohistidine inorganic pyrophosphate phosphatase	26021.4	16834.7	17488.8	20120	20796.3	17011.8	20143.1	17772	21034.5	18879.8	21301.3	14.6674	14.0392	14.0941	14.2963	14.344	14.0542	14.298	14.1173	14.3605	14.2046	14.3787
A0A8V0X422;A0A8V0X7K9;A0A8V0XDF6	ARHGEF10	Rho guanine nucleotide exchange factor 10	5781.78	6315.1	6712.43	5947.24	6395.34	2692.34	6944.27	5742.06	6153.35	6147.78	6227.08	12.4973	12.6246	12.7126	12.538	12.6428	11.3946	12.7616	12.4874	12.5872	12.5858	12.6043
A0A8V0X449;A0A8V0X7R6;A0A8V0X7S1;A0A8V0XE27	FRMPD4	FERM and PDZ domain containing 4	1936.19	3289.83	1903.75	2986.52	2646.09	2496.54	3131.87	2550.01	2900.9	2358.83	3172.49	10.919	11.6838	10.8946	11.5443	11.3696	11.2857	11.6128	11.3163	11.5023	11.2039	11.6314
A0A8V0X473;A0A8V0X6T6;A0A8V0X9C5;E1BTL9	NMD3	60S ribosomal export protein NMD3	6279.62	7547.8	16136.7	11843.4	13547.2	11634.8	9934.98	4633.08	13964	12609.5	14128.3	12.6165	12.8818	13.9781	13.5318	13.7257	13.5062	13.2783	12.1778	13.7694	13.6222	13.7863
A0A8V0X4A3;P00174	CYB5A	Cytochrome b5 type A;Cytochrome b5	80802.9	66423.5	67453.4	68313.2	68676.2	60480.4	61994.5	74686.4	53282.7	68614.4	58126.1	16.3021	16.0194	16.0416	16.0599	16.0675	15.8842	15.9199	16.1886	15.7014	16.0662	15.8269
A0A8V0X4A6;A0A8V0X9K8	ALDH7A1	aldehyde dehydrogenase (NAD(+));Aldehyde dehydrogenase 7 family member A1	70658.6	133016	66496.8	127197	73980.7	126123	66448.8	127312	125406	64818.3	72519.5	16.1086	17.0212	16.021	16.9567	16.1749	16.9445	16.02	16.958	16.9362	15.9841	16.1461
A0A8V0X4B0;A0A8V0X6D0	MAP1A	Microtubule associated protein 1A	401158	428735	388767	433842	375767	389096	404289	460126	388344	384683	414613	18.6138	18.7097	18.5685	18.7268	18.5195	18.5698	18.625	18.8117	18.567	18.5533	18.6614
A0A8V0X4B2;A0A8V0X4B6;A0A8V0XDR6;A0A8V0XE93	LAMA1	Laminin subunit alpha 1	7056.1	7334.66	6747.95	5371.62	5878.15	3551.36	6678	6315.33	4642.43	3994.52	6091.71	12.7847	12.8405	12.7202	12.3911	12.5211	11.7942	12.7052	12.6246	12.1807	11.9638	12.5726
A0A8V0X4F1	CLNS1A	Methylosome subunit pICln	28625.8	23436.7	17837.1	26257.9	22451.6	14098.1	9940.09	23370.9	12164	11490.5	10221.2	14.805	14.5165	14.1226	14.6805	14.4545	13.7832	13.279	14.5124	13.5703	13.4882	13.3193
A0A8V0X4F6	SEH1L	SEH1 like nucleoporin	16678.7	21452.7	15670.4	16930.7	24403.3	22848.6	17256.5	13329.9	14469.3	15050.2	20959	14.0257	14.3889	13.9358	14.0474	14.5748	14.4798	14.0749	13.7024	13.8207	13.8775	14.3553
A0A8V0X4F9;A0A8V0XBA0;A0A8V0XEK2	HACL1	2-hydroxyacyl-CoA lyase 1	9970.13	9544.84	10276.5	8839.08	7640.21	7868.19	9891.75	9680.85	9705.27	10419.1	8761.6	13.2834	13.2205	13.3271	13.1097	12.8994	12.9418	13.272	13.2409	13.2446	13.3469	13.097
A0A8V0X4G1	PIP4P1	Phosphatidylinositol-4,5-bisphosphate 4-phosphatase	17456.6	13361	13457.2	18280.9	13101.7	14867.9	15876.2	15248.2	17215.8	13748.1	14269.9	14.0915	13.7057	13.7161	14.1581	13.6775	13.8599	13.9546	13.8963	14.0714	13.7469	13.8007
A0A8V0X4G3;A0A8V0X872;A0A8V0XE03	POLA1	DNA polymerase	2521.11	1211.29	2085.93	1116.25	949.644	1537.87	342.65	1880.15	773.139	1213.06	322.263	11.2998	10.2423	11.0265	10.1244	9.89124	10.5867	8.42059	10.8766	9.59458	10.2444	8.33209
A0A8V0X4G8;A0A8V0XB92;A0A8V0XDZ8;A0A8V0XEJ4	LOC107050995	Neuralized E3 ubiquitin protein ligase 4	3907.9	5668.44	5109.6	5306.3	5603.26	5015.86	3516.54	4680.64	4044.57	3569.77	4712.49	11.9322	12.4687	12.319	12.3735	12.4521	12.2923	11.7799	12.1925	11.9818	11.8016	12.2023
A0A8V0X4H3;A0A8V0X771	PTPN2	Tyrosine-protein phosphatase non-receptor type	10622.8	9999.01	8179.32	9795.69	11988.6	10631.9	9054.25	9164.49	9600.16	8866.31	8306.35	13.3749	13.2876	12.9978	13.2579	13.5494	13.3761	13.1444	13.1618	13.2288	13.1141	13.02
A0A8V0X4H8	PSMG2	Proteasome assembly chaperone 2	66886.9	59586	66143	59383.4	55105.6	61580.5	64882.8	61958.2	67116.1	65333.2	56801.3	16.0294	15.8627	16.0133	15.8578	15.7499	15.9102	15.9855	15.919	16.0344	15.9955	15.7936
A0A8V0X4H9;A0A8V0X6A0;A0A8V0X6M2	MRPS24	28S ribosomal protein S24, mitochondrial;28S ribosomal protein S24, mitochondrial;Mitochondrial ribosomal protein S24	16366.9	12563	13544.1	11474.6	13746.3	12708.4	14888	11991.7	16737.5	13335.4	13429.9	13.9985	13.6169	13.7254	13.4862	13.7468	13.6335	13.8619	13.5497	14.0308	13.703	13.7132
A0A8V0X4I0	LOC121108905	N-acetyltransferase domain-containing protein	3476.46	6650	4366.5	4879.95	7488.17	5921.99	3901.15	957.617	6501.27	5326.86	4309.03	11.7634	12.6991	12.0923	12.2527	12.8704	12.5319	11.9297	9.90331	12.6665	12.3791	12.0731
A0A8V0X4I2	PPT2	Palmitoyl-protein thioesterase 2	22813.2	24299.8	21277.7	19863.2	23541.9	20485.5	17133.7	18504.9	3543.53	13814.8	17244.5	14.4776	14.5687	14.3771	14.2778	14.5229	14.3223	14.0646	14.1756	11.791	13.7539	14.0739
A0A8V0X4I6;A0A8V0X4I9;A0A8V0X786;A0A8V0X792;A0A8V0X9W5;A0A8V0X9W7;P62597	POT1	Protection of telomeres protein 1	5540.16	6230.73	7339.86	5131.74	8632.03	7618.73	6335.32	7873.05	5137.06	6620.21	8072.51	12.4357	12.6052	12.8415	12.3252	13.0755	12.8953	12.6292	12.9427	12.3267	12.6927	12.9788
A0A8V0X4J7;A0A8V0X7A4;A0A8V0X9X6	IFRD1	Interferon related developmental regulator 1	2343.74	1373.04	2436.88	2313.67	3125.2	2833.18	1811.03	1305.64	1895.13	2778.32	3208.64	11.1946	10.4232	11.2508	11.176	11.6097	11.4682	10.8226	10.3505	10.8881	11.44	11.6477
A0A8V0X4J9;A0A8V0XEN9;A0A8V0XET3	MYO7A	Myosin VIIA	14750.6	12462.4	11237.1	13320	12477.4	11083.3	11401	13244.5	8286.14	8873.17	11657.3	13.8485	13.6053	13.456	13.7013	13.607	13.4361	13.4769	13.6931	13.0165	13.1152	13.5089
A0A8V0X4L1;F1P1D3;F1P1D4;Q90763	CDH7	Cadherin 7;Cadherin 7;Cadherin 7;Cadherin-7	11607	13170.1	13692.5	14005.3	12792.5	10144.8	10208.7	14043.1	9716.45	8947.5	9824.35	13.5027	13.685	13.7411	13.7737	13.643	13.3085	13.3175	13.7776	13.2462	13.1273	13.2621
A0A8V0X4N2		Eukaryotic translation initiation factor 3 subunit C N-terminal domain-containing protein	89589.3	85009.7	99602.8	82723.6	81596.7	73569.3	78172.9	79624.7	90479	84865.2	74130.9	16.451	16.3753	16.6039	16.336	16.3162	16.1668	16.2544	16.2809	16.4653	16.3729	16.1778
A0A8V0X4N3	PLXNB2	Plexin B2	42207.3	45104.9	42250.6	39558.8	46178.7	42820.8	44056.1	45007.8	45104.3	45313.2	40936.6	15.3652	15.461	15.3667	15.2717	15.4949	15.386	15.4271	15.4579	15.461	15.4676	15.3211
A0A8V0X4N4;A0A8V0X4P0;A0A8V0XBI8;A0A8V0XE90	CDKL5	Cyclin dependent kinase like 5	6608.67	4520.15	8655.37	4531.15	4706.41	6338.14	6053.21	4534.98	8854.56	7270.22	5903.07	12.6901	12.1422	13.0794	12.1457	12.2004	12.6298	12.5635	12.1469	13.1122	12.8278	12.5272
A0A8V0X4Q2;A0A8V0X6K2	SEC14L2	SEC14-like protein 2	5045.21	4618.96	6727.44	3518.54	3481.91	4837.57	5069.6	4516.84	4778.66	4613.05	5053.83	12.3007	12.1734	12.7158	11.7808	11.7657	12.2401	12.3077	12.1411	12.2224	12.1715	12.3032
A0A8V0X4Q7	FAM45A	Family with sequence similarity 45 member A	6362.61	7953.82	8372.6	7661.09	9746.52	8633.6	8773.75	5822.32	7780.44	7280.26	7819.99	12.6354	12.9574	13.0315	12.9033	13.2507	13.0757	13.099	12.5074	12.9256	12.8298	12.933
A0A8V0X4R2;A0A8V0X8I9;A0A8V0XBK7;A0A8V0XBL1;A0A8V0XBL6;A0A8V0XEZ1;A0A8V0XEZ7	SHROOM2	Shroom family member 2	140165	156713	169796	185590	197431	147773	162573	188067	153727	178512	166626	17.0968	17.2578	17.3734	17.5018	17.591	17.173	17.3107	17.5209	17.23	17.4457	17.3463
A0A8V0X4R5;A0A8V0XF09	SFXN4	Sideroflexin 4	2663.59	2889.87	2131.63	1884.93	2223.89	2321.41	1768.07	2757.02	1743.07	1829.01	1853.67	11.3792	11.4968	11.0577	10.8803	11.1189	11.1808	10.788	11.4289	10.7674	10.8369	10.8562
A0A8V0X4U5;A0A8V0XAC3;E1BWA9	FAM3C	Family with sequence similarity 3, member C;Family with sequence similarity 3, member C;Family with sequence similarity 3, member C	58751.4	55530.1	53299	47931.7	56658.4	55048.8	46195.4	54577.6	53376.7	49838	56510.9	15.8423	15.761	15.7018	15.5487	15.79	15.7484	15.4955	15.736	15.7039	15.605	15.7862
A0A8V0X4W6;A0A8V0X4X0;A0A8V0X7S8;A0A8V0XAF9;P98152	;;;;RELA	RHD domain-containing protein;RHD domain-containing protein;RHD domain-containing protein;RHD domain-containing protein;Transcription factor p65	6109	4896.68	4911.13	4552.99	5253.2	5210.04	5039.72	5046.24	5724.11	5461.4	5784.73	12.5767	12.2576	12.2618	12.1526	12.359	12.3471	12.2991	12.301	12.4828	12.4151	12.498
A0A8V0X502	DOCK4	Dedicator of cytokinesis 4	28428.1	29618.6	31419.7	34705.2	28471.7	29129.3	28276	32519.3	26647.4	29258	30591.8	14.795	14.8542	14.9394	15.0829	14.7972	14.8302	14.7873	14.989	14.7017	14.8365	14.9009
A0A8V0X520;A0A8V0X524;A0A8V0X8Z1;A0A8V0XC08;A0A8V0XC13	KHDRBS2	KH RNA binding domain containing, signal transduction associated 2;KH RNA binding domain containing, signal transduction associated 2;KH RNA binding domain containing, signal transduction associated 2;KH RNA binding domain containing, signal transduction associated 2;KH RNA binding domain containing, signal transduction associated 2	79799.2	80460.9	98013.8	112998	102011	75517.4	82903.6	92275.8	74668	98068.9	63420.2	16.2841	16.296	16.5807	16.7859	16.6384	16.2045	16.3391	16.4937	16.1882	16.5815	15.9527
A0A8V0X532	OSBPL10	Oxysterol-binding protein	15599.5	15365.6	18568.6	18659.1	15352.4	15873.7	16127.1	15910.7	18051.4	18270.5	18578.3	13.9292	13.9074	14.1806	14.1876	13.9062	13.9544	13.9772	13.9577	14.1398	14.1572	14.1813
A0A8V0X533;A0A8V0X814;A0A8V0XAQ7	EBF3	EBF transcription factor 3	27860.4	20255.1	23287.4	23804.1	37094.1	24877.2	21601.5	23273.5	23583.7	28475.3	20499.2	14.7659	14.306	14.5073	14.5389	15.1789	14.6025	14.3988	14.5064	14.5255	14.7974	14.3233
A0A8V0X535	NDUFB11	NADH dehydrogenase [ubiquinone] 1 beta subcomplex subunit 11, mitochondrial	259164	154820	173697	190262	161655	201833	154414	168803	121257	102683	168941	17.9835	17.2402	17.4062	17.5376	17.3026	17.6228	17.2364	17.365	16.8877	16.6478	17.3662
A0A8V0X540	NPVF	Neuropeptide VF	3551.47	3813.08	2400.31	4170.28	1145.61	1683.82	4475.17	2972.81	1973.43	2025.26	1468.81	11.7942	11.8967	11.229	12.0259	10.1619	10.7175	12.1277	11.5376	10.9465	10.9839	10.5204
A0A8V0X561;A0A8V0XAU1;Q5ZLI9	HIBADH	3-hydroxyisobutyrate dehydrogenase	39321.9	32701.6	37471.7	32273.8	29864.1	33222.8	39419	33038.6	38075.7	37299.6	34111.1	15.263	14.9971	15.1935	14.9781	14.8661	15.0199	15.2666	15.0119	15.2166	15.1869	15.058
A0A8V0X571	IMPA2	Inositol-1-monophosphatase	11432.9	11925.2	15934.5	9721.52	10964.2	10385.5	12758.3	11154.8	8418.04	9605.38	12099.4	13.4809	13.5417	13.9599	13.247	13.4205	13.3423	13.6391	13.4454	13.0393	13.2296	13.5627
A0A8V0X575;F1N8X7	SCRN1	Secernin 1	248354	240395	277052	250584	250506	219465	265596	250014	247505	247499	230814	17.922	17.875	18.0798	17.9349	17.9345	17.7436	18.0189	17.9317	17.9171	17.9171	17.8164
A0A8V0X586;A0A8V0XC83;E1BRS1	CMTM6	CKLF like MARVEL transmembrane domain containing 6	5472.46	3478.87	3700.45	4054.25	3070.61	3440.93	3521.53	4490.18	3464.77	3015.31	4511.71	12.418	11.7644	11.8535	11.9852	11.5843	11.7486	11.782	12.1326	11.7585	11.5581	12.1395
A0A8V0X592	WDR11	WD repeat domain 11	19182	17417.2	16589.7	15499.5	17334.3	17993	16070.3	15962.2	19125.6	17221.5	17766.7	14.2275	14.0882	14.018	13.9199	14.0813	14.1351	13.9721	13.9624	14.2232	14.0719	14.1169
A0A8V0X5A1;A0A8V0X5A5;A0A8V0XC97;A0A8V0XEZ8;A0A8V0XF02;A0A8V0XFR0;P62764	VSNL1	Visinin like 1;Visinin like 1;Visinin like 1;Visinin like 1;Visinin like 1;Visinin like 1;Visinin-like protein 1	739790	628510	690472	652625	658313	692428	740959	684094	668044	602506	648517	19.4968	19.2616	19.3972	19.3159	19.3284	19.4013	19.499	19.3838	19.3496	19.2006	19.3068
A0A8V0X5A6		MCM N-terminal domain-containing protein	6563.19	7474.61	4590	4552.43	7205.81	4364.17	2390.64	4669.92	5415.47	4841.82	6367.93	12.6802	12.8678	12.1643	12.1524	12.8149	12.0915	11.2232	12.1892	12.4029	12.2413	12.6366
A0A8V0X5B8		Acetylcholinesterase (Cartwright blood group)	13192.5	14233.8	14671.8	12563.9	15517.9	22485.6	20441.5	14700.5	17768	23500.6	12720.6	13.6874	13.797	13.8408	13.617	13.9216	14.4567	14.3192	13.8436	14.117	14.5204	13.6349
A0A8V0X5C0;A0A8V0XCC5;E1BTB3	GEMIN8	Gem nuclear organelle associated protein 8	2369.3	3486.21	2587.56	4838.28	1102.97	1882.11	1158.23	5695.43	3610.71	1492.11	1722.35	11.2102	11.7674	11.3374	12.2403	10.1072	10.8781	10.1777	12.4756	11.8181	10.5431	10.7502
A0A8V0X5D0	CUNH17orf49	Chromatin complexes subunit BAP18	32252.4	25410.3	32689	33956.7	27088.8	12334.3	17843	34922.3	28110.9	31069.2	15728.5	14.9771	14.6331	14.9965	15.0514	14.7254	13.5904	14.1231	15.0919	14.7788	14.9232	13.9411
A0A8V0X5D2;A0A8V0X9D8;A0A8V0XCD0;A0A8V0XCE4;A0A8V0XF45;A0A8V0XFU7;A0A8V0XFX3;Q5ZK15	UVRAG	UV radiation resistance associated	10308.9	12192.9	11584.9	9787.58	11212	12422.5	12457.3	10972.1	8406.41	10886	9371.07	13.3316	13.5738	13.5	13.2567	13.4528	13.6007	13.6047	13.4216	13.0373	13.4102	13.194
A0A8V0X5D5;Q5ZML6	FAM210A	Family with sequence similarity 210 member A;Protein FAM210A	18506.5	21607.9	24416.3	19496.6	17005.6	20557.5	27327.9	22853.9	24438.6	26051.7	21154.3	14.1757	14.3993	14.5756	14.2509	14.0537	14.3274	14.7381	14.4802	14.5769	14.6691	14.3687
A0A8V0X5E1;A0A8V0XCE9;P28673	NPY	Neuropeptide Y;Neuropeptide Y;Pro-neuropeptide Y	9904.35	11279.2	11330.6	6655.52	8939.06	7022.29	11717.8	8989.46	19849.2	11398.8	8334.08	13.2738	13.4614	13.4679	12.7003	13.1259	12.7777	13.5164	13.134	14.2768	13.4766	13.0248
A0A8V0X5G6;A0A8V0X7X7	STIP1	Stress induced phosphoprotein 1	393370	376938	437450	413253	350840	348834	402014	411790	379538	392635	414193	18.5855	18.524	18.7388	18.6567	18.4205	18.4122	18.6169	18.6515	18.5339	18.5828	18.6599
A0A8V0X5G9	OTUB1	ubiquitinyl hydrolase 1	290439	285129	297575	283721	283148	263871	264643	318693	260109	278060	271121	18.1479	18.1213	18.1829	18.1141	18.1112	18.0095	18.0137	18.2818	17.9888	18.085	18.0486
A0A8V0X5H4;A0A8V0X9H7;A0A8V0XCJ4;A0A8V0XF77;A0A8V0XF86	DST	Dystonin	20072.7	19565.5	20969	23071.4	21264.6	21114.2	19229.7	21406.4	21151.9	20820.8	20212.7	14.2929	14.256	14.356	14.4938	14.3762	14.3659	14.231	14.3858	14.3685	14.3457	14.303
A0A8V0X5H9;A0A8V0X9I3;A0A8V0XCI9;A0A8V0XG20	INPP5F	Inositol polyphosphate-5-phosphatase F	14924.9	14346.3	13745.8	16198.3	13353.8	14255.1	14502.3	13667.4	13107.5	13557.3	13147.5	13.8654	13.8084	13.7467	13.9836	13.705	13.7992	13.824	13.7385	13.6781	13.7268	13.6825
A0A8V0X5I3;A0A8V0XCJ9;A0A8V0XG33	MPP6	Protein associated with LIN7 2, MAGUK p55 family member;Protein associated with LIN7 2, MAGUK p55 family member;Protein associated with LIN7 2, MAGUK p55 family member	116980	89002.3	113960	97591.9	112048	104318	121251	95859.5	119258	121557	104141	16.8359	16.4416	16.7982	16.5745	16.7738	16.6706	16.8876	16.5486	16.8637	16.8913	16.6682
A0A8V0X5K9;A0A8V0XFC6	GPM6B	Glycoprotein M6B	176095	140937	157196	172037	139860	161191	167069	178671	148438	175601	150949	17.426	17.1047	17.2622	17.3924	17.0936	17.2984	17.3501	17.4469	17.1795	17.4219	17.2037
A0A8V0X5L2;A0A8V0XG70	SEC23IP	SEC23 interacting protein	63918.5	68140.1	66018.9	68283.5	72396.6	67560.3	65414.4	72473	74214.4	70617.2	75202.7	15.9639	16.0562	16.0106	16.0592	16.1436	16.0439	15.9973	16.1452	16.1794	16.1077	16.1985
A0A8V0X5M0	FAM134B	Reticulophagy regulator 1	4286.27	5034.67	5068.33	5482.65	4555.81	6404.1	5214.34	4640.07	6078.71	4997.59	5089.45	12.0655	12.2977	12.3073	12.4207	12.1535	12.6448	12.3483	12.1799	12.5695	12.287	12.3133
A0A8V0X5N3;Q5ZLP8	IGF2BP3	Insulin like growth factor 2 mRNA binding protein 3;Insulin-like growth factor 2 mRNA-binding protein 3	91482	68886.2	85138.5	86627.4	91826.7	74094.4	82947	84483.3	72746.5	93563.3	73067.8	16.4812	16.0719	16.3775	16.4025	16.4866	16.1771	16.3399	16.3664	16.1506	16.5137	16.1569
A0A8V0X5N9;A0A8V0XCQ8;F1ND46	RNF175	Ring finger protein 121	9903.21	10989.1	8467.61	10520.4	13870.7	8349.51	4981.47	9394.57	4941.67	18.9931	4275.39	13.2737	13.4238	13.0477	13.3609	13.7598	13.0275	12.2824	13.1976	12.2708	4.2474	12.0618
A0A8V0X5P8	PSENEN	Gamma-secretase subunit PEN-2	5008.48	2401.17	3242.4	4013.79	2196.46	6329.45	5248.12	5783.16	8678.55	7811.29	2186.35	12.2902	11.2295	11.6628	11.9707	11.101	12.6279	12.3576	12.4976	13.0832	12.9313	11.0943
A0A8V0X5R4;A0A8V0X9T5;A0A8V0XCT7;A0A8V0XFI4;A0A8V0XFI9;A0A8V0XGE2	CTBP2	C-terminal binding protein 2	14164.2	13296.4	13065.3	13967.2	13760.7	12189.9	11251.2	13368.7	9605.03	10208.9	12503.1	13.79	13.6987	13.6735	13.7698	13.7483	13.5734	13.4578	13.7066	13.2296	13.3175	13.61
A0A8V0X5R8;A0A8V0X8U5;A0A8V0XBP0	PHF3	PHD finger protein 3	5097.48	5192.01	5363.41	6026.72	6274.02	5360.13	6120.13	5706.61	5910.11	5623.52	4353.04	12.3156	12.3421	12.3889	12.5572	12.6152	12.3881	12.5793	12.4784	12.529	12.4573	12.0878
A0A8V0X5S3;A0A8V0X9U4;A0A8V0XFJ5	TRAPPC12	Trafficking protein particle complex subunit 12	15334	16091.7	16557.9	16281.8	16324.6	17330.4	16833	17269.8	17261.2	15399.6	16540.7	13.9044	13.974	14.0152	13.991	13.9948	14.081	14.039	14.076	14.0752	13.9106	14.0137
A0A8V0X5V0;A0A8V0X9X7;A0A8V0XFM5	NUMA1	Nuclear mitotic apparatus protein 1	24143.5	21537.1	22678.3	23674.5	23315.8	20616	21846.9	22239.8	22273.6	24545.2	21324	14.5593	14.3945	14.469	14.531	14.509	14.3315	14.4151	14.4409	14.443	14.5832	14.3802
A0A8V0X5Y0;P18946	CYTB;MT-CYB	Cytochrome b	62351.5	71014.3	64158.7	55511.9	64175.5	65636.8	59878.4	59438.6	71815.1	67521.2	55625.9	15.9281	16.1158	15.9694	15.7605	15.9697	16.0022	15.8697	15.8591	16.132	16.0431	15.7635
A0A8V0X5Y1	ALG11	GDP-Man:Man(3)GlcNAc(2)-PP-Dol alpha-1,2-mannosyltransferase	5406.02	3079.05	4900.7	3358.88	7431.08	4356.14	3864.47	5566.57	5178.57	6691.7	4251.12	12.4004	11.5883	12.2588	11.7138	12.8594	12.0888	11.9161	12.4426	12.3383	12.7082	12.0536
A0A8V0X600	DDX43	RNA helicase	386729	809491	546815	423976	983051	991975	851261	445681	1.26506e+06	768556	1.06507e+06	18.561	19.6267	19.0607	18.6936	19.9069	19.9199	19.6992	18.7657	20.2708	19.5518	20.0225
A0A8V0X611	TP53BP1	Tumor protein p53 binding protein 1	43889.7	41712	43888	52320.2	46942.1	42425.7	41103.2	46565.9	41424.7	42732.7	41365.4	15.4216	15.3482	15.4215	15.6751	15.5186	15.3727	15.327	15.507	15.3382	15.3831	15.3361
A0A8V0X634	OGFRL1	Opioid growth factor receptor like 1	4532.95	5896.46	7620.52	8410.03	3247.72	2414.55	10637.5	11105.4	4422.87	49285.4	8909.93	12.1462	12.5256	12.8957	13.0379	11.6652	11.2375	13.3769	13.439	12.1108	15.5889	13.1212
A0A8V0X637	SMPD1	Sphingomyelin phosphodiesterase 1	9365.48	8522.57	7589.58	10441.8	9223.83	6521.9	5714.38	8425.15	4192.02	5937.93	7485.89	13.1931	13.0571	12.8898	13.3501	13.1711	12.6711	12.4804	13.0405	12.0334	12.5357	12.87
A0A8V0X653;A0A8V0XBZ8;A0A8V0XC66	APBB1	Amyloid beta precursor protein binding family B member 1	9446.15	9991.81	9405.32	12699.6	10609.9	10510.2	11430.3	9902.54	9268.77	11427.3	11411.4	13.2055	13.2865	13.1993	13.6325	13.3731	13.3595	13.4806	13.2736	13.1782	13.4802	13.4782
A0A8V0X654		Uncharacterized protein	58227.7	46503.8	52406.7	38579.1	37857.7	40697.5	52958.7	38952	55427.7	39442.1	40798.6	15.8294	15.5051	15.6775	15.2355	15.2083	15.3127	15.6926	15.2494	15.7583	15.2674	15.3162
A0A8V0X665;E1BWJ5	USP9Y	ubiquitinyl hydrolase 1	104225	104949	100200	100578	112016	113025	104003	97610.6	113848	103322	111361	16.6693	16.6793	16.6125	16.618	16.7733	16.7863	16.6663	16.5747	16.7967	16.6568	16.7649
A0A8V0X667		Uncharacterized protein	9913.31	9443.5	10209.1	6767.59	10462.9	11677.1	11350.7	9727.65	13273.9	14294.4	8220.38	13.2752	13.2051	13.3176	12.7244	13.353	13.5114	13.4705	13.2479	13.6963	13.8032	13.005
A0A8V0X674;A0A8V0XAB0;A0A8V0XDA5;A0A8V0XG11	LOC121106916	Death domain-associated protein 6	6673.03	5434.41	7020.68	7793.61	6169.03	4484.24	5673.98	6848.48	4593.97	5587.96	5700.42	12.7041	12.4079	12.7774	12.9281	12.5908	12.1306	12.4701	12.7416	12.1655	12.4481	12.4769
A0A8V0X675		Uncharacterized protein	46655.3	34881.6	52339.3	33157.3	44856	32609.7	45991.7	37767.3	63189.5	36844.4	34680.4	15.5098	15.0902	15.6756	15.017	15.453	14.993	15.4891	15.2048	15.9474	15.1692	15.0818
A0A8V0X678;A0A8V0X9B5	ARFIP2	ADP ribosylation factor interacting protein 2	24549.2	28069.6	29650.8	23612.6	34462.8	29343.6	24310.2	19672.8	25742.1	25073.2	29605.1	14.5834	14.7767	14.8558	14.5273	15.0728	14.8408	14.5693	14.2639	14.6518	14.6139	14.8536
A0A8V0X679;A0A8V0XDB0;A0A8V0XG21	LOC107050335	non-specific serine/threonine protein kinase	16406.8	16301.7	16003.7	17035.5	14912.8	16296.8	15898.9	15532.4	15171	14276.7	17505	14.002	13.9927	13.9661	14.0563	13.8643	13.9923	13.9566	13.923	13.889	13.8014	14.0955
A0A8V0X685		Uncharacterized protein	26256.5	32419	31113.3	25593.2	31020.2	33610.7	27921.9	28120.9	32410.2	31415.6	33597.1	14.6804	14.9846	14.9252	14.6435	14.9209	15.0366	14.7691	14.7794	14.9842	14.9392	15.036
A0A8V0X692;A0A8V0X6I6;A0A8V0XCB1	LOC121106941;LOC121106957;LOC121106941	Estradiol 17-beta-dehydrogenase 8	12458.9	7901.41	12004.6	6014.25	7680.41	3676.59	9887.36	8947.9	6947	14726.4	6377.32	13.6049	12.9479	13.5513	12.5542	12.907	11.8442	13.2714	13.1273	12.7622	13.8461	12.6387
A0A8V0X6A1		Ubiquitin conjugating enzyme E2 E2	11890	9987	12929.1	11219.6	10900.2	7591	7822.69	9621.69	3707.7	7740.13	7069.16	13.5375	13.2858	13.6583	13.4537	13.4121	12.8901	12.9334	13.2321	11.8563	12.9181	12.7873
A0A8V0X6C0	LOC121108947	Acyl-CoA dehydrogenase medium chain	30154.5	43633.1	33147.7	35485.5	39636.2	42548	42577.8	37056.2	52203.6	33738.4	36588.7	14.8801	15.4131	15.0166	15.1149	15.2745	15.3768	15.3778	15.1774	15.6719	15.0421	15.1591
A0A8V0X6D3;A0A8V0X903		Catenin delta 2	14935.2	15906.7	15703.2	18127.8	16687.9	8429.63	10851.5	13166.8	13653	3462.59	10289.8	13.8664	13.9573	13.9388	14.1459	14.0265	13.0413	13.4056	13.6846	13.7369	11.7576	13.3289
A0A8V0X6E1;A0A8V0X9H8;A0A8V0X9I2	SDHAF4	Succinate dehydrogenase assembly factor 4, mitochondrial;Succinate dehydrogenase assembly factor 4, mitochondrial;Succinate dehydrogenase assembly factor 4, mitochondrial	4981.9	15084.7	17354.2	18502.5	12828.4	6285.96	16537.1	17914.3	6654.89	13249.6	5875.82	12.2825	13.8808	14.083	14.1754	13.647	12.6179	14.0134	14.1288	12.7002	13.6937	12.5206
A0A8V0X6F4	LOC107050614	Prefoldin subunit 6	108368	105671	110680	118213	109193	87572.7	115366	113872	89708.3	76576	99173.8	16.7256	16.6892	16.756	16.851	16.7365	16.4182	16.8159	16.7971	16.453	16.2246	16.5977
A0A8V0X6G2		RING-type E3 ubiquitin transferase	16046.7	13757.2	14176.7	16895.8	18140.9	12631	13851.5	15693.2	11727.6	10735.1	12091.9	13.97	13.7479	13.7912	14.0444	14.147	13.6247	13.7578	13.9379	13.5176	13.39	13.5617
A0A8V0X6G5	COMMD6	COMM domain-containing protein	15416.4	13745	13054.1	14209.9	13356.5	16383.8	13789.9	15151.7	16076.6	13949.2	16623.2	13.9122	13.7466	13.6722	13.7946	13.7053	14	13.7513	13.8872	13.9727	13.7679	14.0209
A0A8V0X6H2;A0A8V0XCK2;Q5F3Z1	CTPS2	CTP synthase;CTP synthase;CTP synthase 2	6418.83	4377.4	4895.71	6758.22	3913.47	3714.04	3026.79	4667.72	9471.74	7270.14	5300.69	12.6481	12.0959	12.2573	12.7224	11.9342	11.8588	11.5636	12.1885	13.2094	12.8278	12.372
A0A8V0X6I3;A0A8V0X8Z5	LOC121108888	Cytochrome c oxidase subunit 6B1	472370	414829	435573	419946	412810	347828	412905	443704	296315	364347	313139	18.8496	18.6622	18.7326	18.6798	18.6551	18.408	18.6555	18.7592	18.1768	18.475	18.2564
A0A8V0X6I8	ALDOA	fructose-bisphosphate aldolase	414241	304573	293593	337136	363731	305577	276813	318268	303727	349544	334883	18.6601	18.2164	18.1635	18.363	18.4725	18.2212	18.0786	18.2799	18.2124	18.4151	18.3533
A0A8V0X6J4;A0A8V0X9L1;A0A8V0XCL2;A0A8V0XCL8	FAM135A	Family with sequence similarity 135 member A	7340.19	7316.56	5971.46	7063.79	6532.31	5753	5935.9	6662.55	4931.22	2914.98	4472.43	12.8416	12.8369	12.5439	12.7862	12.6734	12.4901	12.5353	12.7019	12.2677	11.5093	12.1268
A0A8V0X6K0;A0A8V0XHA3	DOCK1	Dedicator of cytokinesis 1	96469.1	81877.9	76893.6	74701.2	76845	76846	81177.8	77210	96870.4	70768.8	81516.8	16.5578	16.3212	16.2306	16.1888	16.2297	16.2297	16.3088	16.2365	16.5638	16.1108	16.3148
A0A8V0X6K4	MZT1	Mitotic spindle organizing protein 1	10002.3	9869.66	11229.7	7751.86	9511.98	12032	13127.7	8308.08	14686.5	12381.4	12191.8	13.288	13.2688	13.455	12.9203	13.2155	13.5546	13.6803	13.0203	13.8422	13.5959	13.5736
A0A8V0X6K8	ATP6AP1	ATPase H+ transporting accessory protein 1	28946.2	22184.3	30897.4	26607.4	24470.3	26276.9	26128.7	33490.7	21032.9	28039.1	26576.1	14.8211	14.4373	14.9152	14.6995	14.5787	14.6815	14.6733	15.0315	14.3604	14.7752	14.6978
A0A8V0X6K9	PCDH9	Protocadherin 9	15019.1	13312.3	13031.2	13813.1	14557.2	13242.2	13484.8	12293.3	15856.8	13680.1	12444.1	13.8745	13.7005	13.6697	13.7537	13.8294	13.6929	13.7191	13.5856	13.9528	13.7398	13.6032
A0A8V0X6L6	TBC1D10A	TBC1 domain family member 10A	40879.7	36693	43240.2	44177.2	33129.6	38726.9	40038	38865.7	34343.2	40816.9	36551	15.3191	15.1632	15.4001	15.431	15.0158	15.2411	15.2891	15.2462	15.0677	15.3169	15.1576
A0A8V0X6N4	TMEM147	BOS complex subunit TMEM147	8602.41	9816.11	9736.07	7675.9	11342.5	13878.6	10441.6	7555.78	13440.9	10030	10405.5	13.0705	13.2609	13.2491	12.9061	13.4694	13.7606	13.3501	12.8834	13.7143	13.292	13.3451
A0A8V0X6Q3		CDP-diacylglycerol--inositol 3-phosphatidyltransferase	15719.9	21078.4	17478.4	7325.46	23268.8	19794.5	18349.1	16124.9	18319.5	21654.1	12405.4	13.9403	14.3635	14.0933	12.8387	14.5061	14.2728	14.1634	13.977	14.1611	14.4024	13.5987
A0A8V0X6S0;Q5ZKC1	EIF2A	Eukaryotic translation initiation factor 2A	60612.8	50995.5	54863.2	55202.6	45343.5	54767.1	53711.8	58372.7	55182.1	53664.4	53404.3	15.8873	15.6381	15.7436	15.7524	15.4686	15.741	15.713	15.833	15.7519	15.7117	15.7047
A0A8V0X6S1	RAB6A	RAB6A, member RAS onco family	19458.7	12717.4	20137.9	17097.1	18097.4	23521	22584.4	21294.5	22313.5	22108.8	20314	14.2481	13.6345	14.2976	14.0615	14.1435	14.5217	14.463	14.3782	14.4456	14.4323	14.3102
A0A8V0X6T5;A0A8V0XDW4	TRIM7.2	Tripartite motif containing 7.2	23966.1	26816.2	25668.4	22253.3	30416	28400.9	25335.1	23257.3	27701.7	26021	29520.7	14.5487	14.7108	14.6477	14.4417	14.8925	14.7936	14.6288	14.5054	14.7577	14.6674	14.8494
A0A8V0X6V3;A0A8V0X9I0	TRIM36	RING-type E3 ubiquitin transferase	8516.7	8049.96	7194.14	9422.67	10216.2	14455.5	10750.6	8608.86	15697.4	8319.25	8332.46	13.0561	12.9748	12.8126	13.2019	13.3186	13.8193	13.3921	13.0716	13.9382	13.0222	13.0245
A0A8V0X6V4	OSBP2	Oxysterol-binding protein	26013.4	27394.4	28540.3	28106.4	25589.1	23979.7	27302.1	27383.3	26666.6	26909	24265.3	14.667	14.7416	14.8007	14.7786	14.6432	14.5495	14.7367	14.741	14.7027	14.7158	14.5666
A0A8V0X6W2	UFL1	E3 UFM1-protein ligase 1	9667.03	7009.59	8345.54	5439.31	7960.54	6411.03	6142.2	7733.93	2865.36	2943.75	8428.55	13.2389	12.7751	13.0268	12.4092	12.9587	12.6463	12.5845	12.917	11.4845	11.5234	13.0411
A0A8V0X6X1;A0A8V0X9Z9;A0A8V0XCR5;A0A8V0XD23;Q5ZI05	LMBRD1	LMBR1 domain containing 1;LMBR1 domain containing 1;LMBR1 domain containing 1;LMBR1 domain containing 1;Lysosomal cobalamin transport escort protein LMBD1	2763.78	3382.04	2201.01	3434.11	2093.4	3293.11	3010.23	2541.47	3416.58	1414.99	3765.11	11.4324	11.7237	11.104	11.7457	11.0316	11.6852	11.5557	11.3114	11.7383	10.4666	11.8785
A0A8V0X702	LOC107050768	Histone-lysine N-methyltransferase SETD1A	3648.37	4336.67	1885.18	5562.1	4283.31	3873.08	1204.25	3289.07	NaN	669.106	1846.83	11.833	12.0824	10.8805	12.4414	12.0645	11.9193	10.2339	11.6835	NaN	9.38609	10.8508
A0A8V0X704;A0A8V0X9L3;A0A8V0X9N2	LOC768709	Carboxymuconolactone decarboxylase-like domain-containing protein	8837.05	15409.2	4926.8	12997.8	8604.71	12914.4	8080.97	15230	15806.2	9259.98	7133.24	13.1093	13.9115	12.2664	13.666	13.0709	13.6567	12.9803	13.8946	13.9482	13.1768	12.8003
A0A8V0X717	LOC121108721	Rab-GAP TBC domain-containing protein	15473.3	6939.12	9989.7	16172.3	7687.57	9771	13479.3	13799.3	12249.8	10047.3	13458.1	13.9175	12.7605	13.2862	13.9812	12.9083	13.2543	13.7185	13.7523	13.5805	13.2945	13.7162
A0A8V0X722	OLFM2	Olfactomedin 2	4092.42	4751.12	4535.26	3652.94	3685.77	5071.08	5087.87	4319.55	7625.13	5027.08	4446.57	11.9987	12.2141	12.147	11.8348	11.8478	12.3081	12.3128	12.0767	12.8965	12.2955	12.1185
A0A8V0X745;A0A8V0X750;A0A8V0XB86;A0A8V0XB98;A0A8V0XE67;A0A8V0XE76;A0A8V0XGX6	TSPAN7	Tetraspanin	53605.2	76633.9	69001.1	66295.7	98141.8	111558	85729.4	83368.4	104354	92567.5	93645.5	15.7101	16.2257	16.0743	16.0166	16.5826	16.7674	16.3875	16.3472	16.6711	16.4982	16.5149
A0A8V0X765;F1NRZ3	RTN4R	Reticulon 4 receptor	6358.06	6067.89	7236.34	7102.62	7296.23	6786.09	7638.58	7672.68	6035.34	6784.9	6811.97	12.6344	12.567	12.821	12.7941	12.8329	12.7284	12.8991	12.9055	12.5592	12.7281	12.7339
A0A8V0X794;A0A8V0XBD1	MAP7D2	MAP7 domain containing 2	77868.2	78595.6	82206.3	95617.5	94463.4	83644.9	85554	85570.4	98124.1	94770.8	86286.3	16.2487	16.2622	16.327	16.545	16.5275	16.352	16.3845	16.3848	16.5823	16.5322	16.3968
A0A8V0X7A0		Phostensin/Taperin PP1-binding domain-containing protein	16675.8	19002.6	13751.1	20532.4	18427.9	13503.4	3011.57	19711.2	323.609	399.07	2781.8	14.0255	14.2139	13.7473	14.3256	14.1696	13.721	11.5563	14.2667	8.33811	8.6405	11.4418
A0A8V0X7A5	LOC121108973	UDENN domain-containing protein	19632.6	21319.9	23807.9	19073.8	21021.8	25298.7	20261.4	14414.7	28237.8	22179.2	26255.9	14.261	14.3799	14.5392	14.2193	14.3596	14.6268	14.3064	13.8153	14.7853	14.4369	14.6804
A0A8V0X7B2	LOC100859645	glutathione transferase	613250	473999	484575	371924	450455	475910	537137	375860	588316	421516	473258	19.2261	18.8545	18.8864	18.5047	18.781	18.8603	19.0349	18.5198	19.1662	18.6852	18.8523
A0A8V0X7C3;A0A8V0X9Z4	ASZ1	Ankyrin repeat, SAM and basic leucine zipper domain-containing protein 1;Ankyrin repeat, SAM and basic leucine zipper domain-containing protein 1	16980.5	16926.3	14230.1	15795.7	16623.6	19352.2	15560.3	13476.2	21933.2	14514.2	20094.6	14.0516	14.047	13.7967	13.9472	14.0209	14.2402	13.9256	13.7181	14.4208	13.8252	14.2945
A0A8V0X7D0;F1P0Z3	PLBD2	Phospholipase B-like	51573	41939.2	44122.5	39000.2	31406.9	40587.3	49749.2	39222.6	38748.9	37359.7	39486.8	15.6543	15.356	15.4292	15.2512	14.9388	15.3087	15.6024	15.2594	15.2419	15.1892	15.2691
A0A8V0X7D8;A0A8V0XA12	PPIC	Peptidyl-prolyl cis-trans isomerase	3879.84	7599.86	2532.28	5852.61	3572.32	7545.11	2571.31	7012.28	11089.9	1966.68	3038.35	11.9218	12.8918	11.3062	12.5149	11.8026	12.8813	11.3283	12.7757	13.437	10.9415	11.5691
A0A8V0X7E5;A0A8V0XI84	SH3KBP1	SH3 domain containing kinase binding protein 1	16482.4	17336.1	18569	17750.8	16090.5	16317.7	18305.1	17757.1	19734.7	17286.1	18034.9	14.0086	14.0815	14.1806	14.1156	13.9739	13.9941	14.16	14.1161	14.2685	14.0773	14.1385
A0A8V0X7E6	CUNH17orf49	Uncharacterized protein	1996	2193.48	2715.29	3039.96	5065.94	4292.1	2081.88	4312.63	2943.39	746.584	4616.58	10.9629	11.099	11.4069	11.5698	12.3066	12.0675	11.0237	12.0744	11.5233	9.54416	12.1726
A0A8V0X7E7	EWSR1	EWS RNA binding protein 1	60701.2	64135.2	61311.8	67829.4	71606.8	60676.3	56552.2	59067.6	35444.9	53459.7	54422.6	15.8894	15.9688	15.9039	16.0496	16.1278	15.8888	15.7873	15.8501	15.1133	15.7062	15.7319
A0A8V0X7F0	RNASEK	Ribonuclease K	68561.3	68946.5	61212.3	60337.6	79580.4	74167.3	75905.1	61264	95148.4	67887.4	60824.6	16.0651	16.0732	15.9015	15.8808	16.2801	16.1785	16.2119	15.9028	16.5379	16.0509	15.8924
A0A8V0X7G3	XK	XK-related protein	15286.1	13682.2	13954.3	22293.1	14466.6	10700.9	13820.6	11707.9	14338	12903.1	14540.5	13.8999	13.74	13.7684	14.4443	13.8204	13.3854	13.7545	13.5152	13.8076	13.6554	13.8278
A0A8V0X7G9;A0A8V0XBK1;A0A8V0XH87;A0A8V0XIC2;Q92072	DNMT1	DNA (cytosine-5)-methyltransferase;DNA (cytosine-5)-methyltransferase;DNA (cytosine-5)-methyltransferase;DNA (cytosine-5)-methyltransferase;DNA (cytosine-5)-methyltransferase 1	3102.15	3534.88	3055.37	3803.26	3275.74	3429.4	1887.96	3067.38	4129.66	2166.8	3710.03	11.5991	11.7874	11.5771	11.893	11.6776	11.7437	10.8826	11.5828	12.0118	11.0814	11.8572
A0A8V0X7H3;P63247	RACK1	Small ribosomal subunit protein RACK1	666628	722869	643002	609455	713782	724213	667383	610846	673091	663802	734242	19.3465	19.4634	19.2945	19.2172	19.4451	19.4661	19.3482	19.2204	19.3604	19.3404	19.4859
A0A8V0X7H4;E1C288	ASCC2	Activating signal cointegrator 1 complex subunit 2	8120.23	8651.18	10801.6	10172.2	9229.22	11133.1	10581.8	8866.52	12471.7	8164.3	8289.35	12.9873	13.0787	13.399	13.3123	13.172	13.4426	13.3693	13.1142	13.6064	12.9951	13.017
A0A8V0X7H5	KBTBD11	Kelch repeat and BTB domain containing 11	39535.8	45864.4	48506.8	44231.8	47590.9	51575.2	49316.4	41849.6	40621.5	47287.5	51624.4	15.2709	15.4851	15.5659	15.4328	15.5384	15.6544	15.5898	15.3529	15.31	15.5292	15.6558
A0A8V0X7I3	HNRNPC	RRM domain-containing protein	144598	193072	155863	139648	270187	209571	193134	138709	235715	196915	219376	17.1417	17.5588	17.2499	17.0914	18.0436	17.6771	17.5592	17.0817	17.8467	17.5872	17.743
A0A8V0X7J6	CNDP2	CNDP dipeptidase 2 (metallopeptidase M20 family)	142190	165374	157577	153499	172356	148810	155810	158526	144119	150328	165551	17.1175	17.3354	17.2657	17.2279	17.395	17.1831	17.2494	17.2744	17.1369	17.1977	17.3369
A0A8V0X7L4;A0A8V0XDW8	TWF1	Twinfilin actin binding protein 1	3.96783e+06	4651064	4.43406e+06	4.08347e+06	4742138	4.10532e+06	4.30869e+06	4.39733e+06	4.25118e+06	4.13279e+06	4.15784e+06	21.9199	22.1491	22.0802	21.9614	22.1771	21.9691	22.0388	22.0682	22.0194	21.9787	21.9874
A0A8V0X7L6;A0A8V0XIH1	FCHSD2	FCH and double SH3 domains 2	10570.6	10757.5	9772.01	11621.9	13218.8	11354.6	9137.89	8383.46	9240.56	9412.29	10176.1	13.3678	13.3931	13.2544	13.5046	13.6903	13.471	13.1576	13.0333	13.1738	13.2003	13.3129
A0A8V0X7N5	PON1	Paraoxonase	30315.2	40801.3	35129.5	34030	43743.3	38862	26370.1	30873.1	27004.6	23363.2	39108.2	14.8878	15.3163	15.1004	15.0545	15.4168	15.2461	14.6866	14.9141	14.7209	14.512	15.2552
A0A8V0X7N6	LOC100859273	HECT domain-containing protein	31784.6	35697.7	37660.9	32656.1	33991.6	33607.4	34657.2	37810.6	34183.7	37130.5	35400.9	14.956	15.1235	15.2008	14.9951	15.0529	15.0365	15.0809	15.2065	15.061	15.1803	15.1115
A0A8V0X7P0	METTL10	EEF1A lysine methyltransferase 2	8638.63	9214.22	8158.21	10894.9	8138.05	6375.21	7010.77	11224.7	5755.74	10032.6	4718.39	13.0766	13.1696	12.994	13.4114	12.9905	12.6383	12.7754	13.4544	12.4908	13.2924	12.2041
A0A8V0X7P4	SDCBP	Syndecan binding protein	36237.4	40122.2	35167.7	39166.3	54420.9	32645.4	33217.1	34825	18969.1	22667.1	32926.4	15.1452	15.2921	15.102	15.2573	15.7319	14.9946	15.0196	15.0878	14.2114	14.4683	15.007
A0A8V0X7P8	VCPIP1	ubiquitinyl hydrolase 1	14829.1	16221.6	17445	16563.5	16245.3	17606.7	17287.6	14078.4	18031.7	14409.9	17869.4	13.8561	13.9856	14.0905	14.0157	13.9877	14.1038	14.0774	13.7812	14.1382	13.8148	14.1252
A0A8V0X7S3		Eukaryotic translation initiation factor 3 subunit C N-terminal domain-containing protein	142449	126343	140336	136642	132300	115666	120300	123150	120822	132781	123683	17.1201	16.947	17.0985	17.06	17.0135	16.8196	16.8763	16.9101	16.8825	17.0187	16.9163
A0A8V0X7S6;A0A8V0XE37	FAM175B	Family with sequence similarity 175 member B	25436.1	25170.4	23943.5	19172.7	24844.5	21452.3	22414.7	20288.1	23313.8	23985.9	23632.7	14.6346	14.6194	14.5473	14.2268	14.6006	14.3888	14.4522	14.3083	14.5089	14.5499	14.5285
A0A8V0X7T2;A0A8V0XAG3	LPIN2	phosphatidate phosphatase	5601.56	4206.55	5146.83	4939.85	5159.63	4245.01	3234.44	4345.11	7365.5	3637.34	3918.2	12.4516	12.0384	12.3295	12.2703	12.3331	12.0516	11.6593	12.0852	12.8466	11.8287	11.936
A0A8V0X7W2	SCYL1	Protein kinase domain-containing protein	26185.2	25206.2	25175.2	24219	23501.3	19715.4	21857.3	29951.5	25881.3	20806.9	21932.4	14.6765	14.6215	14.6197	14.5639	14.5205	14.267	14.4158	14.8703	14.6596	14.3448	14.4208
A0A8V0X7Z2;A0A8V0X802;A0A8V0XB29;F1NRK4	LRRC1	Leucine rich repeat containing 1	2565.93	1486.83	4424.08	6049.2	3713.15	2694.34	4456.71	5015.75	5899.85	2451.27	4357.72	11.3253	10.538	12.1112	12.5625	11.8584	11.3957	12.1218	12.2922	12.5265	11.2593	12.0894
A0A8V0X815	CCS	Superoxide dismutase copper chaperone	17530.1	17973.7	16933.9	16278.7	17159.9	12766.1	15669	18869.4	12652.7	16659.8	17092	14.0975	14.1336	14.0476	13.9907	14.0668	13.64	13.9356	14.2038	13.6272	14.0241	14.061
A0A8V0X816;A0A8V0XB44	MID1	RING-type E3 ubiquitin transferase	6685.08	8559.94	7310.88	9028.4	9393.52	7175.25	7581.92	3613.48	9266.51	8720.88	10040.9	12.7067	13.0634	12.8358	13.1403	13.1975	12.8088	12.8883	11.8192	13.1778	13.0903	13.2936
A0A8V0X820	SPTBN2	Spectrin beta chain	5520.66	7497.6	5568.85	7174.23	6841.7	7272.75	7636.46	6373.29	5388.04	6671.52	6309.72	12.4306	12.8722	12.4432	12.8086	12.7401	12.8283	12.8987	12.6378	12.3955	12.7038	12.6234
A0A8V0X822;A0A8V0X8B1	LOC121108872	Uncharacterized protein;Mitochondrial import receptor subunit TOM40 homolog	87601.1	117842	123121	110670	111032	130673	135988	113186	189872	145655	122298	16.4187	16.8465	16.9097	16.7559	16.7606	16.9956	17.0531	16.7883	17.5347	17.1522	16.9
A0A8V0X823;A0A8V0XC67;A0A8V0XHU3	PGM3	Phosphoacetylglucosamine mutase	100772	96085.1	130113	120961	103666	97097.9	107136	106872	91289.2	125137	92413.7	16.6207	16.552	16.9894	16.8842	16.6616	16.5672	16.7091	16.7055	16.4782	16.9332	16.4958
A0A8V0X835;A0A8V0X851;A0A8V0XB59;A0A8V0XB85;A0A8V0XDT1;A0A8V0XDT6;A0A8V0XDU5;A0A8V0XDX4;A0A8V0XED7;A0A8V0XEG7;P11533	DMD	Dystrophin	25626.6	24853	24535.8	25029.1	19312.9	12112.6	19164.8	23417.8	17208.3	16132.4	17879.4	14.6454	14.6011	14.5826	14.6113	14.2373	13.5642	14.2262	14.5153	14.0708	13.9777	14.126
A0A8V0X846;A0A8V0XAU9		Acyl-CoA dehydrogenase/oxidase C-terminal domain-containing protein	19361.2	29380.4	17891.9	23495.3	27961.7	30182	26037.4	22306.6	28593.9	21462	26906.5	14.2409	14.8426	14.127	14.5201	14.7712	14.8814	14.6683	14.4452	14.8034	14.3895	14.7157
A0A8V0X848;A0A8V0XCA0	ERI1	Exoribonuclease 1	657.668	525.908	NaN	1169.88	NaN	1981.87	1261.58	NaN	NaN	577.113	NaN	9.36122	9.03867	NaN	10.1921	NaN	10.9526	10.301	NaN	NaN	9.17271	NaN
A0A8V0X852;A0A8V0XJ32;A0A8V0XJ42;Q5ZIV9	SCIN	Scinderin	9434.1	6389.14	6224.68	6233.29	7317.33	5327.23	5456.96	4570.46	6901.4	5699.93	7619.29	13.2037	12.6414	12.6038	12.6058	12.8371	12.3792	12.4139	12.1581	12.7527	12.4767	12.8954
A0A8V0X868;A0A8V0XCB5	GGH	folate gamma-glutamyl hydrolase	10295.8	12856.2	10194	7554.03	8224.38	12592.4	11460.4	10815.5	10104	7037.97	13047.7	13.3298	13.6502	13.3154	12.883	13.0057	13.6203	13.4844	13.4008	13.3026	12.7809	13.6715
A0A8V0X898;A0A8V0XE33;A0A8V0XE38;E3VVZ8	ELOVL5	Elongation of very long chain fatty acids protein 5;Elongation of very long chain fatty acids protein 5;Elongation of very long chain fatty acids protein;Elongation of very long chain fatty acids protein 5	3151.86	6691.09	2394.34	3869.02	7388.67	3959.14	1046.5	2734.93	2726.4	1876.91	1503.42	11.622	12.708	11.2254	11.9178	12.8511	11.951	10.0314	11.4173	11.4128	10.8741	10.554
A0A8V0X8A0;A0A8V0XCD7;A0A8V0XCF3;A0A8V0XFB0;A0A8V0XJ91	DOPEY2	DOP1 leucine zipper like protein A	6967.7	10626.7	8112.46	9128.96	7632.34	8350.89	6286.59	8286.91	7285.15	3689.76	6338.75	12.7665	13.3754	12.9859	13.1562	12.8979	13.0277	12.6181	13.0166	12.8307	11.8493	12.63
A0A8V0X8C7	VKORC1	vitamin-K-epoxide reductase (warfarin-sensitive)	25656.7	22565	19916.6	18264.4	24665.7	20475.5	12645.7	22072.6	11959.6	24830.3	20051.9	14.647	14.4618	14.2817	14.1567	14.5902	14.3216	13.6264	14.43	13.5459	14.5998	14.2915
A0A8V0X8D9	LOC107050649	AP complex subunit sigma	34685	31376.2	34243.7	34201.1	25360.1	33041.6	33778.2	31733.9	40531.2	28802.6	36647.9	15.082	14.9374	15.0636	15.0618	14.6303	15.012	15.0438	14.9537	15.3067	14.8139	15.1614
A0A8V0X8E4		Uncharacterized protein	35209.9	32302.7	33969.2	30791.2	33320.8	33984.9	40952.8	33135.4	40464.1	37417	32731.5	15.1037	14.9794	15.0519	14.9102	15.0241	15.0526	15.3217	15.0161	15.3044	15.1914	14.9984
A0A8V0X8E6;A0A8V0XE77	LOC107056305	DNA-directed RNA polymerase	32899.6	26371.6	31077.8	32193.5	29304.2	27374.3	28898.5	31744.2	25906.4	30239.6	27046.4	15.0058	14.6867	14.9236	14.9745	14.8388	14.7405	14.8187	14.9542	14.661	14.8842	14.7232
A0A8V0X8F3;A0A8V0XB35	ATE1	Arginyl-tRNA--protein transferase 1	5232.94	4323.15	4552.88	5647.45	4650.51	3747.35	4240.79	4938.42	2771.62	1895.97	3418.59	12.3534	12.0779	12.1526	12.4634	12.1832	11.8717	12.0501	12.2698	11.4365	10.8887	11.7392
A0A8V0X8F5;A0A8V0XI70	NUP98	Nuclear pore complex protein Nup98-Nup96	32797.6	32569.4	31096.4	32608.3	35571.7	33739.9	32350	31709.8	33605.3	31841	33736.6	15.0013	14.9912	14.9245	14.993	15.1184	15.0422	14.9815	14.9526	15.0364	14.9586	15.042
A0A8V0X8H8		Eukaryotic translation elongation factor 1 gamma	622687	628074	611935	631609	692160	628666	598127	615714	636758	609110	647449	19.2481	19.2606	19.223	19.2687	19.4007	19.2619	19.1901	19.2319	19.2804	19.2163	19.3044
A0A8V0X8K0	ACER3	Alkaline ceramidase	2404.77	5629.53	2477.47	3967.3	7146.1	4150.26	505.09	3059.88	24778.1	1.73629	927.053	11.2317	12.4588	11.2747	11.9539	12.8029	12.019	8.9804	11.5793	14.5968	0.796006	9.85651
A0A8V0X8K1	LOC107050463	Uncharacterized protein	4178.67	1998.97	3906.58	3389.19	NaN	1766.68	4890.54	576.107	6277.37	6798.5	8243	12.0288	10.965	11.9317	11.7267	NaN	10.7868	12.2558	9.17019	12.6159	12.731	13.009
A0A8V0X8L8;A0A8V0XIA6;A0A8V0XJJ3		Complement C3	16605.5	25209.8	15569.2	22864	27161.5	16150.6	9448.3	10573.4	43828.3	15955.9	18864.2	14.0194	14.6217	13.9264	14.4808	14.7293	13.9793	13.2058	13.3681	15.4196	13.9618	14.2034
A0A8V0X8M0	PRKX	Protein kinase X-linked	6198.41	3641.64	5700.89	5258.88	6566.03	4347.78	5908.59	4532.13	5699.63	5917.23	2851.68	12.5977	11.8304	12.477	12.3605	12.6808	12.0861	12.5286	12.146	12.4767	12.5307	11.4776
A0A8V0X8N1;A0A8V0XFL8;A0A8V0XFM3;A0A8V0XID1;A0A8V0XID6;Q5ZKL6	MBOAT2;MBOAT2;MBOAT2;MBOAT2;MBOAT2;mboat2	Membrane bound O-acyltransferase domain containing 2;Membrane bound O-acyltransferase domain containing 2;Membrane bound O-acyltransferase domain containing 2;Membrane bound O-acyltransferase domain containing 2;Membrane bound O-acyltransferase domain containing 2;Lysophospholipid acyltransferase 2	10090.8	7179.6	8774.55	8366	10382.9	11078	7161.43	8739.62	12965	9965.17	10504.3	13.3007	12.8097	13.0991	13.0303	13.3419	13.4354	12.806	13.0934	13.6623	13.2827	13.3587
A0A8V0X8Q2	CLN5	Ceroid-lipofuscinosis, neuronal 5	5957.73	6739.61	1497.2	4843.16	10217.2	9693.98	10392.5	6873.71	10386.7	7365.3	9646.1	12.5405	12.7184	10.548	12.2417	13.3187	13.2429	13.3433	12.7469	13.3425	12.8465	13.2357
A0A8V0X8Q7;E1BQD1	GATD3AL1	Putative glutamine amidotransferase like class 1 domain containing 3A-like1	37048.6	49731.4	19249.3	51072.6	47550.3	3989.37	5633.9	49015.6	NaN	592.719	18633.8	15.1771	15.6019	14.2325	15.6403	15.5372	11.9619	12.4599	15.581	NaN	9.2112	14.1856
A0A8V0X8R6;A0A8V0XBL2	TRA2A	Transformer 2 alpha homolog	126544	140810	142251	148418	160232	114127	119227	151106	100807	133585	119961	16.9493	17.1034	17.1181	17.1793	17.2898	16.8003	16.8633	17.2052	16.6212	17.0274	16.8722
A0A8V0X8T6		Catenin delta 2	8706.83	8600.23	5628.89	8422.24	7502.71	6442.29	6408.79	6797.36	10489	5246.78	7817.08	13.0879	13.0702	12.4586	13.04	12.8732	12.6534	12.6458	12.7308	13.3566	12.3572	12.9324
A0A8V0X8U3;A0A8V0XJT1	ASAP2	ArfGAP with SH3 domain, ankyrin repeat and PH domain 2;ArfGAP with SH3 domain, ankyrin repeat and PH domain 2	21364.2	26414.9	22708.4	25637.5	23485.1	25993.9	22941.8	24752.1	22535.9	22861.7	25023.8	14.3829	14.6891	14.4709	14.646	14.5195	14.6659	14.4857	14.5953	14.4599	14.4806	14.611
A0A8V0X8Y4;A0A8V0XBN2	PLCL2	Phosphoinositide phospholipase C	9899.58	12967.6	11011.1	10030	13843.4	11684.9	12625.1	9798	7393.18	7412.93	11196.4	13.2732	13.6626	13.4267	13.292	13.7569	13.5124	13.624	13.2583	12.852	12.8558	13.4508
A0A8V0X8Z8	KCTD12	Uncharacterized protein	126099	147280	158738	136755	166121	139506	157952	121534	155791	152931	140866	16.9442	17.1682	17.2763	17.0612	17.3419	17.09	17.2691	16.891	17.2492	17.2225	17.104
A0A8V0X911	LMO7	LIM domain 7	395.501	840.73	1234.2	1294.27	NaN	1136.59	1006.22	517.451	1106.56	547.785	917.124	8.62754	9.7155	10.2694	10.3379	NaN	10.1505	9.97472	9.01528	10.1119	9.09747	9.84097
A0A8V0X933;A0A8V0XG04;A0A8V0XIR7;Q90932	NFIX	Nuclear factor 1;Nuclear factor 1;Nuclear factor 1;Nuclear factor 1 X-type	14182.9	13396.5	12245.7	13349.7	9994.04	10210.2	10674.6	12569.1	7546.88	9717.64	10388	13.7919	13.7096	13.58	13.7045	13.2869	13.3177	13.3819	13.6176	12.8817	13.2464	13.3426
A0A8V0X956;A0A8V0XBW3	HDAC10	Histone deacetylase 10	4092.95	3462.99	3363.08	5238.61	5285.02	4499.34	5050.52	5141.17	8140.39	7022.92	4276.95	11.9989	11.7578	11.7156	12.355	12.3677	12.1355	12.3022	12.3279	12.9909	12.7779	12.0624
A0A8V0X980	CALR	Calreticulin	963649	1.12229e+06	1.08565e+06	1.01047e+06	1.01134e+06	720369	857767	1243840	565963	857504	756110	19.8781	20.098	20.0501	19.9466	19.9478	19.4584	19.7102	20.2464	19.1103	19.7098	19.5282
A0A8V0X997		Hemopexin	NaN	313.184	4164.55	NaN	5103.98	NaN	627.646	NaN	1256.92	3133.93	NaN	NaN	8.29087	12.0239	NaN	12.3174	NaN	9.29381	NaN	10.2957	11.6138	NaN
A0A8V0X9A6	MOSPD2	Motile sperm domain containing 2	32429.6	26274.3	16953.9	21507	24722.3	7907.77	19970.5	17842.1	13735.6	17908.3	13348.3	14.985	14.6814	14.0493	14.3925	14.5935	12.9491	14.2856	14.123	13.7456	14.1283	13.7044
A0A8V0X9B6	GPM6A	Glycoprotein M6A	536353	476612	443388	506630	531189	555943	511648	458460	472782	518093	486493	19.0328	18.8625	18.7582	18.9506	19.0189	19.0846	18.9648	18.8064	18.8508	18.9829	18.8921
A0A8V0X9D4;A0A8V0XDF8;A0A8V0XDH2;A0A8V0XIZ8;A0A8V0XJ03;A0A8V0XKC2;A0A8V0XKE2	ADAM17	ADAM metallopeptidase domain 17	4932.15	2631.51	4703.71	4112.04	3283.32	3467.75	2876.09	499.909	2434.58	3826.57	3767.87	12.268	11.3617	12.1996	12.0056	11.6809	11.7598	11.4899	8.96552	11.2495	11.9018	11.8795
A0A8V0X9G9;A0A8V0XDK1;A0A8V0XDK8;A0A8V0XJ40;A0A8V0XKH6;Q90641	PKIA	Protein kinase (cAMP-dependent, catalytic) inhibitor alpha;Protein kinase (cAMP-dependent, catalytic) inhibitor alpha;Protein kinase (cAMP-dependent, catalytic) inhibitor alpha;Protein kinase (cAMP-dependent, catalytic) inhibitor alpha;Protein kinase (cAMP-dependent, catalytic) inhibitor alpha;cAMP-dependent protein kinase inhibitor alpha	15278.7	18426.5	22263.8	18011.5	16504.5	14917.1	18599.8	20307.6	14791.7	17204.5	15471.8	13.8992	14.1695	14.4424	14.1366	14.0106	13.8647	14.183	14.3097	13.8525	14.0705	13.9174
A0A8V0X9H2;A0A8V0XF81;A0A8V0XG09;Q5ZMS6	TDRD3	Tudor domain-containing protein 3	18554	18994.4	19099.8	21971.8	18120.8	18964.1	16504.5	21703.4	19688.5	19375.2	18712.8	14.1794	14.2133	14.2213	14.4234	14.1454	14.211	14.0106	14.4056	14.2651	14.2419	14.1917
A0A8V0X9H5	PPM1L	Protein phosphatase, Mg2+/Mn2+ dependent 1L	9070.66	7687.64	7750.69	8425.37	8854.82	9469.11	6479.16	7289.36	10255.1	8348.72	9419.19	13.147	12.9083	12.9201	13.0405	13.1122	13.209	12.6616	12.8316	13.3241	13.0273	13.2014
A0A8V0X9H6	ZADH2	Zinc binding alcohol dehydrogenase domain containing 2	22732	24181.6	19177.8	21918.6	29347.1	29297.1	27684.8	17806.2	35561.1	26723.2	25509.6	14.4724	14.5616	14.2271	14.4199	14.8409	14.8385	14.7568	14.1201	15.118	14.7058	14.6388
A0A8V0X9K5;A0A8V0XCK9;A0A8V0XCL3	MYT1L	Myelin transcription factor 1 like	19115.9	24108	26718.7	16711.9	33420.8	25155.3	19937	23698.3	24919.5	24906.7	23140.2	14.2225	14.5572	14.7056	14.0286	15.0285	14.6186	14.2832	14.5325	14.605	14.6042	14.4981
A0A8V0X9N1;A0A8V0XJ99	ILVBL	2-hydroxyacyl-CoA lyase 2	37799.6	37486.6	32124.4	36853.8	39694	40630.8	37894.6	33268	50908.9	39071.6	38198.6	15.2061	15.1941	14.9714	15.1695	15.2766	15.3103	15.2097	15.0218	15.6356	15.2538	15.2212
A0A8V0X9N5	SMC4	Structural maintenance of chromosomes protein	8357.55	10686.6	7603.5	7944.52	5502.87	9273.54	7448.31	8831.68	7698.95	6491.01	8253.57	13.0289	13.3835	12.8924	12.9557	12.426	13.1789	12.8627	13.1085	12.9104	12.6642	13.0108
A0A8V0X9P2	POLR1E	RNA polymerase I subunit E	1506.03	5451.44	3339.29	7857.02	4052.51	9489.12	4604.63	6610.16	13740.1	5630.53	5082.64	10.5565	12.4124	11.7053	12.9398	11.9846	13.2121	12.1689	12.6905	13.7461	12.4591	12.3114
A0A8V0X9P7;A0A8V0XA69;A0A8V0XA97;A0A8V0XE11;A0A8V0XEJ0;A0A8V0XL02;A0A8V0XL81		Ig-like domain-containing protein;Immunoglobulin V-set domain-containing protein;Ig-like domain-containing protein;Ig-like domain-containing protein;Ig-like domain-containing protein;Ig-like domain-containing protein;Ig-like domain-containing protein	12245.9	12742.4	32199	8063.57	31460.5	5822.05	3899.31	10069.5	36245.1	28297.5	11633.5	13.58	13.6374	14.9747	12.9772	14.9413	12.5073	11.929	13.2977	15.1455	14.7884	13.506
A0A8V0X9S4;A0A8V0XCS7;A0A8V0XFI1;A0A8V0XGD0	TSSC1	Tumor suppressing subtransferable candidate 1	70048.4	86809.3	75115.3	65344.4	90954.6	79345.4	75747.1	69358	75475.4	71613	82516.4	16.0961	16.4056	16.1968	15.9958	16.4729	16.2759	16.2089	16.0818	16.2037	16.1279	16.3324
A0A8V0X9T4	GRHPR	Glyoxylate and hydroxypyruvate reductase	20203.6	41979.2	25604.1	40158.2	20890.3	37667.7	20321.3	37225.9	35635.3	21103.9	22173	14.3023	15.3574	14.6441	15.2934	14.3505	15.201	14.3107	15.184	15.121	14.3652	14.4365
A0A8V0X9V1	VAPA	VAMP associated protein A	443236	350627	387032	385905	393791	397672	375299	374182	364180	409820	342044	18.7577	18.4196	18.5621	18.5579	18.5871	18.6012	18.5177	18.5134	18.4743	18.6446	18.3838
A0A8V0X9V5	TOMM5	Translocase of outer mitochondrial membrane 5	56404.3	127191	110669	74414.2	67180.5	80857.4	107718	111967	96257.1	110323	73911.6	15.7835	16.9566	16.7559	16.1833	16.0358	16.3031	16.7169	16.7727	16.5546	16.7514	16.1735
A0A8V0X9W8;A0A8V0XKZ2	CNR1	Cannabinoid receptor;Cannabinoid receptor 1	7550.58	9921.16	8608.04	7989.31	10315.4	11542.9	9642.11	8247.79	11353.1	10760.3	11348.1	12.8824	13.2763	13.0715	12.9639	13.3325	13.4947	13.2351	13.0098	13.4708	13.3934	13.4702
A0A8V0X9X0	C10orf88	Chromosome 10 open reading frame 88	4723.58	2588.4	3296.47	4445.09	2476.97	1049.31	1680.01	3304.89	1170.27	3334.46	683.566	12.2057	11.3378	11.6867	12.118	11.2744	10.0352	10.7143	11.6904	10.1926	11.7032	9.41694
A0A8V0X9Y1;P09653	TUBB6;	Tubulin beta chain;Tubulin beta-5 chain	4603243	4.09803e+06	4.62395e+06	4.07153e+06	3834618	3.74136e+06	3.78188e+06	4.29697e+06	4.07768e+06	4.06722e+06	3.8602e+06	22.1342	21.9665	22.1407	21.9571	21.8707	21.8351	21.8507	22.0349	21.9593	21.9556	21.8802
A0A8V0X9Y3	TMX3	Thioredoxin related transmembrane protein 3	54224.3	53545.5	51447.9	51689.4	69075.6	62606.9	42620.1	56284.6	44957.7	50336.4	56505.5	15.7267	15.7085	15.6508	15.6576	16.0759	15.934	15.3792	15.7805	15.4563	15.6193	15.7861
A0A8V0X9Y5;A0A8V0XE15;A0A8V0XE20;A0A8V0XL07	ADGRL3	Adhesion G protein-coupled receptor L3	40807.5	43203.3	48575.4	45462	48615.1	43407.2	45095	45142.8	47344.7	47138.6	41700.1	15.3165	15.3989	15.5679	15.4724	15.5691	15.4056	15.4607	15.4622	15.5309	15.5246	15.3478
A0A8V0XA19	MCOLN1	Mucolipin TRP cation channel 1	2773.56	4164.09	2248.13	2203.81	2758.86	3713.45	2593.86	3228.03	1554.07	3741.29	3257.06	11.4375	12.0238	11.1345	11.1058	11.4299	11.8585	11.3409	11.6564	10.6018	11.8693	11.6694
A0A8V0XA23;A0A8V0XFT0;A0A8V0XGP2;E3VVZ7	ELOVL4	Elongation of very long chain fatty acids protein;Elongation of very long chain fatty acids protein;Elongation of very long chain fatty acids protein;Elongation of very long chain fatty acids protein 4	3364.21	1755.36	2126.64	2227.63	1823.99	1387.62	476.329	1788.48	928.097	1193.25	121.449	11.7161	10.7775	11.0544	11.1213	10.8329	10.4384	8.89581	10.8045	9.85813	10.2207	6.92421
A0A8V0XA35	GRM8	Glutamate metabotropic receptor 8	11758	8921.13	8861.91	8798.57	10450.6	10453.3	9333.8	10114.6	10805.2	9254.42	8209.35	13.5214	13.123	13.1134	13.1031	13.3513	13.3517	13.1882	13.3041	13.3994	13.1759	13.0031
A0A8V0XA37;A0A8V0XD34	TOP2B	DNA topoisomerase 2	72723.4	67560	66295.7	79598.9	95005.3	89217.8	71258.5	67336.8	77876.8	78974.5	79760.2	16.1501	16.0439	16.0166	16.2805	16.5357	16.445	16.1208	16.0391	16.2489	16.2691	16.2834
A0A8V0XA55;A0A8V0XH05;A0A8V0XH10;A0A8V0XL76	SLC25A13	Solute carrier family 25 member 13	114256	111073	107424	90854.1	102421	104892	113522	100320	126267	107072	110692	16.8019	16.7611	16.713	16.4713	16.6442	16.6785	16.7926	16.6142	16.9461	16.7082	16.7562
A0A8V0XA63;A0A8V0XFX7	CDC37	Hsp90 co-chaperone Cdc37	244869	220114	269353	245381	215830	186689	216146	267261	213752	238968	215775	17.9017	17.7479	18.0391	17.9047	17.7195	17.5103	17.7216	18.0279	17.7056	17.8665	17.7192
A0A8V0XA66	AASS	Aminoadipate-semialdehyde synthase	8028.49	9710.9	12190.9	9251.88	10278.2	10756.4	10710.3	9167.9	10235.1	5977.35	10586.6	12.9709	13.2454	13.5735	13.1755	13.3273	13.3929	13.3867	13.1624	13.3212	12.5453	13.3699
A0A8V0XA93	LOC121108916	Uncharacterized protein	12033.7	9898.12	13081.4	8214.86	10663.4	8213.88	7921.08	9570.54	10204.1	9431.29	11105.4	13.5548	13.2729	13.6752	13.004	13.3804	13.0038	12.9515	13.2244	13.3169	13.2032	13.439
A0A8V0XA95	PTPRZ1	protein-tyrosine-phosphatase	10223.9	5272.74	2671.59	4924.18	4090.73	2539.19	4086.09	6986.19	3148.11	5041.54	NaN	13.3197	12.3643	11.3835	12.2657	11.9981	11.3102	11.9965	12.7703	11.6203	12.2996	NaN
A0A8V0XAA6	STAU2	Double-stranded RNA-binding protein Staufen homolog 2	21713.4	26178.5	20534	25824	11829.8	17414.4	20184.2	24438	18142.1	18842.1	19596.2	14.4063	14.6761	14.3257	14.6564	13.5301	14.088	14.3009	14.5768	14.1471	14.2017	14.2583
A0A8V0XAA9;E1BTK3	ZCRB1	Zinc finger CCHC-type and RNA-binding motif-containing protein 1	3864.47	4841.95	3404.78	4819.81	10300	11532.1	3529.49	3684.46	3652.95	4526.11	8809.34	11.9161	12.2414	11.7333	12.2348	13.3304	13.4934	11.7852	11.8472	11.8348	12.1441	13.1048
A0A8V0XAB1	STAU2	Double-stranded RNA-binding protein Staufen homolog 2	103308	97498.5	97359.9	94224.3	81698.5	88750.4	93440.3	105326	100667	92334.9	94789.9	16.6566	16.5731	16.571	16.5238	16.318	16.4375	16.5118	16.6845	16.6192	16.4946	16.5324
A0A8V0XAC5;A0A8V0XAD0;A0A8V0XAD2	CBLN2	Cerebellin 2	10899	12323.7	13492.7	12018.4	16100.1	15231.7	16369.8	11948.4	19874.4	18026	15799.1	13.4119	13.5891	13.7199	13.553	13.9748	13.8948	13.9987	13.5445	14.2786	14.1378	13.9476
A0A8V0XAD1;A0A8V0XDC8;A0A8V0XGZ3	MED14	Mediator of RNA polymerase II transcription subunit 14	8467.27	7026.79	7228.83	8475	4069.8	5153.03	5250.96	6523.34	2268.97	4738.88	5610.31	13.0477	12.7787	12.8195	13.049	11.9907	12.3312	12.3584	12.6714	11.1478	12.2103	12.4539
A0A8V0XAD3;A0A8V0XGU7;A0A8V0XL67		Ig-like domain-containing protein	2997.03	4176.23	10885.9	2319.65	9595.94	266.146	376.192	1748.84	10060.9	5278.9	3254	11.5493	12.028	13.4102	11.1797	13.2282	8.05608	8.55533	10.7722	13.2965	12.366	11.668
A0A8V0XAD5		DUF4536 domain-containing protein	7446.36	8475.01	5206	8045.97	8103.67	8518.13	6272.7	5858.61	5678.06	4703.12	5533.82	12.8623	13.049	12.346	12.9741	12.9844	13.0563	12.6149	12.5163	12.4712	12.1994	12.4341
A0A8V0XAD6;A0A8V0XH90;F1NH08	UGT8	UDP glycosyltransferase 8;UDP-glucuronosyltransferase;UDP glycosyltransferase 8	2786.54	2991.16	1907.84	1278.29	1866.13	1492.77	731.262	1977.52	533.693	605.242	1455.12	11.4443	11.5465	10.8977	10.32	10.8658	10.5438	9.51424	10.9495	9.05987	9.24137	10.5069
A0A8V0XAE0	DLGAP1	DLG associated protein 1	6650.15	6967.49	6441.75	6342.11	7068.47	7935.64	6632.01	5982.58	4732.87	6167.24	8112.68	12.6992	12.7664	12.6532	12.6307	12.7872	12.9541	12.6952	12.5466	12.2085	12.5904	12.986
A0A8V0XAE6;A0A8V0XEH1;A0A8V0XH94;P85000	SPINK2;SPINK2;SPINK2;	Kazal-like domain-containing protein;Kazal-like domain-containing protein;Kazal-like domain-containing protein;Trypsin inhibitor ClTI-1	37593.6	6992.37	11610.8	11848.3	23193.6	28927.5	19123.6	13490.3	50615.3	5771.01	5549.19	15.1982	12.7716	13.5032	13.5324	14.5014	14.8202	14.2231	13.7196	15.6273	12.4946	12.4381
A0A8V0XAG9		Histone acetyltransferase	6007.68	4748.35	3872.34	5369.51	4962.41	4871.86	6550.72	4749.85	NaN	3967.32	6518.67	12.5526	12.2132	11.919	12.3906	12.2768	12.2503	12.6774	12.2137	NaN	11.9539	12.6704
A0A8V0XAH0;F1NPD7;Q5ZK69	PAAF1	Proteasomal ATPase associated factor 1;Proteasomal ATPase associated factor 1;Proteasomal ATPase-associated factor 1	10788.2	10758.8	10065.1	7818.66	12033.3	12213.6	9812.36	6271.95	14851.4	9917.71	11022.1	13.3972	13.3932	13.2971	12.9327	13.5547	13.5762	13.2604	12.6147	13.8583	13.2758	13.4281
A0A8V0XAH3	PLPP4	Phospholipid phosphatase 4	4369.26	3114.35	1876.77	3542.68	3631.67	2929.88	2097.87	3013.41	850.735	2698.15	3715.77	12.0932	11.6047	10.874	11.7906	11.8264	11.5166	11.0347	11.5572	9.73257	11.3978	11.8594
A0A8V0XAH4;A0A8V0XG64	ATP6AP2	Renin receptor	41565.3	50541.9	50380.9	45607.6	55046.7	46242	48708.6	45648.3	74654.2	58579.6	48138.3	15.3431	15.6252	15.6206	15.477	15.7484	15.4969	15.5719	15.4783	16.1879	15.8381	15.5549
A0A8V0XAH5;A0A8V0XHC4;A0A8V0XK28;A0A8V0XLK9	NUDT9	Nudix hydrolase 9	22113.5	22238.2	27642.7	23702.9	26506.2	20657.4	25374.6	24712.3	21521.2	23297.4	23155.3	14.4326	14.4408	14.7546	14.5328	14.694	14.3344	14.6311	14.5929	14.3935	14.5079	14.4991
A0A8V0XAI4;A0A8V0XAJ4;A0A8V0XHD2;A0A8V0XHD7;A0A8V0XLM2	ITGB8	Integrin beta	4220.93	3704.37	3915.8	3993.91	3628.66	5619.57	4492.12	3282.96	10473.2	7031.01	4254.77	12.0433	11.855	11.9351	11.9636	11.8252	12.4562	12.1332	11.6808	13.3544	12.7795	12.0549
A0A8V0XAL2;A0A8V0XAL7;A0A8V0XEP3;A0A8V0XHG1;A0A8V0XK66	PGLYRP2	Peptidoglycan recognition protein 2	11002.6	4749.75	6254.22	3718.32	2975.87	5407.71	16465.1	5191.75	25292.8	6147.14	4458.89	13.4256	12.2136	12.6106	11.8604	11.5391	12.4008	14.0071	12.342	14.6264	12.5857	12.1225
A0A8V0XAM8	NEU3	Signal peptidase complex subunit 2	3591.77	2612.78	1491.75	2867.26	5171.61	4927.11	1753.51	1735.74	3933.22	3609.98	3689.77	11.8105	11.3514	10.5428	11.4855	12.3364	12.2665	10.776	10.7613	11.9415	11.8178	11.8493
A0A8V0XAN8	LOC107050717	Calumenin	342703	349654	362567	374257	329011	273827	305561	388094	292521	317510	318534	18.3866	18.4156	18.4679	18.5137	18.3278	18.0629	18.2211	18.566	18.1582	18.2764	18.2811
A0A8V0XAP8	PTPN13	Protein tyrosine phosphatase non-receptor type 13	92908.6	104395	150183	57638.8	84942.7	123932	87719.5	99673.3	137794	83047.5	93391.2	16.5035	16.6717	17.1964	15.8148	16.3742	16.9192	16.4206	16.6049	17.0722	16.3416	16.511
A0A8V0XAQ5	NARS2	asparagine--tRNA ligase	7339.23	9689.74	8424.44	5448.03	6392.74	9022.3	8683.84	5536.17	10478.9	6457.35	7537.31	12.8414	13.2422	13.0404	12.4115	12.6422	13.1393	13.0841	12.4347	13.3552	12.6567	12.8798
A0A8V0XAQ9	WDR45	WD repeat domain 45	541651	656999	521635	539450	597365	597291	585225	509884	731355	579787	584330	19.047	19.3255	18.9927	19.0411	19.1883	19.1881	19.1586	18.9598	19.4802	19.1452	19.1564
A0A8V0XAS6;A0A8V0XHL8;A0A8V0XKC4	GAR1	H/ACA ribonucleoprotein complex subunit	22894	22209.3	25454.4	23153.3	25555.6	23657.2	20725.5	21748.6	23827.9	23733.5	20438.6	14.4827	14.4389	14.6356	14.4989	14.6414	14.53	14.3391	14.4086	14.5404	14.5346	14.319
A0A8V0XAS9	CAPN1	Calpain 1	23875.4	26629.1	23688.9	21642.8	27616.7	26194.4	24798.9	22204.5	31278.6	28189.9	25020.1	14.5432	14.7007	14.5319	14.4016	14.7533	14.677	14.598	14.4386	14.9329	14.7829	14.6108
A0A8V0XAT0;A0A8V0XEU2;A0A8V0XLV6	MAPK10	Stress-activated protein kinase JNK	19093.8	22211.7	24729.8	24809	23006.4	20157.7	22979.2	22183.2	21741.1	22110.8	21228.3	14.2208	14.439	14.594	14.5986	14.4897	14.299	14.488	14.4372	14.4081	14.4325	14.3737
A0A8V0XAT9;R4GL82	CMC1	COX assembly mitochondrial protein	12419.4	14870.7	8915.54	9889.85	11462.3	13130.9	12327.8	11739.9	15351.5	12122.6	10287	13.6003	13.8602	13.1221	13.2717	13.4846	13.6807	13.5896	13.5191	13.9061	13.5654	13.3285
A0A8V0XAU4;A0A8V0XDS7;A0A8V0XGI3;A0A8V0XGI8;A0A8V0XHG9;Q5ZLL8	GPAT3	Glycerol-3-phosphate acyltransferase 3	17396.7	13637.7	11187.7	11381.2	14652.2	9863.15	13781.6	15583	15732.2	15169	12909.8	14.0865	13.7353	13.4496	13.4744	13.8388	13.2678	13.7505	13.9277	13.9414	13.8888	13.6562
A0A8V0XAV0;A0A8V0XEX2;A0A8V0XHN2;A0A8V0XHN7;A0A8V0XKE4	LRCH1	Leucine rich repeats and calponin homology domain containing 1	11724.6	34941.2	7034.8	14501.9	32899.7	8621.22	5237.79	12608.4	5080.76	3656.97	5906.67	13.5172	15.0926	12.7803	13.824	15.0058	13.0737	12.3547	13.6221	12.3108	11.8364	12.5281
A0A8V0XAV4	ESD	S-formylglutathione hydrolase	216056	238478	195818	216002	244860	207919	221334	217764	235226	203969	225575	17.721	17.8635	17.5792	17.7207	17.9016	17.6657	17.7559	17.7324	17.8437	17.638	17.7832
A0A8V0XAX3;A0A8V0XEZ6;A0A8V0XF01;A0A8V0XHR5	AKAP8L	A-kinase anchoring protein 8 like	21671.9	23084.9	24283	27335	26129.1	20583.7	22093.1	24787.2	19213.4	25255.7	21029.8	14.4035	14.4947	14.5677	14.7385	14.6734	14.3292	14.4313	14.5973	14.2298	14.6243	14.3602
A0A8V0XAX8;A0A8V0XAY3;A0A8V0XHS6;A0A8V0XKH8;A0A8V0XKI3;P21642	PCK2	phosphoenolpyruvate carboxykinase (GTP);phosphoenolpyruvate carboxykinase (GTP);phosphoenolpyruvate carboxykinase (GTP);phosphoenolpyruvate carboxykinase (GTP);phosphoenolpyruvate carboxykinase (GTP);Phosphoenolpyruvate carboxykinase [GTP], mitochondrial	3933.41	2128.02	2348.65	2432.09	1802.63	1817.93	1457.41	2315.5	1001.67	2682.55	878.912	11.9416	11.0553	11.1976	11.248	10.8159	10.8281	10.5092	11.1771	9.96819	11.3894	9.77958
A0A8V0XAY8	LOC112531447	Uncharacterized protein	11314.7	10035.7	11653.7	10941.9	9628.51	9240.32	11215.1	13553.5	7879.98	12610.3	9527.48	13.4659	13.2928	13.5085	13.4176	13.2331	13.1737	13.4532	13.7264	12.944	13.6223	13.2179
A0A8V0XB09;A0A8V0XB14;A0A8V0XKK6	TYMS	Thymidylate synthase	8784.67	6689.01	4392.5	8758.69	3613.31	7394.19	2885	7925.13	3943.13	6580.98	6139.21	13.1008	12.7076	12.1008	13.0965	11.8191	12.8522	11.4944	12.9522	11.9451	12.6841	12.5838
A0A8V0XB11	EIF1AX	Eukaryotic translation initiation factor 4C	113026	87096.5	96018.8	95157.7	69464.8	61947.8	72144.4	95902.4	65924.8	74067.9	67587.9	16.7863	16.4103	16.551	16.538	16.084	15.9188	16.1386	16.5493	16.0085	16.1766	16.0445
A0A8V0XB18	ITM2B	Integral membrane protein 2	24410.4	27441.4	23900.7	22954.4	30358.2	24906.6	16875.2	25484.8	13046.9	14945.4	23324.2	14.5752	14.7441	14.5448	14.4865	14.8898	14.6042	14.0426	14.6373	13.6714	13.8674	14.5095
A0A8V0XB22;A0A8V0XGQ6;A0A8V0XHQ2;A0A8V0XHQ8	ACBD7	Acyl-CoA binding domain containing 7	223021	141726	201086	140160	125025	97024.7	167698	167802	132128	119948	142315	17.7668	17.1127	17.6175	17.0967	16.9319	16.5661	17.3555	17.3564	17.0116	16.872	17.1187
A0A8V0XB26	KCND2	Potassium voltage-gated channel subfamily D member 2	12954.7	13253.5	12634	12507	16481.7	13520.1	12858.6	12778.5	13587.2	14683.9	13586.2	13.6612	13.6941	13.625	13.6105	14.0086	13.7228	13.6504	13.6414	13.73	13.842	13.7299
A0A8V0XB52;P34065	PSMB5	Proteasome subunit beta;Proteasome subunit beta type-5 (Fragment)	115469	125082	109629	116352	128950	122354	113110	111562	111999	115062	128587	16.8171	16.9325	16.7423	16.8281	16.9764	16.9007	16.7874	16.7675	16.7731	16.8121	16.9724
A0A8V0XB54	RNMT	mRNA (guanine-N(7))-methyltransferase	31330.3	22870.7	33536.6	25610.8	32504.5	28983.5	30112.2	24309.8	27545.4	33512.5	29324.5	14.9353	14.4812	15.0334	14.6445	14.9884	14.8229	14.8781	14.5692	14.7495	15.0324	14.8398
A0A8V0XB58;A0A8V0XMA9	CAMK2D	calcium/calmodulin-dependent protein kinase	125206	124406	133809	121717	105409	109985	126763	130597	127696	120487	117123	16.9339	16.9247	17.0298	16.8932	16.6856	16.747	16.9518	16.9948	16.9623	16.8785	16.8377
A0A8V0XB78;A0A8V0XKS5;A0A8V0XMD2;Q2LK54	COLEC12	Collectin-12	22657.8	21006.4	19816.9	12611.2	15566.1	17126.3	18007.9	19502.3	16390.4	20868.4	16830.2	14.4677	14.3585	14.2744	13.6224	13.9261	14.0639	14.1363	14.2514	14.0006	14.349	14.0388
A0A8V0XB81	GSTA4	glutathione transferase	41181.6	28729.5	20851.6	18829	24431.5	26520.5	28798.7	20030.2	35386.6	27608.3	37661.8	15.3297	14.8102	14.3479	14.2007	14.5765	14.6948	14.8137	14.2899	15.1109	14.7528	15.2008
A0A8V0XB82	SEC31A	SEC31 homolog A, COPII coat complex component	60771	83657.9	70170.2	36972.7	70581.7	59005.5	56373.9	29944.1	46636.4	42756.7	47423.1	15.8911	16.3522	16.0986	15.1742	16.107	15.8486	15.7827	14.87	15.5092	15.3839	15.5333
A0A8V0XB90;A0A8V0XFC2	LOC107050163	very-long-chain enoyl-CoA reductase;Trans-2,3-enoyl-CoA reductase	53416.6	57538.2	59587.8	52700.4	66761	72086.8	66207.9	60427	80001.7	61281.3	57868.8	15.705	15.8122	15.8627	15.6855	16.0267	16.1374	16.0147	15.8829	16.2877	15.9032	15.8205
A0A8V0XBA1;E1BZ75	LSM8	U6 snRNA-associated Sm-like protein LSm8	89019.5	95965.7	100925	103672	115094	59657	79959.2	117003	41346.3	77377.9	83290.3	16.4418	16.5502	16.6229	16.6617	16.8125	15.8644	16.287	16.8362	15.3355	16.2396	16.3459
A0A8V0XBA3;A0A8V0XE13	PCYT1B	choline-phosphate cytidylyltransferase	18654.8	19383.3	20585.7	19929	19694.3	18760.1	18826.8	18865.1	18303.2	16912.5	19440.9	14.1873	14.2425	14.3294	14.2826	14.2655	14.1954	14.2005	14.2034	14.1598	14.0458	14.2468
A0A8V0XBB4;A0A8V0XI17	SLC9A7	Sodium/hydrogen exchanger	8770.14	5796.39	5974.19	6138.43	5428.52	6940.2	4804.13	4721.39	5996.32	3919.97	5789.87	13.0984	12.5009	12.5445	12.5837	12.4063	12.7608	12.2301	12.205	12.5499	11.9366	12.4993
A0A8V0XBD4;A0A8V0XI62;A0A8V0XI67;A0A8V0XKY3	MYO6	Unconventional myosin-VI	13808.6	12618.3	13063.7	10685.3	13022	11997.9	13199.8	11470.7	13933.7	13420.5	12767.1	13.7533	13.6232	13.6733	13.3833	13.6687	13.5505	13.6882	13.4857	13.7663	13.7121	13.6401
A0A8V0XBE5	ANK2	Ankyrin 2	4206.61	2850.36	1859.22	3342.03	2073.04	1425.82	442.108	3583.29	NaN	2.14961	1447.85	12.0384	11.4769	10.8605	11.7065	11.0175	10.4776	8.78826	11.8071	NaN	1.10407	10.4997
A0A8V0XBF9;A0A8V0XI99;A0A8V0XMM6	PRMT5	Protein arginine N-methyltransferase 5	130324	122925	131344	120229	124570	125791	114731	132065	127875	126393	115300	16.9917	16.9074	17.003	16.8754	16.9266	16.9407	16.8079	17.0109	16.9644	16.9476	16.815
A0A8V0XBG6	TACC2	Transforming acidic coiled-coil containing protein 2	26786.3	28794.8	31936.4	32761.9	34133.1	28652	28199	31135.5	33074.2	30681.8	32947.1	14.7092	14.8135	14.9629	14.9997	15.0589	14.8064	14.7834	14.9263	15.0134	14.9051	15.0079
A0A8V0XBH7;A0A8V0XL27;E1BQG3	LARP7	La-related protein 7	9207.08	8851.25	9442.35	10879.1	8987.03	7531.72	8084.56	9925.86	7212.36	8014.81	8450.85	13.1685	13.1117	13.2049	13.4093	13.1336	12.8788	12.981	13.277	12.8163	12.9685	13.0449
A0A8V0XBI2	OMP	Calpain 5	12388.2	14139.5	13351.1	8800.12	12216.4	12200.8	12922.2	12040.4	16142.3	11052.5	14585.5	13.5967	13.7874	13.7047	13.1033	13.5765	13.5747	13.6576	13.5556	13.9786	13.4321	13.8323
A0A8V0XBK4;A0A8V0XL51	NEDD8	NEDD8	510015	433006	387793	517650	483374	293647	229087	393861	86524.5	165641	312079	18.9602	18.724	18.5649	18.9816	18.8828	18.1637	17.8055	18.5873	16.4008	17.3377	18.2516
A0A8V0XBL9;A0A8V0XFQ2;A0A8V0XFQ6;A0A8V0XFR1;A0A8V0XL58;A0A8V0XL74;A0A8V0XMS7;A0A8V0XMT7	SENP6	SUMO specific peptidase 6	2490.32	2907.24	3143.2	3104.61	3890.02	5159.21	2673.48	3099.69	3763.53	1874.33	3393.36	11.2821	11.5054	11.618	11.6002	11.9256	12.3329	11.3845	11.5979	11.8779	10.8722	11.7285
A0A8V0XBM8	IPO4	Importin N-terminal domain-containing protein	16897.9	13962.7	16202.3	17888.1	14870.6	11173.8	10175.3	18766.5	16247.6	12118.9	16729	14.0446	13.7693	13.9839	14.1267	13.8602	13.4478	13.3128	14.1959	13.9879	13.565	14.0301
A0A8V0XBP7;A0A8V0XEM6	HERC2	HECT-type E3 ubiquitin transferase	10476.5	10526.3	9995.28	11182.6	10300.8	12599.9	10540.3	10165.5	11730.4	11592.3	11585.6	13.3549	13.3617	13.287	13.449	13.3305	13.6211	13.3636	13.3114	13.518	13.5009	13.5
A0A8V0XBQ5	AGPAT5	1-acylglycerol-3-phosphate O-acyltransferase 5	14545.2	11580	12719.6	11895.1	11217.9	14182.5	14126.3	10439.8	17501.6	10577.4	10978.8	13.8283	13.4993	13.6348	13.5381	13.4535	13.7918	13.7861	13.3498	14.0952	13.3687	13.4224
A0A8V0XBS6;A0A8V0XBZ0	STK32C	Serine/threonine kinase 32C	4058.92	3345.48	2369.24	4132	3262.31	4602	2159.4	2972.8	3352.39	878.88	2801.65	11.9869	11.708	11.2102	12.0126	11.6717	12.168	11.0764	11.5376	11.711	9.77952	11.4521
A0A8V0XBT2;A0A8V0XMZ7	AP1AR	Adaptor related protein complex 1 associated regulatory protein	321.447	926.786	NaN	1561.23	553.114	418.351	NaN	NaN	NaN	248.062	681.687	8.32844	9.85609	NaN	10.6085	9.11143	8.70857	NaN	NaN	NaN	7.95456	9.41297
A0A8V0XBT5	AP1S2	AP complex subunit sigma	22652.2	20451.2	21144.7	18720.4	23458.5	20120.6	20948.1	18618.2	26008	22723.6	20213.7	14.4674	14.3199	14.368	14.1923	14.5178	14.2964	14.3545	14.1844	14.6667	14.4719	14.303
A0A8V0XBU4;P13731	SERPINH1	Serpin H1	185362	181418	183510	132482	181622	145018	160850	186948	154208	198269	166585	17.5	17.469	17.4855	17.0154	17.4706	17.1459	17.2954	17.5123	17.2345	17.5971	17.3459
A0A8V0XBV4	EPB41L3	Erythrocyte membrane protein band 4.1 like 3	35011.9	38783.3	32453.2	35259.3	38574.2	36370.3	38101.8	34771.2	48343.2	38633.8	39629.6	15.0956	15.2431	14.9861	15.1057	15.2353	15.1505	15.2176	15.0856	15.561	15.2376	15.2743
A0A8V0XBV6	TBC1D5	TBC1 domain family member 5	70609.8	71319.3	73328.1	71853.2	60014.2	73555.4	67117.1	64890.6	95595.9	73214.9	77247.8	16.1076	16.122	16.1621	16.1328	15.873	16.1665	16.0344	15.9857	16.5447	16.1598	16.2372
A0A8V0XBW1;Q90835	EEF1A1;EEF1A	Elongation factor 1-alpha;Elongation factor 1-alpha 1	7863403	8284779	6.53926e+06	8061524	8457821	6.85847e+06	4978306	7.84946e+06	5314857	5.6707e+06	7167274	22.9067	22.982	22.6407	22.9426	23.0119	22.7095	22.2472	22.9042	22.3416	22.4351	22.773
A0A8V0XBX5	RAP2B	small monomeric GTPase	12341.7	15125	11924.4	13060.4	17790.8	23497.4	17233.1	11806.1	31446.9	16522.7	26198.9	13.5913	13.8847	13.5416	13.6729	14.1188	14.5202	14.0729	13.5272	14.9406	14.0122	14.6772
A0A8V0XBY0;A0A8V0XEM9	YAF2	YY1 associated factor 2	2672.67	1682.64	1289.37	3190.84	1970.4	1132.13	612.664	3476.51	5.90111	624.699	647.515	11.3841	10.7165	10.3324	11.6397	10.9443	10.1448	9.25895	11.7634	2.56099	9.28702	9.33877
A0A8V0XBZ6;A0A8V0XG19;A0A8V0XLI2;O42422	EPHA7	receptor protein-tyrosine kinase;receptor protein-tyrosine kinase;receptor protein-tyrosine kinase;Ephrin type-A receptor 7	3949.14	8160.29	2523.35	4170.46	4408.36	4688.45	2758.05	4835.65	5506.04	2208.89	3615.38	11.9473	12.9944	11.3011	12.026	12.106	12.1949	11.4294	12.2395	12.4268	11.1091	11.8199
A0A8V0XBZ7;A0A8V0XHP1;A0A8V0XIS3	NBAS	NBAS subunit of NRZ tethering complex	23886	24316.4	22285.3	23231.4	22793.7	24918.2	24818	22387.8	29924.2	26035	27364.2	14.5439	14.5696	14.4438	14.5038	14.4763	14.6049	14.5991	14.4504	14.869	14.6682	14.74
A0A8V0XC14	EPB41L3	Erythrocyte membrane protein band 4.1 like 3	174638	175547	171002	159320	166674	159117	171199	167265	190832	179706	167753	17.414	17.4215	17.3836	17.2816	17.3467	17.2797	17.3853	17.3518	17.5419	17.4553	17.356
A0A8V0XC25;A0A8V0XG48;A0A8V0XN87	KPNA3	Importin subunit alpha	92318.2	112048	85572	99515.7	122382	95190.6	93722.1	100756	86011.3	82312.8	106573	16.4943	16.7738	16.3849	16.6026	16.901	16.5385	16.5161	16.6205	16.3922	16.3288	16.7015
A0A8V0XC28	CD99	CD99 molecule (human Xg blood group)	5100.59	4097.04	5307.17	3719.23	3225.77	3241.94	4610.6	4046.31	1146.08	1930.45	2273.16	12.3164	12.0004	12.3737	11.8608	11.6554	11.6626	12.1707	11.9824	10.1625	10.9147	11.1505
A0A8V0XC30	EPB41L3	Erythrocyte membrane protein band 4.1 like 3	16379.4	14866	16101.4	13787.5	12274.7	10769.3	15039.6	19475.9	12029.3	15560.7	13259.9	13.9996	13.8597	13.9749	13.7511	13.5834	13.3946	13.8765	14.2494	13.5543	13.9256	13.6948
A0A8V0XC33	RAB23	RAB23, member RAS onco family	15936.6	16014.6	11287.3	15077.4	14542.7	12316.7	15081.4	10620.2	17255.9	16141.1	12579.5	13.9601	13.9671	13.4624	13.8801	13.828	13.5883	13.8805	13.3745	14.0748	13.9784	13.6188
A0A8V0XC34	SPRYD7	SPRY domain-containing protein 7	2761.56	1820.52	2596.35	2254.55	1151.18	2177.07	2300.23	3050.53	4353.86	2606.27	2265.24	11.4313	10.8301	11.3423	11.1386	10.1689	11.0882	11.1676	11.5748	12.0881	11.3478	11.1454
A0A8V0XC52	PCDH8	Protocadherin 8	5501.57	7021.2	5968.67	7269.99	5848.32	4242.18	4834.76	6688.82	5423.87	5775.82	2583.86	12.4256	12.7775	12.5432	12.8277	12.5138	12.0506	12.2392	12.7075	12.4051	12.4958	11.3353
A0A8V0XC60	THAP12	THAP domain containing 12	10981.9	12932	11189.9	13856.4	12413.4	11430.7	9461.76	10973.7	10073.8	6303.13	9251.1	13.4228	13.6587	13.4499	13.7583	13.5996	13.4806	13.2079	13.4218	13.2983	12.6219	13.1754
A0A8V0XC69	RNF146	E3 ubiquitin-protein ligase	24415.4	22078.1	27409.3	25118.6	19821.1	12740.6	25850.8	25959.1	10846.6	25648.9	17217.4	14.5755	14.4303	14.7424	14.6165	14.2748	13.6371	14.6579	14.664	13.405	14.6466	14.0716
A0A8V0XC80;A0A8V0XHT8;A0A8V0XJ25	PHKA2	Phosphorylase b kinase regulatory subunit	8345.59	6773.6	6870.39	7678.89	7807.65	6893.59	6001.45	7876.06	5958.18	5401.54	5581.42	13.0268	12.7257	12.7462	12.9067	12.9307	12.751	12.5511	12.9433	12.5407	12.3992	12.4464
A0A8V0XC92	NT5E	5'-nucleotidase	12655.2	7931.4	12544.7	3115.41	4988.97	4320.62	6027.44	5962.66	10899.5	7442.06	7380.19	13.6274	12.9534	13.6148	11.6052	12.2845	12.077	12.5573	12.5417	13.412	12.8615	12.8494
A0A8V0XCC0;A0A8V0XCC6;A0A8V0XJ66	BRD2	Bromodomain containing 2	25734.4	25922.3	28597.3	32607.9	28891	28382.4	15109.4	24558	24834.2	27379.2	25467.6	14.6514	14.6619	14.8036	14.9929	14.8183	14.7927	13.8832	14.5839	14.6	14.7408	14.6364
A0A8V0XCD2	NDUFA5	NADH dehydrogenase [ubiquinone] 1 alpha subcomplex subunit 5	128175	111752	121163	117260	112033	108002	104957	120765	122722	101207	121806	16.9678	16.7699	16.8866	16.8394	16.7736	16.7207	16.6794	16.8818	16.905	16.6269	16.8942
A0A8V0XCD3;A0A8V0XGE5;A0A8V0XGF3	RUFY3	RUN and FYVE domain containing 3	18089.2	42353.5	33406.3	36608.3	56979.2	39402.1	40553.8	39085.4	38530.1	35195.3	40312.5	14.1428	15.3702	15.0278	15.1599	15.7981	15.266	15.3076	15.2543	15.2337	15.1031	15.2989
A0A8V0XCD8;A0A8V0XGG3;A0A8V0XJ51;A0A8V0XLX7;A0A8V0XNL1	ADAM22	ADAM metallopeptidase domain 22	9055.5	9846.57	7479.15	6189.51	6367.79	7903.85	7623.69	6005.54	10694.8	6379.16	6391.16	13.1446	13.2654	12.8687	12.5956	12.6366	12.9483	12.8963	12.5521	13.3846	12.6392	12.6419
A0A8V0XCF6;A0A8V0XGI9;A0A8V0XJ72;A0A8V0XLZ8;A0A8V0XNP2	ARFGEF3	ARFGEF family member 3	12352.5	12788.1	11125.8	11189.7	11013.4	11301.9	13601.4	11248.3	10841.7	10321	10681.3	13.5925	13.6425	13.4416	13.4499	13.427	13.4643	13.7315	13.4574	13.4043	13.3333	13.3828
A0A8V0XCG2;A0A8V0XM09	GRSF1	G-rich RNA sequence binding factor 1	41900.4	51428.2	45254.3	43100.6	45998.4	39322.4	40909.3	52203.5	41139.4	37406.8	44767.2	15.3547	15.6503	15.4658	15.3954	15.4893	15.2631	15.3201	15.6719	15.3282	15.191	15.4502
A0A8V0XCG4		StAR related lipid transfer domain containing 10	33337.3	46218.6	49309.2	46955.3	50808.2	37508.3	57523.7	53346.6	59750.7	46677.9	37389.1	15.0248	15.4962	15.5896	15.519	15.6328	15.1949	15.8119	15.7031	15.8667	15.5105	15.1903
A0A8V0XCG8;A0A8V0XFC1;A0A8V0XFC5;A0A8V0XJB5;Q5F457	WBP4	WW domain binding protein 4;WW domain binding protein 4;WW domain binding protein 4;WW domain binding protein 4;WW domain-binding protein 4	8780.19	8448.16	8568.97	7812.22	7388.34	6544.04	7992.17	7362.76	8348.25	9011.86	9337.48	13.1	13.0444	13.0649	12.9315	12.851	12.676	12.9644	12.846	13.0273	13.1376	13.1888
A0A8V0XCH1	SYAP1	Synapse associated protein 1	27095.4	25703.2	26748.7	27070.4	18469.5	16973.3	21698.6	27314.8	21298.9	22858.7	21399.1	14.7258	14.6497	14.7072	14.7244	14.1729	14.051	14.4053	14.7374	14.3785	14.4805	14.3853
A0A8V0XCH4	MTA2	Metastasis associated 1 family member 2	87274.5	79813.4	80083.9	90294.2	82826.8	82569	73810.8	85192	86103.6	86530.3	85336.5	16.4133	16.2843	16.2892	16.4623	16.3378	16.3333	16.1715	16.3784	16.3938	16.4009	16.3809
A0A8V0XCI3;A0A8V0XGK8;A0A8V0XM23	DSC1	Cadherin domain-containing protein	980.36	1667.81	930.849	285.633	7540.85	5328.44	1050.33	1754.21	1252.74	576.568	1146.18	9.93717	10.7037	9.8624	8.15802	12.8805	12.3795	10.0366	10.7766	10.2909	9.17135	10.1626
A0A8V0XCI8;A0A8V0XJ96	PIP4K2A	Phosphatidylinositol-5-phosphate 4-kinase type 2 alpha	99051.7	107472	107774	107720	104623	93061.3	93655.3	108331	88061	99456	94954.2	16.5959	16.7136	16.7176	16.7169	16.6748	16.5059	16.5151	16.7251	16.4262	16.6018	16.5349
A0A8V0XCJ3;Q5ZMF3	DCK	Deoxycytidine kinase	5448.24	5752.65	5658.03	7458.6	5973.54	7638.78	5195.81	4506.89	4870.06	6410.13	7666.15	12.4116	12.49	12.4661	12.8647	12.5444	12.8991	12.3431	12.1379	12.2497	12.6461	12.9043
A0A8V0XCK8	ISPD	D-ribitol-5-phosphate cytidylyltransferase	13649.2	15153	15924.6	13759.8	13759.9	12336.4	13514.6	8894.6	13121	13525.6	10990.6	13.7365	13.8873	13.959	13.7482	13.7482	13.5906	13.7222	13.1187	13.6796	13.7234	13.424
A0A8V0XCM2	GPM6B	Glycoprotein M6B	112503	50832.7	74690.6	148921	96761.6	79373	104904	112081	4291.17	44280.8	39017.4	16.7796	15.6335	16.1886	17.1842	16.5621	16.2764	16.6787	16.7742	12.0672	15.4344	15.2518
A0A8V0XCM6;A0A8V0XI85;A0A8V0XJH3;E1C764	BMP2K	BMP2 inducible kinase	7065.45	8591.73	6045.56	7121.07	6008.17	6297.33	6076.64	7129.01	6600.56	2904.74	6178.21	12.7866	13.0687	12.5617	12.7979	12.5527	12.6205	12.5691	12.7995	12.6884	11.5042	12.593
A0A8V0XCN3	ELOB	Elongin B	212776	195216	214766	218835	186736	180052	201142	215310	174539	189290	207644	17.699	17.5747	17.7124	17.7395	17.5106	17.4581	17.6179	17.7161	17.4132	17.5302	17.6638
A0A8V0XCN4;A0A8V0XJE7;A0A8V0XNX8	COQ3	Ubiquinone biosynthesis O-methyltransferase, mitochondrial;Ubiquinone biosynthesis O-methyltransferase, mitochondrial;Ubiquinone biosynthesis O-methyltransferase, mitochondrial	16350.7	17179.6	22254.7	13751.6	14141.4	18407.8	19501	12098.5	16787	18819.9	18109.5	13.9971	14.0684	14.4418	13.7473	13.7876	14.168	14.2513	13.5625	14.0351	14.2	14.1445
A0A8V0XCP7;A0A8V0XCQ3;E1BRC4	BET1	Bet1 golgi vesicular membrane trafficking protein	8773.77	11572.4	2438.45	11651.2	15424.2	5364.19	NaN	11601.4	NaN	2599.67	4982.1	13.099	13.4984	11.2517	13.5082	13.9129	12.3891	NaN	13.502	NaN	11.3441	12.2825
A0A8V0XCR7		Caseinolytic peptidase B protein homolog	10819.2	12356.4	12664.2	9483.7	11821.2	13159.9	13175.9	11271.6	14758.5	13194.5	13641.9	13.4013	13.593	13.6285	13.2112	13.5291	13.6839	13.6856	13.4604	13.8493	13.6876	13.7358
A0A8V0XCR8	PCDH17	Protocadherin 17	44484	37128.4	38450.2	41255	36143.1	37952.7	42188	40003.9	43570.2	42061.1	34660	15.441	15.1802	15.2307	15.3323	15.1414	15.2119	15.3645	15.2879	15.4111	15.3602	15.081
A0A8V0XCS4;A0A8V0XCS8;A0A8V0XCT8;A0A8V0XJM4	ACOT9	Acyl-CoA thioesterase 9	26754.8	34810.1	31025.3	38161.7	33568.1	33944.8	31857.4	31017.7	39673.8	29362.8	51964.5	14.7075	15.0872	14.9212	15.2198	15.0348	15.0509	14.9593	14.9208	15.2759	14.8417	15.6652
A0A8V0XCS5;A0A8V0XGS8;A0A8V0XGT3;A0A8V0XGV0;A0A8V0XJJ1;A0A8V0XMB3;A0A8V0XP01;A0A8V0XP11	SLC4A4	Anion exchange protein	32066.5	32795.7	26980.9	18923.1	15539.6	30064.6	34163.7	21949.6	46558.3	31874.4	32333.3	14.9688	15.0012	14.7197	14.2079	13.9237	14.8758	15.0602	14.4219	15.5068	14.9601	14.9807
A0A8V0XCT2;A0A8V0XGD6;Q5ZKP4	TRAPPC2	Trafficking protein particle complex 2;Trafficking protein particle complex 2;Trafficking protein particle complex subunit 2	5726.76	8626.43	11742.1	16932.4	18643.6	13242.4	11528.1	14431.2	18493.5	13781.8	19118.3	12.4835	13.0745	13.5194	14.0475	14.1864	13.6929	13.4929	13.8169	14.1747	13.7505	14.2227
A0A8V0XCT6;A0A8V0XMC3	GC	Vitamin D-binding protein	49670.7	120263	104062	91790.4	93893	99151.8	63093.7	137666	128925	90265.1	129406	15.6001	16.8758	16.6671	16.4861	16.5187	16.5974	15.9452	17.0708	16.9762	16.4619	16.9815
A0A8V0XCU6;A0A8V0XGX4;A0A8V0XGY3;F1NIC0;F1NTX3	UNC5C	Netrin receptor UNC5	18397.8	15257.6	17065.9	12151.1	16731	15308.4	13616.2	14817.5	21179.8	13657.1	15940.2	14.1672	13.8972	14.0588	13.5688	14.0302	13.902	13.733	13.855	14.3704	13.7374	13.9604
A0A8V0XCV1	PRDX4	Peroxiredoxin 4	47990.9	47752.5	44233.8	44967.5	54800.4	46019.4	36889.5	21805.4	1665.15	24027.1	32695.9	15.5505	15.5433	15.4329	15.4566	15.7419	15.49	15.1709	14.4124	10.7014	14.5524	14.9968
A0A8V0XCV2	UBE2M	Ubiquitin conjugating enzyme E2 M	21271.7	25638.9	16830.3	25262	33734.9	32684.2	25008.8	20235.2	28977.5	23213.7	29868	14.3766	14.646	14.0388	14.6247	15.042	14.9963	14.6101	14.3046	14.8226	14.5027	14.8663
A0A8V0XCV5;A0A8V0XFP5;A0A8V0XIG1;A0A8V0XJP7	MAP3K7	Mitogen-activated protein kinase kinase kinase 7	12122.4	14040.8	11932.4	12073.5	11269.2	12775.3	10520.5	13122.7	11497.8	7706.83	12616	13.5654	13.7773	13.5426	13.5596	13.4601	13.6411	13.3609	13.6798	13.4891	12.9119	13.623
A0A8V0XCX3	LOC107051449	Arrestin beta 1	55840.6	63897.3	54611.4	62817.8	74720	61512.9	52885.3	54130.6	51971.5	54224.3	66884.1	15.769	15.9635	15.7369	15.9389	16.1892	15.9086	15.6906	15.7242	15.6654	15.7267	16.0294
A0A8V0XCX5	RRM1	Ribonucleoside-diphosphate reductase	41121.1	50099.2	36164.2	31120.5	25527.6	42257.4	33156.2	35165.6	52530.3	33547.3	43449.5	15.3276	15.6125	15.1423	14.9256	14.6398	15.3669	15.017	15.1019	15.6809	15.0339	15.4071
A0A8V0XCY4	VPS50	VPS50 subunit of EARP/GARPII complex	11131.6	15870.3	12321.7	13598.3	18083.6	16759.3	13243.7	10890.2	17563	13697.3	15321.5	13.4424	13.954	13.5889	13.7311	14.1424	14.0327	13.693	13.4107	14.1003	13.7416	13.9033
A0A8V0XCY7	TRIM28	Tripartite motif containing 28	26175.4	26035.3	23344.7	29207.4	30026.9	23728.1	21271.7	22430.3	22149.3	23692.3	22066.3	14.6759	14.6682	14.5108	14.834	14.874	14.5343	14.3766	14.4532	14.435	14.5321	14.4296
A0A8V0XCZ4;A0A8V0XCZ9;A0A8V0XFT9;A0A8V0XIK2;A0A8V0XJU1	VWA8	von Willebrand factor A domain containing 8	7523.96	8688.83	9077.69	8736.77	7891.7	8446.32	8538	8740.19	11098.5	7596.37	8035.24	12.8773	13.0849	13.1481	13.0929	12.9461	13.0441	13.0597	13.0934	13.4381	12.8911	12.9721
A0A8V0XD01;A0A8V0XFP4;A0A8V0XGL2	USO1	USO1 vesicle transport factor	132858	121046	136194	123947	112723	114139	119966	128896	127596	134398	117788	17.0195	16.8852	17.0553	16.9194	16.7824	16.8004	16.8723	16.9758	16.9612	17.0361	16.8458
A0A8V0XD14;A0A8V0XH37;A0A8V0XPA8;Q9PWA1	RGS20	Regulator of G-protein signaling 20	221.663	402.867	410.538	434.35	NaN	652.047	1126.02	739.674	688.542	352.02	1273.3	7.79222	8.65416	8.68137	8.76271	NaN	9.34883	10.137	9.53074	9.4274	8.45951	10.3144
A0A8V0XD16;A0A8V0XDF9	MECP2	Methyl-CpG binding protein 2	10798.3	10661.8	8538.77	14486.9	14074.6	11001.7	11549.5	10483.3	8453.33	9052	11556.8	13.3985	13.3802	13.0598	13.8225	13.7808	13.4254	13.4955	13.3558	13.0453	13.144	13.4965
A0A8V0XD17	NRCAM	Neuronal cell adhesion molecule	205746	178304	210107	192034	203742	189525	200309	204860	199186	197463	167605	17.6505	17.444	17.6808	17.551	17.6364	17.532	17.6119	17.6443	17.6038	17.5912	17.3547
A0A8V0XD19;A0A8V0XFR2;A0A8V0XGP7	RIMS1	Regulating synaptic membrane exocytosis 1	29719	31259.6	29597.7	32989.3	26465.9	31440.5	30198.1	30673.5	31686	27545.1	29865.8	14.8591	14.932	14.8532	15.0097	14.6918	14.9403	14.8822	14.9047	14.9516	14.7495	14.8662
A0A8V0XD28;A0A8V0XD33;A0A8V0XJT8;A0A8V0XMK5	MRPL18	Mitochondrial ribosomal protein L18	17871.1	16154	18323.2	17410.2	16375.5	16144.5	18099.5	16522.1	21338.7	18012.6	10626.8	14.1253	13.9796	14.1614	14.0876	13.9993	13.9788	14.1437	14.0121	14.3812	14.1367	13.3754
A0A8V0XD36	LOC112531347	Fibrinogen C-terminal domain-containing protein	801.375	2449.85	711.528	1618.77	2545.34	767.849	693.376	390.391	2261.14	608.601	631.089	9.64633	11.2585	9.47478	10.6607	11.3136	9.58468	9.43749	8.60878	11.1428	9.24935	9.3017
A0A8V0XD37;F1NBG8	SMS	Spermine synthase	30687.9	33699.2	33242.1	31147.7	45787.8	31739	32790.4	28568.2	30308.6	37322.9	36041.6	14.9054	15.0404	15.0207	14.9268	15.4827	14.954	15.001	14.8021	14.8874	15.1878	15.1374
A0A8V0XD38;A0A8V0XML9	TCEA1	Transcription elongation factor	27519.6	23284.2	27259.4	26504.2	24171.1	22810.3	23759.3	25512.9	23749.1	23987.8	23607.6	14.7482	14.5071	14.7345	14.6939	14.561	14.4774	14.5362	14.6389	14.5356	14.55	14.527
A0A8V0XD39	LAMTOR1	Ragulator complex protein LAMTOR1	32813.4	31002.4	29507.9	30650	29640.7	32927.7	27959.3	29027.4	33838.2	30228	32616.8	15.002	14.9201	14.8488	14.9036	14.8553	15.007	14.771	14.8251	15.0464	14.8836	14.9933
A0A8V0XD43		NOVA alternative splicing regulator 1	202809	178291	203915	209636	206422	166921	191510	207801	189367	203010	180196	17.6298	17.4439	17.6376	17.6775	17.6552	17.3488	17.5471	17.6648	17.5308	17.6312	17.4592
A0A8V0XD63;A0A8V0XD67;F1NQI0	AGA	Aspartylglucosaminidase	14034.6	12389.8	12276.8	9746.29	14135.9	10887.8	12429.8	12298.3	12217.3	12210.5	11378.1	13.7767	13.5969	13.5836	13.2506	13.7871	13.4104	13.6015	13.5862	13.5766	13.5758	13.474
A0A8V0XD69;A0A8V0XFX2	NEK3	NIMA related kinase 3	1778.87	3431.38	4070.11	3194.13	1470.9	NaN	2920.52	5826.45	1822.39	3684.63	NaN	10.7967	11.7446	11.9909	11.6412	10.5225	NaN	11.512	12.5084	10.8316	11.8473	NaN
A0A8V0XD98;A0A8V0XDQ5	LOC121108727	THO complex 6;Uncharacterized protein	27658.2	20058.7	23672.3	22282.5	19194.8	21931.4	24010.3	24209	19654.2	19870.7	19713.9	14.7554	14.2919	14.5309	14.4436	14.2284	14.4207	14.5514	14.5633	14.2625	14.2784	14.2669
A0A8V0XDA1;A0A8V0XGX8	VPS36	Vacuolar protein-sorting-associated protein 36	19663.8	18178.4	20405	16482	16939.1	15417.1	16163.3	18563.2	14046.6	16354.7	17311.1	14.2633	14.1499	14.3166	14.0086	14.0481	13.9122	13.9804	14.1802	13.7779	13.9974	14.0794
A0A8V0XDB2	MTHFD2L	methenyltetrahydrofolate cyclohydrolase	4087.38	4780.29	3878.44	3553.93	5221.48	5813.31	5295.65	3157.87	6251.26	4216.33	5063.83	11.997	12.2229	11.9213	11.7952	12.3502	12.5051	12.3706	11.6247	12.6099	12.0418	12.306
A0A8V0XDB3	SLC25A6	ADP/ATP translocase	757630	665352	533158	684590	350549	339566	377858	657020	126457	325350	256411	19.5311	19.3438	19.0242	19.3849	18.4193	18.3733	18.5275	19.3256	16.9483	18.3116	17.9681
A0A8V0XDB9;A0A8V0XDC3;A0A8V0XHE8;A0A8V0XHF3;A0A8V0XK20;A0A8V0XK23;A0A8V0XPM9;A0A8V0XPN6	TSPAN17	Tetraspanin	3817.42	3698.32	4354.38	4166.95	13383.3	8834.73	4007.63	4437.25	17868.3	7425.08	6318.31	11.8984	11.8527	12.0882	12.0248	13.7082	13.109	11.9685	12.1155	14.1251	12.8582	12.6253
A0A8V0XDD5	RAB12	RAB12, member RAS oncogene family	43506.8	43589.7	40975.6	35282.5	45929.9	45772.4	44728.7	40586.4	53992.3	46472.9	45777.6	15.409	15.4117	15.3225	15.1067	15.4871	15.4822	15.4489	15.3087	15.7205	15.5041	15.4824
A0A8V0XDD8;A0A8V0XDH0;A0A8V0XH50	SNAP91	Synaptosome associated protein 91	145609	155021	146080	143133	159722	158200	145446	143399	134615	131770	151731	17.1517	17.2421	17.1564	17.127	17.2852	17.2714	17.1501	17.1297	17.0385	17.0077	17.2112
A0A8V0XDG3	XKR4	XK-related protein	53262.7	46256.6	55597.8	50481.8	49124.9	45520.3	51362.2	56064.3	52761	54941.6	42929.9	15.7008	15.4974	15.7627	15.6235	15.5842	15.4742	15.6484	15.7748	15.6872	15.7456	15.3897
A0A8V0XDJ1;A0A8V0XGC6	PXDN	Peroxidasin	6120.17	3378.64	4507.26	2362.36	2632.4	4617.31	3993.95	3265.15	9890.07	6412.48	3962.92	12.5794	11.7222	12.138	11.206	11.3622	12.1728	11.9636	11.6729	13.2718	12.6467	11.9523
A0A8V0XDJ8	POLR2I	RNA polymerase II subunit I	12590.5	11441	14954.3	12018.1	10277.7	7609.6	11171.7	13622	10538.9	11769.4	8641.17	13.62	13.4819	13.8683	13.5529	13.3272	12.8936	13.4476	13.7336	13.3634	13.5228	13.077
A0A8V0XDK6;A0A8V0XHN6	GTPBP10	GTP binding protein 10	4335.18	3240.62	1186.78	4491.94	2616.6	2121.22	2740.9	3527.82	3119.29	3525.85	2537.78	12.0819	11.6621	10.2128	12.1331	11.3535	11.0507	11.4204	11.7846	11.607	11.7838	11.3094
A0A8V0XDL1;A0A8V0XPY1;E1BW59	HBS1L	HBS1-like protein	10931.9	14386.8	11078.4	11834.5	12355.2	11247.8	10196.2	12492.2	11004.8	8678.54	11642.7	13.4163	13.8125	13.4355	13.5307	13.5928	13.4574	13.3157	13.6087	13.4258	13.0832	13.5071
A0A8V0XDL7	ALG8	Alpha-1,3-glucosyltransferase	1774.1	3817.12	1127.59	1721.86	6711.92	2064.56	1815.82	1028.68	4468.08	4202.16	2220.72	10.7929	11.8983	10.139	10.7498	12.7125	11.0116	10.8264	10.0066	12.1254	12.0369	11.1168
A0A8V0XDM2	FOLR1	Folate receptor 1	NaN	2331.86	174.669	2656.79	NaN	619.036	NaN	1584.26	NaN	1017.18	828.425	NaN	11.1873	7.44848	11.3755	NaN	9.27388	NaN	10.6296	NaN	9.99036	9.69423
A0A8V0XDP7;A0A8V0XDQ2	ZC2HC1A	Zinc finger C2HC-type containing 1A	62717.5	69129.3	67649.6	76032.1	69533.6	81040.6	81769.9	62928.4	80700.9	77078.7	70890.5	15.9366	16.077	16.0458	16.2143	16.0854	16.3064	16.3193	15.9414	16.3003	16.234	16.1133
A0A8V0XDS4;A0A8V0XHW1;A0A8V0XHW5;A0A8V0XHX5;A0A8V0XKJ7;A0A8V0XNB9;A0A8V0XQ54;A0A8V0XQ59;Q5ZMB9	LYN	Tyrosine-protein kinase	5818.91	4140.7	6063.25	5539.11	4967.89	6693.99	4495.39	1936.13	4584.01	4139.96	3170.42	12.5065	12.0157	12.5659	12.4354	12.2784	12.7087	12.1342	10.919	12.1624	12.0154	11.6305
A0A8V0XDT2;A0A8V0XE86		Ig-like domain-containing protein	3778.85	2176.57	8472.58	2423.78	9287.76	409.412	663.864	344.815	14049.1	3554.83	2384.82	11.8837	11.0878	13.0486	11.243	13.1811	8.67741	9.37474	8.42968	13.7782	11.7956	11.2197
A0A8V0XDV5;F1NGF2	CLCN4	Chloride channel protein	8446.61	8149.7	7813.25	7303.63	6393.8	7710.88	7783.33	8239.79	9208.78	8175.51	7548.51	13.0442	12.9925	12.9317	12.8344	12.6425	12.9127	12.9262	13.0084	13.1688	12.9971	12.882
A0A8V0XDX7;A0A8V0XI03;A0A8V0XND9;A0A8V0XNE4;A0A8V0XQB3;A0A8V0XQB9	PTPRK	protein-tyrosine-phosphatase	7456.64	6824.92	8078.27	8001.37	5527	5722.18	6579	8044.51	3051.06	6944.61	7302.28	12.8643	12.7366	12.9798	12.966	12.4323	12.4823	12.6837	12.9738	11.5751	12.7617	12.8341
A0A8V0XDX9	RSF1	Remodeling and spacing factor 1	16017	12342.5	15607.7	14681.9	16154.3	12948.9	14125.1	15325.1	13858	15361.1	14407.2	13.9673	13.5914	13.93	13.8418	13.9796	13.6605	13.786	13.9036	13.7584	13.907	13.8145
A0A8V0XDY1;A0A8V0XGQ5	GTF2F2	General transcription factor IIF subunit 2	12811.8	14245.7	13014.4	14339.7	15476.5	12112	12759.4	14230.8	16676.7	13216.1	13873.8	13.6452	13.7982	13.6678	13.8077	13.9178	13.5641	13.6393	13.7967	14.0255	13.69	13.7601
A0A8V0XDZ0;A0A8V0XDZ5;E1C589	FAM168A	Family with sequence similarity 168 member A	21949	23847.9	21579.6	26186.3	27877.8	16452.4	26192.3	32200.6	23500.1	24203.6	21996.8	14.4219	14.5416	14.3974	14.6765	14.7668	14.006	14.6769	14.9748	14.5204	14.5629	14.425
A0A8V0XDZ9	CNKSR2	Connector enhancer of kinase suppressor of Ras 2	13139.8	14640.3	13156.8	14747	10533.1	15223.2	15764.5	14765.5	16506.9	12461.9	15152	13.6817	13.8377	13.6835	13.8481	13.3626	13.894	13.9444	13.8499	14.0108	13.6052	13.8872
A0A8V0XE07;A0A8V0XE21;A0A8V0XE26;A0A8V0XI41;A0A8V0XKR2;A0A8V0XKT2;A0A8V0XNH3;A0A8V0XNH8;A0A8V0XNI1;A0A8V0XQG8;P36197	ZEB1	Zinc finger E-box binding homeobox 1;Zinc finger E-box binding homeobox 1;Zinc finger E-box binding homeobox 1;Zinc finger E-box binding homeobox 1;Zinc finger E-box binding homeobox 1;Zinc finger E-box binding homeobox 1;Zinc finger E-box binding homeobox 1;Zinc finger E-box binding homeobox 1;Zinc finger E-box binding homeobox 1;Zinc finger E-box binding homeobox 1;Zinc finger E-box-binding hom…	4463.73	4013.07	2337.1	3956.97	2388.5	3719.18	2804.71	2555.06	2340.94	2778.7	2475.73	12.124	11.9705	11.1905	11.9502	11.2219	11.8608	11.4536	11.3191	11.1929	11.4402	11.2736
A0A8V0XE39	PIN1	Peptidyl-prolyl cis-trans isomerase	145730	110459	126565	150895	117079	98404.1	119576	138003	87537.2	109782	101934	17.1529	16.7531	16.9495	17.2032	16.8371	16.5864	16.8676	17.0743	16.4176	16.7443	16.6373
A0A8V0XE48	ROCK2	non-specific serine/threonine protein kinase	25437.2	22105.8	25816	22686.9	20175.5	23382	26686.5	24020.8	26641.1	25423.2	22962.3	14.6347	14.4321	14.656	14.4696	14.3003	14.5131	14.7038	14.552	14.7014	14.6339	14.487
A0A8V0XE68	ACAT1	Acetyl-CoA acetyltransferase 1	407156	367612	398048	374292	324316	356051	379315	390521	351778	341580	353421	18.6352	18.4878	18.6026	18.5138	18.307	18.4417	18.533	18.575	18.4243	18.3819	18.431
A0A8V0XE72	EIF3A	Eukaryotic translation initiation factor 3 subunit A	195876	174477	183656	180889	179153	179551	165394	173377	179253	171512	179501	17.5796	17.4127	17.4866	17.4647	17.4508	17.454	17.3355	17.4036	17.4516	17.388	17.4536
A0A8V0XE83;Q5F359	TRAPPC5	Trafficking protein particle complex 5;Trafficking protein particle complex subunit 5	57093.3	48812	41263.6	48431.7	47236.3	51456	40147.4	40048	38945.9	38718.2	43523.5	15.801	15.5749	15.3326	15.5637	15.5276	15.6511	15.293	15.2894	15.2492	15.2407	15.4095
A0A8V0XEA1;A0A8V0XEA7	INTS4	Integrator complex subunit 4	10417.8	8441.45	6942.82	8430.69	8780.45	9785.02	5860.91	7719.26	3958.93	5646.14	6748.12	13.3468	13.0433	12.7613	13.0414	13.1001	13.2564	12.5169	12.9142	11.9509	12.463	12.7203
A0A8V0XEA4	LOC107051391	Fission, mitochondrial 1	54681.7	46750.7	45016.9	39125.6	40052.1	57720	46635.6	40794.8	48003	46501	53348.8	15.7388	15.5127	15.4582	15.2558	15.2896	15.8168	15.5091	15.3161	15.5508	15.505	15.7032
A0A8V0XEA8;A0A8V0XEB5;A0A8V0XEC4;A0A8V0XL08;Q5ZJF6	DDX10	ATP-dependent RNA helicase;ATP-dependent RNA helicase;ATP-dependent RNA helicase;ATP-dependent RNA helicase;Probable ATP-dependent RNA helicase DDX10	NaN	2559.89	621.975	145.093	2889.58	2087.34	599.349	2452.73	2444.82	2965.71	1987.27	NaN	11.3219	9.28071	7.18084	11.4966	11.0275	9.22725	11.2602	11.2555	11.5342	10.9566
A0A8V0XEB0;A0A8V0XH30;A0A8V0XLB3	ORC3	Origin recognition complex subunit 3	NaN	2580.16	3940.56	1503.67	953.495	1169.81	2952.64	3557.56	NaN	2990.75	3369.72	NaN	11.3332	11.9442	10.5543	9.89708	10.1921	11.5278	11.7967	NaN	11.5463	11.7184
A0A8V0XEC3;A0A8V0XJV6	RARS2	arginine--tRNA ligase	7268.18	5249.76	5864.4	5031.3	3924.52	5007.07	5653.44	5365.29	5005.09	5229.75	5140.58	12.8274	12.358	12.5178	12.2967	11.9383	12.2897	12.4649	12.3894	12.2892	12.3525	12.3277
A0A8V0XEC8;A0A8V0XH54	ZC3H13	Zinc finger CCCH-type containing 13	10053	7914.6	7511.77	8055.25	8482.54	7417.4	8778.48	7947.49	9022.28	8254.35	7322.24	13.2953	12.9503	12.8749	12.9757	13.0503	12.8567	13.0998	12.9563	13.1393	13.0109	12.8381
A0A8V0XEC9;A0A8V0XIF0;A0A8V0XIG3;A0A8V0XNS4;A0A8V0XNT6;A0A8V0XNU8;A0A8V0XQT0	SVIL	Supervillin	72736.9	72735.2	68892.4	59977.7	84175.9	56986.1	66253.2	64727.7	75346.2	61515	85352.4	16.1504	16.1504	16.0721	15.8721	16.3611	15.7983	16.0157	15.9821	16.2012	15.9087	16.3811
A0A8V0XEE0;A0A8V0XH43	C4A	Complement C4 gamma chain	7739.36	6375.22	19105.9	5359.82	7137.49	15206.1	11925.1	7111.98	8336.4	10647.5	9241.09	12.918	12.6383	14.2217	12.388	12.8012	13.8924	13.5417	12.796	13.0252	13.3782	13.1738
A0A8V0XEE2;A0A8V0XLE4	SRP72	Signal recognition particle subunit SRP72	53856.1	57056.8	48828.9	53696.3	56865.5	57332.1	55419	52244.9	56504.3	54893.8	57582	15.7168	15.8001	15.5754	15.7125	15.7953	15.8071	15.7581	15.673	15.7861	15.7444	15.8133
A0A8V0XEE8	TUBGCP5	Gamma-tubulin complex component	8128.42	6610.37	6378.65	7510.68	5067.46	4639.93	5178.14	8207.38	6047.11	7605.11	4211.25	12.9888	12.6905	12.639	12.8747	12.307	12.1799	12.3382	13.0027	12.562	12.8928	12.04
A0A8V0XEG4;A0A8V0XEH4;Q7SZI5	RFTN1	Raftlin, lipid raft linker 1;Raftlin, lipid raft linker 1;Raftlin	28677.2	24344.9	24589.9	27177.2	23967.2	25029.8	25046.3	22418.1	25241.2	25502.1	28639	14.8076	14.5713	14.5858	14.7301	14.5488	14.6114	14.6123	14.4524	14.6235	14.6383	14.8057
A0A8V0XEG6	EVI5L	Ecotropic viral integration site 5 like	42985.6	43240.3	39276.5	44000.2	40735.9	42633.5	38115.9	41926.5	42186.3	39576.7	45573.3	15.3916	15.4001	15.2614	15.4252	15.314	15.3797	15.2181	15.3556	15.3645	15.2724	15.4759
A0A8V0XEI1	LOC107050995	Neuralized E3 ubiquitin protein ligase 4	5545.93	6867.04	6934.71	6544.77	6701.26	6166.01	6685.87	8063.16	7597.19	7859.61	6291.84	12.4372	12.7455	12.7596	12.6761	12.7102	12.5901	12.7069	12.9771	12.8913	12.9402	12.6193
A0A8V0XEI4		Sulfatase N-terminal domain-containing protein	3766.63	33934.8	25236.3	9147.98	73530.4	14968.7	12943.5	11605.8	76197.1	33711.2	6286.23	11.8791	15.0505	14.6232	13.1592	16.1661	13.8697	13.6599	13.5026	16.2174	15.0409	12.618
A0A8V0XEL0	PIT54	PIT54 protein	29484.6	24300.9	22695.3	37579.5	62420.3	41583.4	13673.6	6848.95	59489.3	13823.3	22997.9	14.8477	14.5687	14.4701	15.1977	15.9297	15.3437	13.7391	12.7417	15.8603	13.7548	14.4892
A0A8V0XEM2;A0A8V0XEM7;Q8AXQ0	TRAM1L1;TRAM1L1;TRAM	Translocating chain-associated membrane protein	11514.2	6863.78	6622.14	8166.89	6035.81	10498.4	3000.87	7580.66	3591.77	4040.1	4884.35	13.4911	12.7448	12.6931	12.9956	12.5593	13.3579	11.5512	12.8881	11.8105	11.9802	12.254
A0A8V0XEP8	TPP1	Tripeptidyl-peptidase 1	41388.8	36437.6	34905.3	32848.4	46911	38805.9	35541.5	32808.6	36732	38825.7	41793.6	15.337	15.1531	15.0912	15.0035	15.5176	15.244	15.1172	15.0018	15.1648	15.2447	15.351
A0A8V0XEP9;A0A8V0XLC6;A0A8V0XP58;A0A8V0XR93;Q8JG30	SULT1B1	Sulfotransferase;Sulfotransferase;Sulfotransferase;Sulfotransferase;Sulfotransferase 1B1	5692.61	4375.8	4046.15	2020.04	2941.44	3717.83	3417.25	4392.94	1653.83	2841.55	3116.9	12.4749	12.0953	11.9823	10.9802	11.5223	11.8602	11.7386	12.101	10.6916	11.4725	11.6059
A0A8V0XEQ7;F1NXP9	PHIP	Pleckstrin homology domain interacting protein	3982.89	2449.93	2538.03	3768.89	3287.21	3997.85	2758.49	3235.01	3901.75	2076.03	2394.49	11.9596	11.2585	11.3095	11.8799	11.6826	11.965	11.4297	11.6596	11.9299	11.0196	11.2255
A0A8V0XER3	BRD4	Bromodomain-containing protein 4	16706.3	13681.7	15242.4	17091.2	15242	14763.7	13029.8	16576	16902.9	17092.5	16352	14.0281	13.74	13.8958	14.061	13.8958	13.8498	13.6695	14.0168	14.045	14.0611	13.9972
A0A8V0XES0;A0A8V0XRA7;D0PRN3	NRXN3;NRXN3;	Neurexin 3;Neurexin 3;Neurexin-3	30172.6	31241.7	25496.8	26041.1	35847.1	36103.8	29032.2	24966.8	31125.8	28406.8	29247.6	14.881	14.9312	14.638	14.6685	15.1296	15.1399	14.8254	14.6077	14.9258	14.794	14.836
A0A8V0XES5;A0A8V0XRC0	FAT4	FAT atypical cadherin 4	5109.19	1663.91	2242.35	1453.99	3880.64	1622.11	1632.05	2950.44	3069.37	2571.26	1179.35	12.3189	10.7004	11.1308	10.5058	11.9221	10.6637	10.6725	11.5267	11.5837	11.3283	10.2038
A0A8V0XEU1	THNSL1	Threonine synthase like 1	182300	117595	118833	97445.4	122248	113808	135098	160794	133701	127650	174815	17.476	16.8435	16.8586	16.5723	16.8994	16.7962	17.0436	17.2949	17.0287	16.9618	17.4155
A0A8V0XEV5;A0A8V0XPA0;A0A8V0XPA5	UTRN	Utrophin	6646.72	6264.84	6971.9	6430.83	5372.52	5403.91	5980.46	5523.06	6771.47	5978.79	6178.99	12.6984	12.6131	12.7673	12.6508	12.3914	12.3998	12.546	12.4313	12.7253	12.5456	12.5932
A0A8V0XEX4;Q5ZMK7	UFM1	Ubiquitin-fold modifier 1	90531.7	91819.1	88986.6	97541.1	92545.9	93469.1	93745.9	68451.6	108079	68029.6	117327	16.4661	16.4865	16.4413	16.5737	16.4979	16.5122	16.5165	16.0628	16.7217	16.0539	16.8402
A0A8V0XEY4	LOC396380	Glutathione transferase	1268.8	253.121	262.672	256.435	1691.7	153.483	1.22284	196.512	1.47185	0.721129	3.20311	10.3093	7.98369	8.03712	8.00245	10.7243	7.26194	0.29024	7.61847	0.557633	-0.47167	1.67947
A0A8V0XF04;F1P0Y6	ME1	Malic enzyme	79869.4	95551.1	104811	78025.7	81163.6	95269.6	88381.4	70959.7	115000	87110.4	96793.9	16.2854	16.544	16.6774	16.2517	16.3085	16.5397	16.4315	16.1147	16.8113	16.4106	16.5626
A0A8V0XF10	MIB1	RING-type E3 ubiquitin transferase	6294.33	6779.06	5661.28	11611.8	10643	8772.96	5226.8	5879.41	10484.6	8210.56	3835.3	12.6198	12.7269	12.4669	13.5033	13.3776	13.0988	12.3517	12.5215	13.356	13.0033	11.9051
A0A8V0XF49;A0A8V0XLS2;A0A8V0XPJ3	TTC39C	Tetratricopeptide repeat domain 39C	4175.23	5199.39	4712.05	5521.03	5379.41	5727.46	4716.58	3928.08	4691.86	4993.47	4603.57	12.0276	12.3441	12.2021	12.4307	12.3932	12.4837	12.2035	11.9396	12.1959	12.2858	12.1685
A0A8V0XF54;A0A8V0XLT2;A0A8V0XPJ7;A0A8V0XPL2;A0A8V0XRR3;A0A8V0XRR8;P42292	ALCAM	Activated leukocyte cell adhesion molecule;Activated leukocyte cell adhesion molecule;Activated leukocyte cell adhesion molecule;Activated leukocyte cell adhesion molecule;Activated leukocyte cell adhesion molecule;Activated leukocyte cell adhesion molecule;CD166 antigen	124155	88796.3	84635	96476.4	93815.6	97733.1	94443.5	92879.2	95499.7	97654.1	79827.1	16.9218	16.4382	16.369	16.5579	16.5175	16.5766	16.5272	16.5031	16.5432	16.5754	16.2846
A0A8V0XF59;A0A8V0XKM6;A0A8V0XM80	THSD7A	Thrombospondin type 1 domain containing 7A	22380.9	22002.8	22777.4	26952.6	34277.3	24419.1	22201.4	26795.4	17849.9	25471.5	20582.8	14.45	14.4254	14.4753	14.7181	15.065	14.5757	14.4384	14.7097	14.1236	14.6366	14.3292
A0A8V0XF69	GPC6	Glypican 6	700.49	NaN	NaN	432.064	1063.8	NaN	339.085	NaN	NaN	NaN	234.935	9.45222	NaN	NaN	8.7551	10.055	NaN	8.4055	NaN	NaN	NaN	7.87612
A0A8V0XF80;F1NL77	CBLB	E3 ubiquitin-protein ligase CBL	9002.01	9779.78	10970	11216.9	7900.33	10216.5	7074.41	9194.98	13040.8	10521.4	9931.7	13.136	13.2556	13.4213	13.4534	12.9477	13.3186	12.7884	13.1666	13.6707	13.361	13.2778
A0A8V0XF90;A0A8V0XLW6;A0A8V0XPN4	OSBPL1A	Oxysterol-binding protein	35347.9	39534.4	34924.8	29337.4	33576.1	36750.9	35130	27409.5	39326.5	30280.5	33467.5	15.1093	15.2708	15.092	14.8405	15.0351	15.1655	15.1004	14.7424	15.2632	14.8861	15.0305
A0A8V0XFA0;Q5ZLM1	YTHDF3	YTH domain-containing family protein	49722.2	58433.8	52910.4	51858.8	59059.2	58465.3	56898	50026.5	64613.2	52178.6	62746.4	15.6016	15.8345	15.6913	15.6623	15.8499	15.8353	15.7961	15.6104	15.9795	15.6712	15.9372
A0A8V0XFA1;A0A8V0XG39	MCMBP	Mini-chromosome maintenance complex-binding protein	11797.9	15870	11315.6	10368.3	13028.6	14276.3	11416.7	10736.6	13675.9	11924.3	16277.5	13.5262	13.954	13.466	13.3399	13.6694	13.8013	13.4789	13.3902	13.7393	13.5416	13.9906
A0A8V0XFA4;A0A8V0XPP4;A0A8V0XRW3	WAC	WW domain containing adaptor with coiled-coil	8853.89	5572.02	6469.27	10099.1	7976.59	7546.84	7070.25	6972.47	7102.67	6980.23	6977.57	13.1121	12.444	12.6594	13.3019	12.9616	12.8817	12.7875	12.7675	12.7941	12.7691	12.7685
A0A8V0XFB5	DFNA5	DFNA5, deafness associated tumor suppressor	18897.7	23539.5	19453	17646.9	26756.1	17444	19325.1	18416.2	24107.9	19554.6	18065.7	14.2059	14.5228	14.2477	14.1071	14.7076	14.0904	14.2382	14.1687	14.5572	14.2552	14.141
A0A8V0XFE2;A0A8V0XJD6;F1NNV7	APOO	MICOS complex subunit	97196.8	84947.6	77131.6	85008.7	80198	70172.8	76073.8	84267	73468.3	69414.7	67067.6	16.5686	16.3743	16.235	16.3753	16.2913	16.0986	16.2151	16.3627	16.1648	16.083	16.0333
A0A8V0XFE5;A0A8V0XI50;A0A8V0XMH1	ASPH	Aspartate beta-hydroxylase	60024.3	58684.2	64648.5	46737.7	61207.7	55560.1	53719.7	73739.4	52829.2	69592.9	49584.6	15.8733	15.8407	15.9803	15.5123	15.9014	15.7618	15.7132	16.1701	15.689	16.0867	15.5976
A0A8V0XFE9	EPB41L2	Erythrocyte membrane protein band 4.1 like 2	1055.36	1399.82	468.617	1352.38	701.868	NaN	1.24969	754.613	5.22894	2.16429	798.633	10.0435	10.451	8.87227	10.4013	9.45506	NaN	0.321565	9.55959	2.38652	1.11389	9.64139
A0A8V0XFG9;A0A8V0XM37;A0A8V0XPU9;A0A8V0XS34	ITGBL1	Integrin subunit beta like 1	1494.04	2196.44	1462.69	1882.16	1329.93	1679.93	1163.46	1536.55	1629.48	NaN	2742.39	10.545	11.101	10.5144	10.8782	10.3771	10.7142	10.1842	10.5855	10.6702	NaN	11.4212
A0A8V0XFH2;A0A8V0XKY8	ANK2	Ankyrin 2	137483	133963	131781	139390	109798	122091	132927	136332	133227	129962	119730	17.0689	17.0315	17.0078	17.0888	16.7445	16.8976	17.0203	17.0568	17.0235	16.9877	16.8694
A0A8V0XFI6	KIDINS220	Kinase D interacting substrate 220	45377.1	38348.3	38337.8	42267.9	38758.6	43180.6	39213.5	41520	39942.3	42272.8	38532.7	15.4697	15.2269	15.2265	15.3673	15.2422	15.3981	15.2591	15.3415	15.2856	15.3674	15.2338
A0A8V0XFL4;A0A8V0XMP3;Q5ZI72	HNRNPDL	Heteroous nuclear ribonucleoprotein D like;Heteroous nuclear ribonucleoprotein D like;Heterogeneous nuclear ribonucleoprotein D-like	261224	229250	283731	307104	242622	194497	229169	326836	165327	263680	178595	17.9949	17.8066	18.1142	18.2284	17.8884	17.5694	17.8061	18.3182	17.335	18.0084	17.4463
A0A8V0XFN7	FREM2	FRAS1 related extracellular matrix 2	1911.59	4847.03	10612.7	4836.35	2181.84	3894.98	2192.35	3993.67	5655.49	1990.16	3981.83	10.9006	12.2429	13.3735	12.2397	11.0913	11.9274	11.0983	11.9635	12.4654	10.9587	11.9592
A0A8V0XFP7;A0A8V0XIF1;P23668	LGALS1B;LGALS1B;	Galectin;Galectin;16 kDa beta-galactoside-binding lectin	43127.2	50276.4	55483.9	47724.2	46367.1	34582.3	49352.4	48774	39736.9	39058.7	43677.8	15.3963	15.6176	15.7598	15.5424	15.5008	15.0777	15.5908	15.5738	15.2782	15.2534	15.4146
A0A8V0XFV7;A0A8V0XMG1;A0A8V0XQ79;F1NM03;Q5ZL42	BZW2	Basic leucine zipper and W2 domains 2;Basic leucine zipper and W2 domains 2;Basic leucine zipper and W2 domains 2;Basic leucine zipper and W2 domains 2;eIF5-mimic protein 1	211519	238836	236538	230056	262173	242070	230052	245832	266255	241043	267748	17.6904	17.8657	17.8517	17.8116	18.0002	17.8851	17.8116	17.9073	18.0225	17.8789	18.0305
A0A8V0XFV9	NGLY1	Peptide-N(4)-(N-acetyl-beta-glucosaminyl)asparagine amidase	19262.9	14704.3	17108.4	16124.7	22888.7	19639.9	16868.7	17237.5	20130.4	17900.5	20531	14.2335	13.844	14.0624	13.977	14.4824	14.2615	14.0421	14.0733	14.2971	14.1277	14.3255
A0A8V0XFY2	CKAP2	Cytoskeleton associated protein 2	446.108	1785.51	938.875	719.019	554.899	570.87	200.993	504.201	1183.52	2995.58	2303.83	8.80125	10.8021	9.87479	9.48989	9.11608	9.15702	7.651	8.97786	10.2089	11.5486	11.1698
A0A8V0XFZ0;Q5ZMR3	PCMTD1	Protein-L-isoaspartate (D-aspartate) O-methyltransferase domain containing 1;Protein-L-isoaspartate O-methyltransferase domain-containing protein 1	3242.38	3072.52	5390.31	3697.35	983.076	6697.93	5293.83	2329.8	7373.07	5723.91	5130.82	11.6628	11.5852	12.3962	11.8523	9.94116	12.7095	12.3701	11.186	12.8481	12.4828	12.325
A0A8V0XFZ1	PPME1	Protein phosphatase methylesterase 1	207177	214621	201980	220548	222282	204177	196525	201158	205459	209034	185730	17.6605	17.7114	17.6238	17.7507	17.762	17.6395	17.5844	17.618	17.6485	17.6734	17.5029
A0A8V0XFZ5;A0A8V0XIN8;E1BRR6	SCARB2	Scavenger receptor class B member 2	61524.7	56958.1	58094.8	60303.4	54803.8	59328	54972.9	63642.6	58970.5	57587.6	52474.2	15.9089	15.7976	15.8261	15.88	15.742	15.8564	15.7464	15.9577	15.8477	15.8135	15.6793
A0A8V0XG16	LOC107050335	non-specific serine/threonine protein kinase	23505.5	24284.8	22134.5	23581.6	20290.7	23654.9	26095.9	19362.7	26199.6	21510.6	23243.8	14.5207	14.5678	14.434	14.5254	14.3085	14.5299	14.6715	14.241	14.6773	14.3928	14.5046
A0A8V0XG32;A0A8V0XSQ8	TMED8	Transmembrane p24 trafficking protein family member 8	9616.89	9472.68	11667.2	10076.1	11988.7	8624.27	11832.3	9648.72	11678.4	10505.7	11399.8	13.2314	13.2096	13.5102	13.2987	13.5494	13.0742	13.5304	13.2361	13.5116	13.3589	13.4767
A0A8V0XG49	MDN1	Midasin	32923.8	28774.2	26660.7	35563.5	27424.7	22002.4	24972.1	31573.1	29513.1	27525.1	21227.3	15.0068	14.8125	14.7024	15.1181	14.7432	14.4254	14.608	14.9464	14.8491	14.7485	14.3736
A0A8V0XG71;A0A8V0XKA0;F1NWH4	TAC1;TAC1;tac1	Tachykinin precursor 1;Tachykinin precursor 1;Tachykinin 1	26058.8	17541.3	22054.9	18219.6	9779.93	9229.74	16258.3	16856	17367.5	16262	4205.35	14.6695	14.0985	14.4288	14.1532	13.2556	13.1721	13.9889	14.041	14.0841	13.9892	12.038
A0A8V0XG75;A0A8V0XH44	TMSB4X	Thymosin beta 4, X-linked;Thymosin beta 4, X-linked	1.31656e+06	751471	1.04425e+06	1.03636e+06	295925	493719	826733	1.32412e+06	210273	864698	791892	20.3283	19.5194	19.994	19.9831	18.1749	18.9133	19.6571	20.3366	17.6819	19.7218	19.5949
A0A8V0XG76;A0A8V0XG82	CSMD1	CUB and Sushi multiple domains 1	4375.72	1325.5	1430.08	2861.04	2298.21	2751.99	1354.57	1192.52	NaN	2387.5	1735.6	12.0953	10.3723	10.4819	11.4823	11.1663	11.4263	10.4036	10.2198	NaN	11.2213	10.7612
A0A8V0XG81;Q5SDR3	BMI1	BMI1 proto-onco, polycomb ring finger;Polycomb complex protein BMI-1	392.825	386.127	441.499	2335.02	2466.51	562.114	1681.71	2042.74	682.423	840.423	NaN	8.61774	8.59293	8.78627	11.1892	11.2683	9.13472	10.7157	10.9963	9.41452	9.71497	NaN
A0A8V0XG92	HBE1	Hemoglobin subunit epsilon 1	235107	319463	275587	162367	191458	190607	191742	249294	238378	251407	309143	17.843	18.2853	18.0721	17.3089	17.5467	17.5402	17.5488	17.9275	17.8629	17.9397	18.2379
A0A8V0XGA7		phenylalanine--tRNA ligase	95499.9	103185	94036.6	86448.9	122474	101913	88643	97576.9	100116	97589.5	99863.5	16.5432	16.6549	16.5209	16.3996	16.9021	16.637	16.4357	16.5743	16.6113	16.5744	16.6077
A0A8V0XGA8	ATP13A1	ATPase 13A1	24597.5	21012	19978.7	22416	26466.6	24434.5	19126.8	22881.8	23224.5	24569.2	21337.9	14.5862	14.3589	14.2862	14.4522	14.6919	14.5766	14.2233	14.4819	14.5034	14.5846	14.3811
A0A8V0XGA9	PARP4	Poly [ADP-ribose] polymerase	4004.62	2426.24	1277.52	2706.31	4089.58	3382.34	2802.15	1756.87	2359.19	606.05	3428.14	11.9674	11.2445	10.3191	11.4021	11.9977	11.7238	11.4523	10.7788	11.2041	9.24329	11.7432
A0A8V0XGB4;A0A8V0XMW6;A0A8V0XQM1	CHCHD3	Coiled-coil-helix-coiled-coil-helix domain containing 3	63388.8	53063.7	50140	48286.2	46313.5	52471.2	52814.7	55092.6	57344.9	49209	54445.3	15.9519	15.6954	15.6137	15.5593	15.4991	15.6792	15.6887	15.7496	15.8074	15.5866	15.7325
A0A8V0XGC9;A0A8V0XGD4	DNAJB14	DnaJ heat shock protein family (Hsp40) member B14	3880.15	3165.03	4798.3	4113.73	3377.97	4973.4	3847.27	4842.04	4808.12	4372.92	4474.81	11.9219	11.628	12.2283	12.0062	11.7219	12.28	11.9096	12.2414	12.2313	12.0944	12.1276
A0A8V0XGE6	NMT2	Glycylpeptide N-tetradecanoyltransferase	36153.6	33101	34495.1	37383.6	28746.1	28923.3	29313.6	37453.9	26818.6	31873.5	30355.5	15.1419	15.0146	15.0741	15.1901	14.8111	14.8199	14.8393	15.1928	14.7109	14.9601	14.8897
A0A8V0XGF4	LOC107050964	Ferredoxin 2	129255	104619	137736	137273	100105	108990	125817	214989	47338.5	128260	114633	16.9799	16.6748	17.0715	17.0667	16.6111	16.7338	16.941	17.7139	15.5307	16.9687	16.8067
A0A8V0XGF5;A0A8V0XGF9;A0A8V0XMZ8;A0A8V0XN08;A0A8V0XQQ0;A0A8V0XQQ4;A0A8V0XQQ9;A0A8V0XT56	NME7	NME/NM23 family member 7;Nucleoside diphosphate kinase 7;Nucleoside diphosphate kinase 7;Nucleoside diphosphate kinase 7;NME/NM23 family member 7;NME/NM23 family member 7;NME/NM23 family member 7;Nucleoside diphosphate kinase 7	16724.1	13401.4	17074.5	16784.8	14205.6	9762.83	12695.3	13148.9	12243.4	7189.49	18886.8	14.0296	13.7101	14.0596	14.0349	13.7942	13.2531	13.632	13.6826	13.5797	12.8117	14.2051
A0A8V0XGG8;A0A8V0XLY7;A0A8V0XLZ3;A0A8V0XNM1	KIAA1109	KIAA1109	13551.4	14193.4	11762.1	15777.2	15570.9	16608.5	13718.9	10977	14230.5	10822.3	15605.8	13.7262	13.7929	13.5219	13.9456	13.9266	14.0196	13.7439	13.4222	13.7967	13.4017	13.9298
A0A8V0XGH4	PDIA6	Protein disulfide-isomerase A6	421476	411326	443310	365797	385513	388471	396839	459880	387429	427967	379192	18.6851	18.6499	18.758	18.4807	18.5564	18.5674	18.5982	18.8109	18.5636	18.7071	18.5326
A0A8V0XGI1	IMPAD1	3'(2'), 5'-bisphosphate nucleotidase 2	24358.5	19813.7	20915.4	19064.2	19277	17872.3	17183.3	21898.9	24025.5	19139	17346.5	14.5721	14.2742	14.3523	14.2186	14.2346	14.1254	14.0687	14.4186	14.5523	14.2242	14.0824
A0A8V0XGI2	FBXO30	F-box protein 30	4958.53	5219.72	6806.13	5865.1	3419.95	4502.09	6211.96	5451.9	2662.59	4414.94	4584.55	12.2757	12.3498	12.7326	12.5179	11.7398	12.1364	12.6008	12.4125	11.3786	12.1082	12.1626
A0A8V0XGI7;A0A8V0XKM9;A0A8V0XN33;A0A8V0XQT5;A0A8V0XT88;Q5ZHQ6	ACBD5	Acyl-CoA-binding domain-containing protein 5	13207.9	12157.6	10584	12055.4	10989	12549.7	11336.2	12069.1	13233.1	11896	10510.6	13.6891	13.5696	13.3696	13.5574	13.4238	13.6154	13.4686	13.559	13.6919	13.5382	13.3596
A0A8V0XGL8	VIM	Vimentin	3201078	2.54421e+06	2.69112e+06	2.57062e+06	2.77964e+06	2.0598e+06	2476218	2.92178e+06	2.72958e+06	3.01148e+06	2723223	21.6101	21.2788	21.3598	21.2937	21.4065	20.9741	21.2397	21.4784	21.3802	21.522	21.3769
A0A8V0XGM9;A0A8V0XGP4;A0A8V0XKT4;A0A8V0XTD0;F5ANJ3	MEIS2;MEIS2;MEIS2;MEIS2;Meis2a.1	Meis homeobox 2;Meis homeobox 2;Meis homeobox 2;Meis homeobox 2;Homeoprotein Meis2a.1	4497.65	2545.93	1185.97	5083.56	3131.79	1860.72	453.744	2835.56	45.5921	293.816	895.986	12.135	11.314	10.2118	12.3116	11.6128	10.8616	8.82573	11.4694	5.51071	8.19877	9.80733
A0A8V0XGN9;A0A8V0XNA0;A0A8V0XQY1;A0A8V0XR05;A0A8V0XTF9;F1P053;Q5ZI13	DNAJC3	DnaJ heat shock protein family (Hsp40) member C3;DnaJ heat shock protein family (Hsp40) member C3;DnaJ heat shock protein family (Hsp40) member C3;DnaJ heat shock protein family (Hsp40) member C3;DnaJ heat shock protein family (Hsp40) member C3;DnaJ heat shock protein family (Hsp40) member C3;DnaJ homolog subfamily C member 3	24680.4	34475.8	23130.1	20909.7	30900.5	27590.7	23150.7	17427	24007.3	22961.2	25757.4	14.5911	15.0733	14.4975	14.3519	14.9153	14.7519	14.4988	14.089	14.5512	14.4869	14.6527
A0A8V0XGP5	DYNC1I1	Dynein cytoplasmic 1 intermediate chain 1	175075	180035	171068	167856	184528	147618	154027	174365	117658	127342	150014	17.4176	17.4579	17.3842	17.3569	17.4935	17.1715	17.2328	17.4118	16.8442	16.9583	17.1947
A0A8V0XGQ4;A0A8V0Z9F2;P02272;Q5ZMD6	H2AFZ;H2AZ2;H2AZ2;H2AFZ	Histone H2A;Histone H2A;Histone H2A.V;Histone H2A.Z	348073	202095	236476	304957	134066	204560	191862	279325	124853	231130	188570	18.409	17.6247	17.8513	18.2182	17.0326	17.6422	17.5497	18.0916	16.9299	17.8183	17.5247
A0A8V0XGR0;A0A8V0XGR4;A0A8V0XNA5;A0A8V0XR10;A0A8V0XR15;A0A8V0XTH8;Q5ZIA2	MAP7	Microtubule associated protein 7;Microtubule associated protein 7;Microtubule associated protein 7;Microtubule associated protein 7;Microtubule associated protein 7;Microtubule associated protein 7;Ensconsin	2510.66	2554.55	2564.11	2629.34	2593.4	1861.27	2818.16	2886.19	1714.46	2554.51	2541.69	11.2938	11.3189	11.3242	11.3605	11.3406	10.8621	11.4605	11.495	10.7435	11.3188	11.3116
A0A8V0XGR1	ACBD7	Acyl-CoA binding domain containing 7	5010.72	6782.21	8781.83	6608.39	5684.66	1913.79	5925.79	NaN	NaN	6399.25	3460.37	12.2908	12.7275	13.1003	12.6901	12.4729	10.9022	12.5328	NaN	NaN	12.6437	11.7567
A0A8V0XGT2	UROS	uroporphyrinogen-III synthase	13333	11543.8	12158.2	10715.9	11938	12919.1	10587	11054.7	8517.2	9448.02	14396.2	13.7027	13.4948	13.5696	13.3875	13.5433	13.6572	13.37	13.4324	13.0562	13.2058	13.8134
A0A8V0XGT4;A0A8V0XR34;Q5ZKK1	MAPRE2	Microtubule associated protein RP/EB family member 2;Microtubule associated protein RP/EB family member 2;Microtubule-associated protein RP/EB family member 2	549080	443895	552974	571472	468111	456124	425958	549859	411245	445468	447077	19.0667	18.7599	19.0769	19.1243	18.8365	18.7991	18.7004	19.0687	18.6496	18.765	18.7702
[truncated: 5,073 more rows]

## Sheet: Significant proteins
Significantly regulated proteins, including protein accession, protein name and gene name. Unpaired student's ttest was conducted to identify regulated proteins (p-value). Additionally information on the T-value is given. Log2 protein quantities were utilized to determine the fold change (FC) between Corticosterone (CORT) and Control (CTRL) embryonic avian brains
[truncated: 644 more rows]

[truncated: 1 more sheets: Myelin associated proteins]
