# Supplementary material for: Neurodevelopmental Impact of Prenatal Stress: A Proteomic Analysis of Myelination Disruptions in the Avian Embryo
Source: Dev Neurobiol. 2025 Oct 14;85(4):e23003. doi: 10.1002/dneu.23003 (PMC12521880; doi:10.1002/dneu.23003)
Supplement: Supplementary file 3 — Supplementary Table: dneu23003‐sup‐0003‐TableS3.xlsx [file DNEU-85-0-s004.xlsx]

## Sheet: Venn Diagram Overlap
Supplementary table S2: Venn Diagram of identified proteins in both studies, Stepler et al. and Gaertner et al. based on gene names

## Sheet: shared proteins
Supplementary table S2 proteins identified in both studies Stepler et al and Gaertner et al
3952 common elements in "Stepler et al." and "Gaertner et al.":
SMYD2	A0A0A0MQ47;A0A8V0ZFA6;E1C5V0	[histone H3]-lysine(4) N-trimethyltransferase;SET and MYND domain containing 2;N-lysine methyltransferase SMYD2
LOC100859645	A0A8V0X7B2	glutathione transferase
SLC16A3	P57788	Monocarboxylate transporter 4
CTDSPL2	A0A1D5PNC2;A0A8V0YNR7;Q5F3Z7	CTD small phosphatase like 2;CTD small phosphatase like 2;CTD small phosphatase-like protein 2
BID	A0A8V0Y9C7;A0A8V0Y9D1;A0A8V0YEG7;A0A8V0YFM0;A0A8V0YFM5;A0A8V0YHQ1	BH3-interacting domain death agonist
RBP	A0A140T8H8;A0A8V1A8A6;A0A8V1AB18;P02752	Riboflavin binding protein;Riboflavin binding protein;Riboflavin binding protein;Riboflavin-binding protein
LEPROTL1	A0A140T8I0;A0A8V0XJT5	Leptin receptor overlapping transcript like 1
SLC7A5	A0A142EGP7	Large neutral amino acids transporter small subunit 1
MINPP1	A0A8V0ZRM7	Multiple inositol polyphosphate phosphatase 1
GLUD2	A0A1D5NT61	glutamate dehydrogenase [NAD(P)(+)]
DAPK1	A0A8V0Y7C3	non-specific serine/threonine protein kinase
SYNJ1	A0A8V0Y5M7	phosphoinositide 5-phosphatase
FECH	A0A8V0Y318	Ferrochelatase
LMAN1L	A0A8V0Y0V5;Q5F3E6	Lectin, mannose binding 1 like;Lectin, mannose binding 1 like
OTUB1	A0A8V0X5G9	ubiquitinyl hydrolase 1
RRP12	A0A8V0Z8M3;A0A8V0ZFI9	Ribosomal RNA processing 12 homolog
STAM	A0A8V0XXP1	Signal transducing adaptor molecule
ADRM1	A0A1D5NTD3;A0A1D5PPT0;A0A8V0ZSM5	Adhesion regulating molecule 1
AKAP12	A0A8V0XIU6	A-kinase anchoring protein 12
COPS5	A0A8V0XLN5	COP9 signalosome subunit 5
TWF1	A0A8V0X7L4;A0A8V0XDW8	Twinfilin actin binding protein 1
GAP43	P35001	Neuromodulin
SLC25A39	A0A8V0ZV80;A0A8V1A4R8;A0A8V1A7V9	Solute carrier family 25 member 39
MORC4	A0A1D5NTQ9;A0A8V0YH89;A0A8V0YQ51;A0A8V0YQ55	MORC family CW-type zinc finger 4
CCDC6	A0A1D5NTR1;A0A8V0Y7A1	Coiled-coil domain containing 6
DNMT3A	A0A8V0Y6E8;A0A8V0Y6F7	DNA (cytosine-5-)-methyltransferase
ARFIP2	A0A8V0X678;A0A8V0X9B5	ADP ribosylation factor interacting protein 2
COQ7	A0A8V0Z9S3;A0A8V0ZGW7;A0A8V0ZMX7	5-demethoxyubiquinone hydroxylase, mitochondrial;5-demethoxyubiquinone hydroxylase, mitochondrial;5-demethoxyubiquinone hydroxylase, mitochondrial
CYB5R2	A0A8V0ZKC7	NADH-cytochrome b5 reductase
VDAC1	A0A8V0Z0Y0;E1BYN7	Voltage dependent anion channel 1
AGO2	A0A8V0Y080;A0A8V0Y0A6;A0A8V0Y222;A0A8V0Y234;A0A8V0Y8M7	Protein argonaute-2;Argonaute 2, RISC catalytic component;Protein argonaute-2;Protein argonaute-2;Protein argonaute-2
ACACA	A0A8V1ACH3;A0A8V1AHS4;A0A8V1ALT6	acetyl-CoA carboxylase
SARS2	A0A8V0Y8M6	serine--tRNA ligase
TCERG1	A0A8V0YLI3	Transcription elongation regulator 1
GLG1	A0A8V0ZZW8;Q02391	Golgi apparatus protein 1
AKT3	A0A1D5NTY9;A0A8V0XTB6	non-specific serine/threonine protein kinase
MRPL27	A0A8V1AEE6;A0A8V1ALG3;A0A8V1AN61	Mitochondrial ribosomal protein L27
LARS2	A0A8V0Z1I6	leucine--tRNA ligase
YTHDF3	A0A8V0XFA0;Q5ZLM1	YTH domain-containing family protein
WDR11	A0A8V0X592	WD repeat domain 11
FBXO30	A0A8V0XGI2	F-box protein 30
FAM91A1	A0A8V0XT61	Family with sequence similarity 91 member A1
NAGLU	A0A8V0ZIF0	N-acetyl-alpha-glucosaminidase
TUBG1	A0A8V0ZJI9	Tubulin gamma chain
RNGTT	A0A1D5NU93;A0A8V0XDU1;E1C254	mRNA-capping enzyme
MAP3K7	A0A8V0XCV5;A0A8V0XFP5;A0A8V0XIG1;A0A8V0XJP7	Mitogen-activated protein kinase kinase kinase 7
MED30	A0A1D5NUC6;A0A8V0Y4A5;A0A8V0Y4B4	Mediator of RNA polymerase II transcription subunit 30
GPM6B	A0A1D5P175	Glycoprotein M6B
CGGBP1	A0A1D5NUG1	CGG triplet repeat binding protein 1
TXNL1	A0A1D5NUH1;A0A1D5P763;A0A8V0Y035;A0A8V0Y6A8	Uncharacterized protein;Uncharacterized protein;PITH domain-containing protein;PITH domain-containing protein
LOC769000	A0A1D5NUH3;A0A3Q3AN84;A0A8V0Y5U0;A0A8V0YB88;A0A8V0YB95	Mothers against decapentaplegic homolog
ADGRL3	A0A8V0X9Y5;A0A8V0XE15;A0A8V0XE20;A0A8V0XL07	Adhesion G protein-coupled receptor L3
BCKDHA	A0A8V0XT09;A0A8V0XT23;A0A8V0XZA1	2-oxoisovalerate dehydrogenase subunit alpha
CDK5RAP3	A0A8V0ZNV5;A0A8V0ZW40;A0A8V0ZW44	CDK5 regulatory subunit associated protein 3
APRT	A0A8V0XWG1	Adenine phosphoribosyltransferase
AP3M2	A0A1D5NUM5	AP-3 complex subunit mu-2
ACSS2	A0A8V0ZV64;A0A8V0ZV68	propionate--CoA ligase
RPL4	A0A8V0Z4U8	Ribosomal protein L4
GRK2	A0A8V0ZTS7	G protein-coupled receptor kinase
VTG1	A0A8V0ZDT7;A0A8V0ZKX0;A0A8V0ZL51;A0A8V0ZRP3	Vitellogenin 1
SLC25A10	A0A8V1AJQ4	Mitochondrial dicarboxylate carrier
BCAS3	A0A8V1AC88	BCAS3 microtubule associated cell migration factor
NDUFC2	A0A1D5NUY6	NADH dehydrogenase [ubiquinone] 1 subunit C2
SNX2	A0A8V0X1K2	Sorting nexin-2
GK2	A0A1D5NV46;A0A3Q2UJ00;A0A8V0X4V1;A0A8V0X4V4;A0A8V0XBS0;A0A8V0XBS4;F1NRQ6	glycerol kinase
PGM2	A0A8V0YKL1	phosphoglucomutase (alpha-D-glucose-1,6-bisphosphate-dependent)
CDK2AP1	A0A1D5PKZ7;A0A1D5PQL4;A0A8V1A2J7;A0A8V1A4P6;Q5ZMM0	Cyclin dependent kinase 2 associated protein 1;Cyclin-dependent kinase 2-associated protein;Cyclin dependent kinase 2 associated protein 1;Cyclin dependent kinase 2 associated protein 1;Cyclin dependent kinase 2 associated protein 1
NAPA	A0A1D5NV75	NSF attachment protein alpha
IMPAD1	A0A8V0XGI1	3'(2'), 5'-bisphosphate nucleotidase 2
NUP160	A0A8V0ZYF5	Nucleoporin 160
PYCRL	A0A8V0Y326	Pyrroline-5-carboxylate reductase
AP2A2	A0A1D5NV94;A0A8V1A4D3	AP-2 complex subunit alpha
UBE2Q1	A0A1D5NVE2	Ubiquitin conjugating enzyme E2 Q1
SNX17	A0A1D5NVF3;A0A8V0Y440	Sorting nexin-17
RPL9	A0A1D5NVI1	Large ribosomal subunit protein uL6
NDUFA2	A0A8V0YC52	NADH dehydrogenase [ubiquinone] 1 alpha subcomplex subunit 2
FGD3	A0A1D5NVP9;A0A8V1A5H1;A0A8V1AAD2;A0A8V1AAD7;A0A8V1AD55;A0A8V1AFR6;A0A8V1AFS1;A0A8V1AHM7;F1P409	FYVE, RhoGEF and PH domain containing 3;FYVE, RhoGEF and PH domain containing 3;FYVE, RhoGEF and PH domain containing 3;FYVE, RhoGEF and PH domain containing 3;FYVE, RhoGEF and PH domain containing 3;FYVE, RhoGEF and PH domain containing 3;FYVE, RhoGEF and PH domain containing 3;FYVE, RhoGEF and PH domain containing 3;FYVE, RhoGEF and PH domain containing 3
VAV2	A0A8V1AFV3;A0A8V1AK54;A0A8V1ALX8	Vav guanine nucleotide exchange factor 2
ELP2	A0A8V0XTD3	Elongator complex protein 2
RAB3IP	A0A8V0YD33;A0A8V0YED2	RAB3A interacting protein
MED29	A0A8V0Y004	Mediator of RNA polymerase II transcription subunit 29
USMG5	A0A8V0ZHN8	ATP synthase membrane subunit K, mitochondrial
FAM120C	A0A8V1A545	Family with sequence similarity 120A
UNC13A	A0A8V1A9U9	Protein unc-13 homolog A
VPS13D	A0A8V0ZAE9;A0A8V0ZHH0;A0A8V0ZHH7	Vacuolar protein sorting 13 homolog D
TBC1D4	A0A8V0X3Z4;A0A8V0X8Z0	TBC1 domain family member 4
PRMT7	A0A8V0ZTX2;A0A8V0ZYF3;Q5ZIB9	Protein arginine N-methyltransferase;Protein arginine N-methyltransferase;Protein arginine N-methyltransferase 7
ALB	A0A1D5NW68	Albumin
EXFABP	A0A1D5NW85	Extracellular fatty acid-binding protein
FBN3	A0A8V1AI65	Fibrillin-3
MAP4	A0A8V1A3F3	Microtubule-associated protein
MCM5	Q5ZKL0	DNA replication licensing factor MCM5
ATP5D	A0A1D5NW93	ATP synthase F1 subunit delta
LIMD2	A0A1D5NWB1;A0A8V0ZDU1;A0A8V0ZDV6;A0A8V0ZKY5;A0A8V0ZL80	LIM domain containing 2
WAC	A0A8V0XFA4;A0A8V0XPP4;A0A8V0XRW3	WW domain containing adaptor with coiled-coil
GTF2E1	A0A8V0ZVP5	General transcription factor IIE subunit 1
DOCK1	A0A8V0X6K0;A0A8V0XHA3	Dedicator of cytokinesis 1
NAXD	A0A8V0YHG3	ATP-dependent (S)-NAD(P)H-hydrate dehydratase
YBX3	A0A8V0ZPU8	Y-box binding protein 3
COX7A2L	A0A8V0Z6B5	Cytochrome c oxidase subunit 7A2 like
SQLE	A0A8V0XV04	Squalene monooxygenase
AAK1	A0A8V0Z187	AP2 associated kinase 1
ERBB2	A0A8V0ZXS2;A0A8V0ZXS7;A0A8V1A1V9	Receptor protein-tyrosine kinase
RSL1D1	A0A8V0ZD69;A0A8V0ZJP0	Ribosomal L1 domain containing 1
SIRT2	A0A8V0Y0V7;A0A8V0Y0X1	Sirtuin 2
STIM1	A0A1D5NWP2;A0A8V0X8S8;A0A8V0XCW3;A0A8V0XCW6;A0A8V0XFQ9;A0A8V0XIH0;A0A8V0XIH4	Stromal interaction molecule 1
RBM26	A0A1D5NWP6	RNA binding motif protein 26
SRPRA	A0A8V0ZUZ6;A0A8V0ZYL0;A0A8V0ZYL6	SRP receptor alpha subunit
EIF4E2	A0A8V0YXC2;A0A8V0Z488;A0A8V0ZB72	Eukaryotic translation initiation factor 4E family member 2
ASPH	A0A8V0XFE5;A0A8V0XI50;A0A8V0XMH1	Aspartate beta-hydroxylase
DPY19L1	A0A3Q3AG59;A0A8V0Z974;A0A8V0ZG21	Uncharacterized protein;C-mannosyltransferase DPY19L1;C-mannosyltransferase DPY19L1
BLVRA	A0A1D5NWT1;A0A8V0XS38;A0A8V0XZU6	Biliverdin reductase A
PHIP	A0A8V0XEQ7;F1NXP9	Pleckstrin homology domain interacting protein
RPS6KA3	A0A1D5NWT4	Ribosomal protein S6 kinase
ABR	A0A8V1AEW3	Active breakpoint cluster region-related protein
CHTOP	A0A8V1A8P8;A0A8V1AIM2	Chromatin target of PRMT1
GGPS1	A0A1D5NWX3	Geranylgeranyl diphosphate synthase 1
MEX3A	A0A8V1A753	Mex-3 RNA binding family member A
TJP1	A0A8V1A0B4;A0A8V1A2L2	Tight junction protein 1
GDAP1	A0A1D5NWZ6	Ganglioside induced differentiation associated protein 1
POLR2J	A0A8V1AC50	DNA-directed RNA polymerase RBP11-like dimerisation domain-containing protein
ATL2	A0A8V0YZ01;A0A8V0Z690	Atlastin GTPase 2
C2H6orf52	A0A1D5NX87	tRNA selenocysteine-associated protein 1
C5H14orf4	A0A1D5NX91	Interferon regulatory factor 2 binding protein like
DVL2	A0A8V0Z2Y5	Dishevelled segment polarity protein 3
LOC100859276	A0A1D5NXB3	RNA binding motif protein 4B
SEC61A2	A0A1D5NXC6;A0A8V0XNC1;A0A8V0XT93	Sec61 translocon alpha 2 subunit
APOO	A0A8V0XFE2;A0A8V0XJD6;F1NNV7	MICOS complex subunit
LOC107049486	A0A8V0X2S3	N-terminal amino-acid N(alpha)-acetyltransferase NatA
PPP4R1	A0A1D5NXE5;A0A8V0X3L6;A0A8V0XA42;A0A8V0XA50;A0A8V0XCV4;A0A8V0XCW9;A0A8V0XD80;A0A8V0XD96	Protein phosphatase 4 regulatory subunit 1
FBXW11	A0A1D5NYD3;A0A8V0Y6M1;A0A8V0YDJ4;A0A8V0YDJ9;Q5ZHQ9	F-box and WD repeat domain containing 11
STX2	A0A1D5PY18;A0A8V0ZKU9;A0A8V0ZR60;A0A8V0ZU33	Syntaxin 2
ACSBG2	Q5ZKR7	Long-chain-fatty-acid--CoA ligase ACSBG2
CADM1	A0A1D5P6B8	Cell adhesion molecule 1
DDI2	A0A1D5NXK6;A0A8V0ZI87;A0A8V0ZI94	Uncharacterized protein;Ubiquitin-like domain-containing protein;Ubiquitin-like domain-containing protein
PFDN5	A0A1D5NXK7	Prefoldin subunit 5
NRP2	A0A8V1A7H4	Neuropilin
TBL1XR1	A0A1D5NXL1;A0A8V0ZDF2	Transducin beta like 1 X-linked receptor 1
PHF3	A0A8V0X5R8;A0A8V0X8U5;A0A8V0XBP0	PHD finger protein 3
PSMD3	A0A1D5NXL7	Proteasome 26S subunit, non-ATPase 3
KHDRBS3	A0A8V0XZD9;A0A8V0Y7U1	KH RNA binding domain containing, signal transduction associated 3;KH RNA binding domain containing, signal transduction associated 3
TPD52L2	A0A8V0ZVB1;A0A8V1A2R6	Tumor protein D52 like 2
ACTN4	A0A8V0XWP8	Actinin, alpha 4
SLIT2	A0A8V0Y0K8;A0A8V0Y6V4;A0A8V0Y914;A0A8V0YDQ7;A0A8V0YDR2;A0A8V0YDS3	Slit guidance ligand 2
VIPAS39	A0A1D5NXV6;A0A8V0XGE4	Spermatogenesis-defective protein 39 homolog
SRM	A0A1D5NY06	Spermidine synthase
DENND6A	A0A1D5NY14;A0A8V1A201;A0A8V1A9K6;Q5F3L4	DENN domain containing 6A;DENN domain containing 6A;DENN domain containing 6A;Protein DENND6A
PYGO2	A0A8V1A662	Pygopus family PHD finger 2
STAG1	A0A8V0ZQ05;A0A8V0ZRW1;A0A8V0ZXE1;A0A8V0ZXF6	Cohesin subunit SA
PI4KA	A0A8V0ZYM1	1-phosphatidylinositol 4-kinase
NFASC	A0A8V1A3P6;A0A8V1AG04;O42414	Neurofascin
FAF1	A0A1D5NY89;A0A8V0ZSU0;A0A8V1A237;A0A8V1A243;A0A8V1A5H5	Fas associated factor 1
RPS6KB2	A0A8V0ZQJ2	Ribosomal protein S6 kinase B2
DNAJA4	A0A1D5NYA8;A0A8V1A4B0	DnaJ heat shock protein family (Hsp40) member A4
PABPC1	A0A8V0YD10	Polyadenylate-binding protein
ANKLE2	A0A8V0ZAD6;A0A8V0ZG51;A0A8V0ZHG3	Ankyrin repeat and LEM domain containing 2
VPS4A	A0A8V0XWR3	vesicle-fusing ATPase
CTNNB1	A0A1D5NYE8	Catenin beta 1
SIRT3	A0A8V0ZEZ5	Sirtuin 3
CUL5	A0A8V0XKY0	Cullin 5
LONP1	A0A1D5NYJ2	Lon protease homolog, mitochondrial
ZNF618	A0A8V1A9D4;A0A8V1A9D9;A0A8V1AEK0;A0A8V1AGY9;A0A8V1AJ71;A0A8V1AKZ1;A0A8V1AKZ5	Zinc finger protein 618
MEF2D	A0A1D5NYL4;A0A1D5PCN7;A0A1D5Q003;A0A8V1AK24	Myocyte enhancer factor 2D
PFKP	A0A8V0XP55	ATP-dependent 6-phosphofructokinase
CSRP2	A0A1D5NYM7;A0A8V0YKC4;P50460	Cysteine and glycine rich protein 2;Cysteine and glycine rich protein 2;Cysteine and glycine-rich protein 2
SHC1	A0A1D5NYP8;A0A8V1A680;A0A8V1A684;A0A8V1AGF6	SHC adaptor protein 1
LARP4	A0A8V0ZNB6;A0A8V0ZQM9	La ribonucleoprotein domain family member 4
OSBPL11	A0A8V0Z7P6;A0A8V0ZDH1;A0A8V0ZDH6;A0A8V0ZEV4	Oxysterol-binding protein
SCARF2	A0A8V0X2B7	Scavenger receptor class F member 2
SLC7A6OS	A0A8V0ZSX5	Probable RNA polymerase II nuclear localization protein SLC7A6OS
SLIRP	A0A1D5NYU5	SRA stem-loop interacting RNA binding protein
EIF1	A0A8V0ZJ52;A0A8V0ZPG8;P51971	Eukaryotic translation initiation factor 1
DPP7	A0A8V1A6Z0;A0A8V1AEN9	Dipeptidyl peptidase 7
RRP9	A0A8V1AIT4	Ribosomal RNA processing 9, U3 small nucleolar RNA binding protein
SCFD2	A0A1D5NZ00	Sec1 family domain containing 2
EMC2	A0A3Q2UDL9;A0A8V0XQN4	ER membrane protein complex subunit 2
RPS27	A0A8V1A3Y3	40S ribosomal protein S27
GGCT	A0A8V0YXP4	gamma-glutamylcyclotransferase
HMBS	A0A8V0ZS97;A0A8V1A1G1	hydroxymethylbilane synthase
PBRM1	A0A8V1A709;A0A8V1AEQ7;A0A8V1AH68;Q90941	Polybromo 1;Polybromo 1;Polybromo 1;Protein polybromo-1
DNAJC13	A0A8V0Z1C6;A0A8V0Z7T2	DnaJ heat shock protein family (Hsp40) member C13
CBX5	A0A8V0ZRD1	Chromobox 5
RAE1	A0A8V0YQM5;A0A8V0YXB8	Ribonucleic acid export 1
NFU1	A0A8V0Z363;A0A8V0Z903;Q5ZHL5	NFU1 iron-sulfur cluster scaffold homolog, mitochondrial;NFU1 iron-sulfur cluster scaffold homolog, mitochondrial;NFU1 iron-sulfur cluster scaffold homolog, mitochondrial
RNF126	A0A1D5NZC4	Ring finger protein 126
EDC3	A0A1D5NZF2;A0A8V0ZHT9	Enhancer of mRNA-decapping protein 3
TRMT1L	A0A8V0ZPD7	TRMT1-like protein
MZT2B	A0A8V0ZP57	Mitotic-spindle organizing protein 2B
PLCB1	A0A1D5NZL7	1-phosphatidylinositol 4,5-bisphosphate phosphodiesterase
SERBP1	A0A8V0ZVR6	SERPINE1 mRNA binding protein 1
RCC2	A0A8V0ZE79	Regulator of chromosome condensation 2
BRD4	A0A8V0XER3	Bromodomain-containing protein 4
SENP6	A0A8V0XBL9;A0A8V0XFQ2;A0A8V0XFQ6;A0A8V0XFR1;A0A8V0XL58;A0A8V0XL74;A0A8V0XMS7;A0A8V0XMT7	SUMO specific peptidase 6
OCLN	A0A8V1AH61;Q91049	Occludin
GLYR1	Q5ZLS7	Cytokine-like nuclear factor N-PAC
SEH1L	A0A8V0X4F6	SEH1 like nucleoporin
CDC2L1	A0A8V0Z6A9;A0A8V0ZD40	Cell division cycle 2-like 1 (PITSLRE proteins)
MRPS18A	A0A8V0ZAJ8;A0A8V0ZC09	Mitochondrial ribosomal protein S18A
TRIO	A0A1D5NZW8	non-specific serine/threonine protein kinase
LRRC20	A0A1D5P009	Leucine rich repeat containing 20
TBC1D22B	A0A8V1A703;A0A8V1ACE8	TBC1 domain family member 22B
ARFGEF3	A0A8V0XCF6;A0A8V0XGI9;A0A8V0XJ72;A0A8V0XLZ8;A0A8V0XNP2	ARFGEF family member 3
ARF5	A0A8V0XQ56;A0A8V0XS83	ADP-ribosylation factor
ACOT7	A0A8V0Z2X9	Acyl-CoA thioesterase 7
UGP2	A0A1D5P0A1	UTP--glucose-1-phosphate uridylyltransferase
EXOSC7	A0A8V0YW67;A0A8V0Z0X7	Exosome component 7
BUD13	A0A8V0ZZH8;A0A8V1A1N7;A0A8V1A1P1;A0A8V1A3Q5;A0A8V1A6Z9;A0A8V1A704;Q5ZIJ0	BUD13 homolog
SEC23A	A0A1D5P0E2	Protein transport protein SEC23
COL14A1	A0A8V0XXK8;A0A8V0Y3S3;A0A8V0Y3V1;A0A8V0Y605	Collagen type XIV alpha 1 chain
AP4B1	A0A8V1A958	AP complex subunit beta
BAIAP2	A0A8V1ADK5;A0A8V1AMM5;A0A8V1AP54	Brain-specific angiogenesis inhibitor 1-associated protein 2
TRIM47	A0A8V1ANT4	Tripartite motif-containing protein 47
TBC1D1	A0A8V0YRV2	TBC1 domain family member 1
EXOC8	A0A1D5P0R2;Q5ZJ43	Exocyst complex component 8
AVL9	A0A8V0Z9K6;A0A8V0ZAB7;A0A8V0ZH04	AVL9 cell migration associated
PRIM1	A0A8V1A9G5	DNA primase
CALR	A0A8V0X980	Calreticulin
MEMO1	A0A8V0XNC8;A0A8V0XXE6;A0A8V0Y0D9;A0A8V0Y0E4	Protein MEMO1
OGT	A0A8V0YYY4	UDP-N-acetylglucosamine--peptide N-acetylglucosaminyltransferase 110 kDa subunit
SMARCD2	A0A8V1A0K0;A0A8V1A5P7;A0A8V1AAV5	SWI/SNF related, matrix associated, actin dependent regulator of chromatin, subfamily d, member 2;SWI/SNF related, matrix associated, actin dependent regulator of chromatin, subfamily d, member 2;SWI/SNF related, matrix associated, actin dependent regulator of chromatin, subfamily d, member 2
PAF1	A0A8V0XVP8;A0A8V0Y4C2	RNA polymerase II-associated factor 1 homolog
LMO7	A0A8V0X911	LIM domain 7
PPFIA1	A0A8V0ZUI4	PTPRF interacting protein alpha 1
SPEN	A0A8V0YYC6	Spen family transcriptional repressor
SIK3	A0A8V1A259;A0A8V1A7E2;A0A8V1A7E9	SIK family kinase 3;SIK family kinase 3;non-specific serine/threonine protein kinase
NDUFA13	A0A1D5P179	NADH dehydrogenase [ubiquinone] 1 alpha subcomplex subunit 13
TPP1	A0A8V0XEP8	Tripeptidyl-peptidase 1
RNF2	A0A1D5P1F4	RING-type E3 ubiquitin transferase
ATP5J2	A0A8V0ZI98;A0A8V0ZQN7	ATP synthase subunit f, mitochondrial;ATP synthase subunit f, mitochondrial
BCAR1	A0A8V0ZT35;A0A8V1A0N9	BCAR1 scaffold protein, Cas family member;BCAR1 scaffold protein, Cas family member
NEK1	A0A8V0XYB2;A0A8V0Y074;A0A8V0Y2L5;A0A8V0Y2M3	NIMA related kinase 1
NHP2	A0A8V0YDL2	Ribonucloprotein
EDC4	A0A1D5P1Q3;A0A1D5PW21	Enhancer of mRNA-decapping protein 4
DLG1	A0A1D5PT29;A0A3Q2TXA3;A0A3Q2U359;A0A8V0YTU2;A0A8V0YTV1;A0A8V0Z0M5;A0A8V0Z7P0;A0A8V0Z7R0;E1BT38	Discs large MAGUK scaffold protein 1
RALA	A0A1D5P1T0	RAS like proto-oncogene A
BTAF1	A0A1D5P1T4;A0A8V0ZD25	B-TFIID TATA-box binding protein associated factor 1
CNOT6	A0A8V0YRF3	poly(A)-specific ribonuclease
PDHB	A0A1D5P1U2;A0A8V0ZGB4	Pyruvate dehydrogenase E1 component subunit beta
KPNB1	A0A1D5P1W7;A0A8V0ZYK5	Karyopherin subunit beta 1
DNAJB12	A0A8V0ZII3;Q5F3M7	DnaJ heat shock protein family (Hsp40) member B12
MINA	A0A8V0XMY0;A0A8V0XS76;A0A8V0XU69;A0A8V0XZX4	Bifunctional lysine-specific demethylase and histidyl-hydroxylase
MAP1S	A0A8V1AF10	Microtubule associated protein 1S
ZDHHC20	A0A8V0XHB8;A0A8V0XLD7;A0A8V0XNT3;A0A8V0XNU1;A0A8V0XNU3;A0A8V0XRG2;A0A8V0XRH9;A0A8V0XRI9;A0A8V0XU24	Palmitoyltransferase
LYPLA1	A0A1D5P263	palmitoyl-protein hydrolase
TSPAN3	E1C6E5	Tetraspanin
TPM3	A0A8V1A472	Tropomyosin 3
IARS	A0A8V1A7Z3;A0A8V1AFF5	isoleucine--tRNA ligase
LOC424740	A0A1D5P2H7;A0A8V1A7W5	Uncharacterized protein
PCYOX1L	A0A8V0YEK9	Prenylcysteine oxidase 1 like
MAP2K4	A0A1D5NVP0;A0A8V1ADR3;A0A8V1ADR9;A0A8V1AJ52;A0A8V1AKW0;A0A8V1AKW4;A0A8V1AMR2;A0A8V1AMR5;A0A8V1AP85;A0A8V1AP90	Mitogen-activated protein kinase kinase 4
RAD23A	A0A8V0XK64	UV excision repair protein RAD23
CUL1	A0A1D5P2L3;A0A8V0Y5T3	Cullin 1
CRTAP	A0A8V0Z150;A0A8V0Z6M5;Q90830	Cartilage associated protein;Cartilage associated protein;Cartilage-associated protein
SACM1L	A0A8V0Z8V8	SAC1 suppressor of actin mutations 1-like (yeast)
ATP13A1	A0A8V0XGA8	ATPase 13A1
ICA1	E1C2A8	Islet cell autoantigen 1
PBXIP1	A0A8V1A657	PBX homeobox interacting protein 1
MTMR1	A0A1D5P2Z0;A0A1D5PA82;A0A8V0YB67;F1NGM1	Phosphatidylinositol-3,5-bisphosphate 3-phosphatase;Phosphatidylinositol-3,5-bisphosphate 3-phosphatase;Phosphatidylinositol-3,5-bisphosphate 3-phosphatase;Phosphatidylinositol-3,5-bisphosphate 3-phosphatase
MAU2	A0A8V1AEC9	MAU2 chromatid cohesion factor homolog
GSR	A0A8V0Y3H0	Glutathione reductase
TPM1	A0A8V0ZYC6	Tropomyosin 1
KLC2	A0A8V0Z790	Kinesin light chain
LMBRD1	A0A8V0X6X1;A0A8V0X9Z9;A0A8V0XCR5;A0A8V0XD23;Q5ZI05	LMBR1 domain containing 1;LMBR1 domain containing 1;LMBR1 domain containing 1;LMBR1 domain containing 1;Lysosomal cobalamin transport escort protein LMBD1
ABCB8	A0A8V1AF39	ATP binding cassette subfamily B member 8
KIAA0513	A0A1D5P364;A0A8V0Y331;A0A8V0Y336	KIAA0513
NBAS	A0A8V0XBZ7;A0A8V0XHP1;A0A8V0XIS3	NBAS subunit of NRZ tethering complex
SART3	A0A8V0ZI49;A0A8V0ZI54;A0A8V0ZQW6	Spliceosome associated factor 3, U4/U6 recycling protein;Spliceosome associated factor 3, U4/U6 recycling protein;Spliceosome associated factor 3, U4/U6 recycling protein
RPL11	A0A1D5P3B1	Large ribosomal subunit protein uL5
NDUFS2	A0A8V1AEY5	NADH dehydrogenase [ubiquinone] iron-sulfur protein 2, mitochondrial
RBBP6	A0A8V0YVN4;A0A8V0YVP3;A0A8V0Z235;A0A8V0Z2J3	RB binding protein 6, ubiquitin ligase;RB binding protein 6, ubiquitin ligase;RB binding protein 6, ubiquitin ligase;RB binding protein 6, ubiquitin ligase
PPP2R2D	A0A8V0X265;A0A8V0XAV2;Q5ZIY5	Serine/threonine-protein phosphatase 2A 55 kDa regulatory subunit B;Serine/threonine-protein phosphatase 2A 55 kDa regulatory subunit B;Serine/threonine-protein phosphatase 2A 55 kDa regulatory subunit B delta isoform
SH3GLB1	A0A8V0ZT96;A0A8V0ZUB7;Q5ZIR1	Endophilin-B1
PI4KB	A0A8V1AJJ0	Phosphatidylinositol 4-kinase beta
FKBP3	A0A8V0ZCL6	peptidylprolyl isomerase
SHMT1	A0A8V0YWC0	Serine hydroxymethyltransferase
TP53BP1	A0A8V0X611	Tumor protein p53 binding protein 1
NDUFA8	A0A1D5P3K4;A0A8V1ADS5	NADH dehydrogenase [ubiquinone] 1 alpha subcomplex subunit 8
RPGR	A0A3Q3ADL7;A0A8V0XEA5;A0A8V0XH35;A0A8V0XJU4	Retinitis pigmentosa GTPase regulator
PPP6R2	A0A8V0XQD0;A0A8V0XY04	Protein phosphatase 6 regulatory subunit 2
OVST	A0A8V0ZKM2;A0A8V0ZKN1;P20740	Ovostatin
ECI1	A0A8V0YYX3	Enoyl-CoA delta isomerase 1
MRPL24	A0A1D5P3Y4;A0A8V1A3Q6	Large ribosomal subunit protein uL24m
CPNE3	A0A8V0YMC1;A0A8V0YS92	Copine 3
DDHD2	A0A1D5P3Z3;A0A8V0Z3P0;A0A8V0Z3P8	DDHD domain containing 2
DHX8	A0A8V0ZZE7;A0A8V0ZZF5	RNA helicase
RNF214	A0A8V0ZZE9	Ring finger protein 214
SRSF5A	A0A1D5P407;A0A8V0ZDJ5;A0A8V0ZEL2	Serine/arginine-rich splicing factor 5a
RPS23	A0A8V0XPN5;A0A8V0XX90	Small ribosomal subunit protein uS12
ITSN1	A0A8V0Y9U7	Intersectin 1
LOC107050492	A0A8V1AI83	Glutathione S-transferase mu 3
EIF4G1	A0A8V0YV00;A0A8V0Z1G5;A0A8V0Z1H4;A0A8V0Z8Y0	Eukaryotic translation initiation factor 4 gamma 1
MCOLN1	A0A8V0XA19	Mucolipin TRP cation channel 1
NDUFA6	A0A1D5P4B1	NADH dehydrogenase [ubiquinone] 1 alpha subcomplex subunit 6
LOC107053190	A0A8V0XXK4	Dihydropyrimidinase like 5
LOC419429	A0A1D5P4D3;A0A1L1RU24;A0A8V0ZLI8;A0A8V0ZLS3	Tyrosine-protein phosphatase non-receptor type;Tyrosine-protein phosphatase non-receptor type;protein-tyrosine-phosphatase;Tyrosine-protein phosphatase non-receptor type
BCL7B	A0A8V1AIU5	BAF chromatin remodeling complex subunit BCL7B
NCAPD2	A0A8V0ZNF6;A0A8V0ZNH5;A0A8V0ZTS3	Condensin complex subunit 1
IDE	A0A8V0ZI42;A0A8V0ZJK5;A0A8V0ZQD7;A0A8V0ZQF0	Insulin degrading enzyme
ABCA2	A0A8V1A6R9;A0A8V1AEF8;A0A8V1AGY4;A0A8V1AIS4	ATP binding cassette subfamily A member 2
NDST1	A0A8V0YS46	[heparan sulfate]-glucosamine N-sulfotransferase
RPS24	A0A8V0Z8K7;A0A8V0ZEF0;A0A8V0ZLU2;F1NF89	40S ribosomal protein S24
RCC1	A0A8V0Z0C9;A0A8V0Z5T0	Regulator of chromosome condensation 1
TBC1D24	A0A1D5P4W1;F1NEU9	TBC1 domain family member 24
COG5	A0A8V0Y0N7;A0A8V0Y0Q5;A0A8V0Y2F8;A0A8V0Y4Q4	Conserved oligomeric Golgi complex subunit 5
PEF1	A0A1D5P4Z5	Penta-EF-hand domain containing 1
ITGB5	A0A8V0Z5G5;A0A8V0Z5G8;A0A8V0ZBA8;A0A8V0ZC70;A0A8V0ZCQ9;A0A8V0ZIR9	Integrin beta
PCCB	A0A1D5P592;A0A8V0ZX51	Propionyl-CoA carboxylase subunit beta
LIMS1	A0A1D5P599;A0A8V0YKP0;A0A8V0YKP9;A0A8V0YKQ4;A0A8V0YS09;A0A8V0YS32;A0A8V0YS89;A0A8V0YSA4;A0A8V0YTT9;A0A8V0YYS7	LIM zinc finger domain containing 1;LIM domain-containing protein;LIM domain-containing protein;LIM domain-containing protein;LIM domain-containing protein;LIM domain-containing protein;LIM domain-containing protein;LIM domain-containing protein;LIM domain-containing protein;LIM domain-containing protein
FAM234A	A0A8V0YS63;A0A8V0YYK8	Family with sequence similarity 234 member A
IVD	A0A8V0ZTF1	Isovaleryl-CoA dehydrogenase, mitochondrial
KIF13B	A0A8V0Y3B3;A0A8V0Y805;A0A8V0YGH6;A0A8V0YGI0	Kinesin family member 13B
PICK1	A0A8V0Y0M6;A0A8V0Y568	PRKCA-binding protein
TLE1	A0A1D5P5C3;A0A1D5PGR2;A0A8V0YT62;A0A8V0YTI0;A0A8V0YV15;A0A8V0YZX5	TLE family member 1, transcriptional corepressor;TLE family member 1, transcriptional corepressor;TLE family member 1, transcriptional corepressor;TLE family member 1, transcriptional corepressor;TLE family member 1, transcriptional corepressor;TLE family member 1, transcriptional corepressor
INPP4A	A0A1D5PSA2;A0A8V0YUR8;A0A8V0YUS3	phosphatidylinositol-3,4-bisphosphate 4-phosphatase;phosphatidylinositol-3,4-bisphosphate 4-phosphatase;phosphatidylinositol-3,4-bisphosphate 4-phosphatase
ERO1B	A0A8V0Y124;A0A8V0Y127;A0A8V0Y2V0;A0A8V0Y9I9	Endoplasmic reticulum oxidoreductase 1 beta
MADD	A0A8V0ZWN7	MAP kinase-activating death domain protein
NDUFA9	A0A8V0ZRZ8;A0A8V0ZX44;A0A8V0ZX57;A0A8V0ZZA7;A0A8V1A4M9	NADH:ubiquinone oxidoreductase subunit A9
ATP6V0A1	A0A8V0ZPC7	V-type proton ATPase subunit a
EIF3K	A0A8V0Y9X1	Eukaryotic translation initiation factor 3 subunit K
PAPOLB	A0A8V0YLQ7	Poly(A) polymerase
RCN2	A0A8V0ZZ91	Reticulocalbin 2
HEPH	A0A8V0YZM3	Hephaestin
MRPL45	A0A8V0ZQ96;A0A8V0ZVI0;A0A8V0ZZ73	Mitochondrial ribosomal protein L45
UBQLN4	A0A1D5P624	Ubiquilin 4
NOP56	A0A8V0XR62	NOP56 ribonucleoprotein
CLTCL1	A0A8V1A986;A0A8V1AC44	Clathrin heavy chain
TRNT1	A0A1D5P668	tRNA nucleotidyl transferase 1
MOB2	A0A1D5P6C3;A0A3Q2U5J6;A0A3Q3AP67;A0A8V0ZTW3;A0A8V1A6J4;A0A8V1A6J9	MOB kinase activator 2
COPS8	A0A1D5P6D2	COP9 signalosome complex subunit 8
DGKA	A0A8V0ZZL0;A0A8V1A3V0	Diacylglycerol kinase
BCAR3	A0A8V0ZPP3	BCAR3 adaptor protein, NSP family member
SHF	A0A8V0ZMF8;A0A8V0ZP88	Src homology 2 domain containing F
NAA40	A0A8V0X0B7	N-alpha-acetyltransferase 40
SNAP29	A0A1D5P6H2	Synaptosome associated protein 29
ACADSB	A0A8V0X3M7;A0A8V0XA67;A0A8V0XDA8	Acyl-CoA dehydrogenase, short/branched chain;Acyl-CoA dehydrogenase, short/branched chain;Acyl-CoA dehydrogenase, short/branched chain
UBE4A	A0A8V0ZZ44;A0A8V1A0Z6	Ubiquitination factor E4A
NIT2	A0A8V0XIL3;A0A8V0XVD3	Nitrilase family member 2
WDR43	A0A8V0Z2U0;A0A8V0Z9U7;A0A8V0Z9V2	WD repeat domain 43
FASN	A0A8V1AKX1;A0A8V1AMD7	Fatty acid synthase
ARHGAP35	A0A8V0Y1P0	Rho GTPase activating protein 35
SLC2A1	A0A8V0Z2Q3	Solute carrier family 2, facilitated glucose transporter member 1
FAHD2A	A0A8V0ZDH7	Fumarylacetoacetate hydrolase domain containing 2A
INSR	A0A1D5P6T3;A0A8V1A390;A0A8V1AFM7	Tyrosine-protein kinase receptor
CDH11	O93319	Cadherin-11
DPH7	A0A1D5P6U5;A0A8V1AFZ4	Diphthamide biosynthesis 7
ARFGEF1	A0A1D5P6U6;A0A8V0XC58	ADP ribosylation factor guanine nucleotide exchange factor 1
PLIN4	A0A8V1A7X9;A0A8V1ADC3	Perilipin
KDM1A	A0A8V0YN91;A0A8V0YNA1	Lysine-specific histone demethylase
VPS39	A0A1D5P704;A0A8V0Z827;A0A8V0ZEY6;A0A8V0ZF81	VPS39 subunit of HOPS complex
DNAJC7	A0A8V0ZT85;A0A8V0ZU86	DnaJ heat shock protein family (Hsp40) member C7
RPRD2	A0A8V1A8V0;A0A8V1ADY4;A0A8V1AGH6	Regulation of nuclear pre-mRNA domain containing 2
ATG2A	A0A1D5P759	Autophagy related 2B
BCKDHB	A0A1D5P765	Branched chain keto acid dehydrogenase E1 subunit beta
NAA25	A0A1D5P768	N(alpha)-acetyltransferase 25, NatB auxiliary subunit
CTBP1	A0A1D5P770;A0A8V0YVU5;Q5ZIZ6	C-terminal binding protein 1
EXOC1	A0A8V0YJX7;A0A8V0YRB9;E1BS87	Exocyst complex component 1
MRPL3	A0A1D5P7B5	Large ribosomal subunit protein uL3m
PA2G4	A0A1D5P7C6	Proliferation-associated 2G4
NUMA1	A0A8V0X5V0;A0A8V0X9X7;A0A8V0XFM5	Nuclear mitotic apparatus protein 1
UAP1L1	A0A8V1A5M1;A0A8V1ADA4;A0A8V1AFW1	UDP-N-acetylglucosamine pyrophosphorylase 1 like 1
LY6E	A0A8V0Y033;Q90986	Lymphocyte antigen 6 complex, locus E;Lymphocyte antigen 6E
DDX41	A0A8V0Y242	RNA helicase
KIF21B	A0A8V1ACJ7;A0A8V1AEL5	Kinesin family member 21B
CLASP1	A0A8V0ZK56;A0A8V0ZLV4	Cytoplasmic linker associated protein 1
LOC100859468	A0A3Q2TZW1;A0A8V0YHX2;A0A8V0YMP8	Uncharacterized protein;SLAIN motif-containing protein-like;SLAIN motif-containing protein-like
CASK	A0A1D5PB73	Calcium/calmodulin dependent serine protein kinase
RETSAT	A0A8V0ZCJ6	Retinol saturase
CUL4B	A0A8V0YLW8	Cullin 4B
MRPS35	A0A1D5P7Q3;A0A8V0ZJ08;A0A8V0ZJ23;A0A8V0ZPD3	Mitochondrial ribosomal protein S35
CORO7	A0A8V0Z487	Coronin
ZNF521	A0A1D5P7S4;A0A1D5PG78;A0A8V0XFL7;A0A8V0XM92;A0A8V0XQ01;F1NK32	Zinc finger protein 521
CADM3	A0A8V1A9X6;A0A8V1ALG9	Cell adhesion molecule 3
SF3B5	A0A1D5P7U7	Splicing factor 3B subunit 5
NFS1	A0A8V0ZPZ9;A0A8V0ZV53	cysteine desulfurase
NXF1	A0A8V0X1Y3	Nuclear RNA export factor 1
EXOC6	A0A8V0YX53;A0A8V0Z432;A0A8V0Z436;A0A8V0ZB06;A0A8V0ZB11	Exocyst complex component
IGF2R	A0A8V0XQI9;A0A8V0XSJ0;A0A8V0XVC0;A0A8V0XY49	Insulin like growth factor 2 receptor
CAPG	A0A8V0ZG34	Capping actin protein, gelsolin like
UQCRB	A0A3Q2UJ64;A0A8V0YD57	Cytochrome b-c1 complex subunit 7
TSPAN13	A0A1D5P7Y2;A0A1D5PPC9	Tetraspanin 13
AP2B1	A0A8V1ALB1	AP complex subunit beta
PUM2	A0A8V0XXJ2;A0A8V0Y047;A0A8V0Y3M2;A0A8V0Y3N8;F1NV23	Pumilio RNA binding family member 2
DPP8	A0A1D5P801;A0A8V0YWQ3	Dipeptidyl peptidase 8
ATP5O	A0A8V0Y9X9;A0A8V0YIA3	ATP synthase subunit O, mitochondrial;ATP synthase subunit O, mitochondrial
CAMK1D	A0A8V0XQX1	Calcium/calmodulin dependent protein kinase ID
PUF60	A0A8V0XXW6;A0A8V0XZS1	Poly(U) binding splicing factor 60
HDHD2	A0A8V0YH66	Haloacid dehalogenase like hydrolase domain containing 2
TRIP4	A0A8V0ZPG0;A0A8V0ZPG5;A0A8V0ZUP8;A0A8V0ZWR4;A0A8V1A251;A0A8V1A267	Thyroid hormone receptor interactor 4
AGFG1	A0A1D5P882;A0A8V0ZPC1;A0A8V0ZY62	ArfGAP with FG repeats 1
PPP1CA	A0A8V0ZQN3	Serine/threonine-protein phosphatase
SRSF6	A0A8V1A0P0;A0A8V1A601	Serine and arginine rich splicing factor 6
MRPL19	A0A8V0XZI9	Large ribosomal subunit protein bL19m
EIF2B4	A0A8V0Y8H7	Eukaryotic translation initiation factor 2B subunit delta
GTF2H1	A0A8V1A588	Ral transcription factor IIH subunit 1
HYI	A0A8V0ZK35	Putative hydroxypyruvate isomerase
PPP1R7	A0A1D5P8C5	Protein phosphatase 1 regulatory subunit 7
RAB12	A0A8V0XDD5	RAB12, member RAS oncogene family
CNPY2	A0A8V1A5G2	DUF3456 domain-containing protein
SPATS2	A0A8V0ZTB3	Spermatogenesis associated serine rich 2
XPO1	A0A1D5P8H7	Exportin 1
SFPQ	A0A1D5P8I3	Splicing factor proline and glutamine rich
IDH2	A0A1D5P8I7	Isocitrate dehydrogenase [NADP]
PDDC1	A0A8V0ZLV0	Parkinson disease 7 domain containing 1
LMF2	A0A8V0XVE6;Q5ZKZ9	Lipase maturation factor;Lipase maturation factor 2
AP1B1	A0A1D5PXH0	AP complex subunit beta
MAP4K3	A0A8V0YTR2;A0A8V0Z1X0	Mitogen-activated protein kinase kinase kinase kinase 3
RAB3A	A0A8V1AB67;A0A8V1ADY5	Ras-related protein Rab-3
CCDC25	A0A3Q2UCS5;A0A8V0Y029;A0A8V0Y040	Coiled-coil domain-containing protein 25
MAST2	A0A8V1A0X9;A0A8V1A0Y4;A0A8V1A0Y8;A0A8V1A617;A0A8V1A622;A0A8V1A627;A0A8V1A8H3;A0A8V1A8H8;A0A8V1ABA0;A0A8V1ABB0	non-specific serine/threonine protein kinase
MED4	A0A1D5P8W2	Mediator of RNA polymerase II transcription subunit 4
GLCCI1	A0A8V0XML1	Glucocorticoid induced 1
PAK4	A0A8V0XW80;A0A8V0Y2G7;A0A8V0Y4S6;A0A8V0Y955	non-specific serine/threonine protein kinase
CNPY3	A0A8V0Z2K8;A0A8V0Z2L2;A0A8V0Z9Y3	Canopy FGF signaling regulator 3
RSF1	A0A8V0XDX9	Remodeling and spacing factor 1
SNX27	A0A8V1AIQ9	Sorting nexin family member 27
TJP2	A0A8V0YRQ7;A0A8V0YRS6;A0A8V0YY64;A0A8V0Z002;A0A8V0Z5B4;F1NK34	Tight junction protein 2
HNRNPR	A0A8V0YGA1;A0A8V0YMA7	Heteroous nuclear ribonucleoprotein R
BORCS5	A0A1D5P955;A0A8V0ZL33;Q5ZJA9	BLOC-1-related complex subunit 5
AMPD2	A0A8V1ADW8	AMP deaminase
SAR1B	A0A8V0YCZ5	Secretion associated Ras related GTPase 1B
CPSF6	A0A1D5P9A5;F1NGU9;Q5ZL34	Cleavage and polyadenylation specificity factor subunit 6
UTRN	A0A8V0XEV5;A0A8V0XPA0;A0A8V0XPA5	Utrophin
IPO4	A0A8V0XBM8	Importin N-terminal domain-containing protein
SMARCC2	A0A8V1A2V3	SWI/SNF related, matrix associated, actin dependent regulator of chromatin subfamily c member 2
CHM	A0A8V0YYT2;A0A8V0Z5J1;A0A8V0Z5K2;A0A8V0Z6K7	CHM, Rab escort protein 1;Rab proteins geranylgeranyltransferase component A;Rab proteins geranylgeranyltransferase component A;CHM, Rab escort protein 1
COMMD9	A0A8V1A988	COMM domain containing 9
TOP2A	A0A8V0ZQG6;A0A8V0ZR37;A0A8V0ZR58;A0A8V0ZW28;O42130	DNA topoisomerase 2;DNA topoisomerase 2;DNA topoisomerase 2;DNA topoisomerase 2;DNA topoisomerase 2-alpha
WDR34	F1NIH1	Dynein 2 intermediate chain 2
MCU	A0A1D5P9H3;A0A8V0ZCG5;A0A8V0ZCH6;A0A8V0ZI12;A0A8V0ZI27;A0A8V0ZJJ4;A0A8V0ZJL0;A0A8V0ZJN2;A0A8V0ZQE3;A0A8V0ZQG9	Calcium uniporter protein
USP15	A0A1D5P9H5;A0A8V0YAP8	Ubiquitin carboxyl-terminal hydrolase;ubiquitinyl hydrolase 1
WDR33	A0A8V0ZVV5;A0A8V0ZXY5;A0A8V0ZZP7	WD repeat domain 33
DNAJC5	A0A8V1A036	DnaJ heat shock protein family (Hsp40) member C5
ACTN1	A0A1D5P9P3;P05094	Actinin, alpha 1;Alpha-actinin-1
PHF12	A0A1D5PLW9;A0A8V1AEL6;A0A8V1ALM5;A0A8V1ANB0	PHD finger protein 12
MAPRE2	A0A8V0XGT4;A0A8V0XR34;Q5ZKK1	Microtubule associated protein RP/EB family member 2;Microtubule associated protein RP/EB family member 2;Microtubule-associated protein RP/EB family member 2
ITFG1	A0A8V0ZRU5;A0A8V0ZX24;A0A8V0ZZ68;A0A8V1A113	Integrin alpha FG-GAP repeat containing 1
PKLR	A0A8V0ZG91;A0A8V0ZG96	Pyruvate kinase
SLC12A7	A0A1D5P9V5;A0A8V0XT58	Solute carrier family 12 member 7
EFNB1	A0A1D5P9X0;A0A8V0YHF0	Ephrin B1
TPM2	A0A8V0Y7H5	Tropomyosin 2
ASAP1	A0A8V0XVN4;A0A8V0Y078;A0A8V0Y3Q9;A0A8V0Y3R4;A0A8V0Y3S0	ArfGAP with SH3 domain, ankyrin repeat and PH domain 1;ArfGAP with SH3 domain, ankyrin repeat and PH domain 1;ArfGAP with SH3 domain, ankyrin repeat and PH domain 1;ArfGAP with SH3 domain, ankyrin repeat and PH domain 1;ArfGAP with SH3 domain, ankyrin repeat and PH domain 1
STK3	A0A1D5PA08;A0A1D5PIX3;A0A8V0YC24;A0A8V0YDC6;A0A8V0YFL7	non-specific serine/threonine protein kinase
ATP6V1C1	A0A8V0Y6Z6	V-type proton ATPase subunit C
PHKB	A0A1D5PA64;A0A8V0ZRS6;A0A8V0ZZ08;A0A8V1A0X1	Phosphorylase b kinase regulatory subunit
GAB1	A0A8V0XQ53;A0A8V0XUI2;A0A8V0XWF7;A0A8V0XZ40;A0A8V0Y2H6	GRB2 associated binding protein 1
GYG1	A0A1D5PAA8;A0A8V0X182;A0A8V0X6S6	Glycogenin 1
MYO5A	Q02440	Unconventional myosin-Va
RBM6	A0A1D5PAD2;A0A8V1A3R0	RNA binding motif protein 6
ENG	A0A8V1A786	Endoglin
PSAP	A0A8V0Z5X2	Prosaposin
HDGF	A0A8V1A3S0;A0A8V1AE27;A0A8V1AG33	Heparin binding growth factor
TCEB3	Q5ZID8	Elongin-A
LTA4H	A0A8V0Y6Q3	Leukotriene A4 hydrolase
APOOL	A0A8V0ZCN3	MICOS complex subunit
AP3B1	A0A8V0YAI9;A0A8V0YGV9;A0A8V0YGX3;A0A8V0YIV3;A0A8V0YIY2	AP-3 complex subunit beta
CEP170	A0A8V0Y6Y2	Centrosomal protein 170
CHEK2	A0A8V0ZU81;A0A8V0ZU85;A0A8V0ZW99;A0A8V0ZXW6;A0A8V1A1R2	Tetratricopeptide repeat domain 28
HSBP1	A0A1D5PAM4	Heat shock factor binding protein 1
STAU2	A0A8V0XAA6	Double-stranded RNA-binding protein Staufen homolog 2
NDC1	A0A8V1A4G2;A0A8V1A6U4	Nucleoporin NDC1
UAP1	A0A8V0YBM5;A0A8V0YK04	UDP-N-acetylglucosamine pyrophosphorylase 1
MACF1	A0A8V0YWN7	Microtubule actin crosslinking factor 1
DTNA	A0A1D5NYE9;A0A8V0XGJ7;A0A8V0XKN4;A0A8V0XN38;A0A8V0XN43;A0A8V0XQU0;A0A8V0XQU4;A0A8V0XT94	Dystrobrevin alpha;Dystrobrevin;Dystrobrevin;Dystrobrevin;Dystrobrevin;Dystrobrevin;Dystrobrevin;Dystrobrevin alpha
SMARCC1	A0A8V1ADU0	SWI/SNF related, matrix associated, actin dependent regulator of chromatin subfamily c member 1
ACY1	A0A8V1AGV2	N-acyl-aliphatic-L-amino acid amidohydrolase
CIAPIN1	A0A8V0ZPK8	Anamorsin
CPNE9	A0A8V0ZIJ5;A0A8V0ZQZ0	Copine family member 9
ZNF622	A0A8V0X0H1;A0A8V0X399;A0A8V0X7V2;A0A8V0X863	Zinc finger protein 622
RBMS2	A0A8V0ZW84;A0A8V1A1F0;A0A8V1A5X9	RNA binding motif single stranded interacting protein 2
PFDN1	F1NDS5	Prefoldin subunit 1
ANAPC4	A0A8V0Y2H0;A0A8V0Y778;A0A8V0Y783;A0A8V0YAZ8	Anaphase-promoting complex subunit 4
TXNDC9	A0A8V0YVE0	Thioredoxin domain containing 9
NARS	A0A8V0Y952	asparagine--tRNA ligase
NUP98	A0A8V0X8F5;A0A8V0XI70	Nuclear pore complex protein Nup98-Nup96
FLII	A0A8V0Z2P4	FLII, actin remodeling protein
DUSP19	A0A8V0Y8B5	Dual specificity phosphatase 19
SGTA	A0A8V1AC80	Small glutamine rich tetratricopeptide repeat containing alpha
MRPL15	A0A1D5PBN7	Large ribosomal subunit protein uL15m
PURA	A0A1D5PBN9	Purine rich element binding protein A
SETD3	A0A1D5PBS7;A0A8V0YNV1;A0A8V0YVM7;A0A8V0YVP2;Q5ZML9	protein-histidine N-methyltransferase;protein-histidine N-methyltransferase;protein-histidine N-methyltransferase;protein-histidine N-methyltransferase;Actin-histidine N-methyltransferase
KIF2A	A0A1D5PBU5	Kinesin-like protein
LOC776992	A0A8V0Y5G1	Uridine-cytidine kinase
NUDCD1	A0A8V0XVA3	NudC domain-containing protein 1
LOC107057310	A0A1D5PBY7	NDRG family member 3
ARHGEF18	A0A8V1A360;A0A8V1AFK2	Rho/Rac guanine nucleotide exchange factor 18
TALDO1	A0A1D5PC23	Transaldolase
ARHGEF10L	A0A1D5PC33;A0A8V0Z0N2;A0A8V0Z6Z7;A0A8V0Z838;A0A8V0Z842;A0A8V0Z8A3;A0A8V0Z8A8	Rho guanine nucleotide exchange factor 10 like
SCD	A0A8V0ZAB5;A0A8V0ZHE5	Stearoyl-CoA desaturase
APC	A0A1D5PC88;A0A8V0Y267;A0A8V0Y647	APC regulator of WNT signaling pathway
SRA1	A0A1D5PC97	Steroid receptor RNA activator 1
RPS6KA1	A0A3Q2U5L9;A0A3Q3ADZ8;A0A3Q3AVG7;A0A8V0YHN2;A0A8V0YP02;A0A8V0YP12;A0A8V0YQT6;A0A8V0YVU9;A0A8V0YVW3;P18652	Ribosomal protein S6 kinase;Ribosomal protein S6 kinase;Ribosomal protein S6 kinase;Ribosomal protein S6 kinase;Ribosomal protein S6 kinase;Ribosomal protein S6 kinase;Ribosomal protein S6 kinase;Ribosomal protein S6 kinase;Ribosomal protein S6 kinase;Ribosomal protein S6 kinase 2 alpha
FLOT2	A0A1D5PCD1;A0A8V1AFR1;A0A8V1AL42;A0A8V1AMJ3;A0A8V1AP24	Flotillin
MAP7D3	A0A8V0YQP0;A0A8V0YXE5	MAP7 domain containing 3
IPO13	A0A8V0ZJC1	Importin-13
SCAMP3	A0A8V1A6G8;A0A8V1AII1	Secretory carrier-associated membrane protein
NAE1	Q5ZIE6	NEDD8-activating enzyme E1 regulatory subunit
RBM33	A0A8V1A2D8	RNA binding motif protein 33
ATG5	Q5ZHW2	Autophagy protein 5
HIP1R	A0A8V1A5R4;A0A8V1A8T3	Huntingtin interacting protein 1 related
SEC24B	A0A8V0XMY7	SEC24 homolog B, COPII coat complex component
CORO1C	A0A1L1RWS8;A0A8V0ZIE4;A0A8V0ZQJ0;A0A8V0ZR80	Coronin
SLC25A5	A0A1D5PCU1	ADP/ATP translocase
ARIH2	A0A1D5PCU3;A0A8V0ZEF5;A0A8V0ZFJ3;A0A8V0ZLV5	RBR-type E3 ubiquitin transferase
CHMP2A	A0A1D5PCX2	Charged multivesicular body protein 2A
EFHD2	A0A8V0ZGC5	EF-hand domain family member D2
MRPL39	A0A8V0Y6B3	Mitochondrial ribosomal protein L39
DDX17	A0A1D5PD32	DEAD-box helicase 17
WDR77	A0A8V1A9J9;A0A8V1AGY5	WD repeat domain 77
STK38L	A0A1D5PD57;A0A8V0YB42;A0A8V0YHH2;A0A8V0YPA9	Serine/threonine kinase 38 like
NAA16	A0A8V0XIB0	N-alpha-acetyltransferase 16, NatA auxiliary subunit
RTN4	A0A8V0YXP1	Reticulon
MAP2K3	A0A1D5PD64;A0A8V0ZIQ5;A0A8V0ZR56	Mitogen-activated protein kinase kinase 3
TMEM55A	A0A1D5PD65	Phosphatidylinositol-4,5-bisphosphate 4-phosphatase
FMNL2	A0A8V0Y6K9;A0A8V0Y8V7	Formin like 2
DECR1	A0A8V0YG03	2,4-dienoyl-CoA reductase 1
STRN3	A0A1D5PSR0;A0A3Q2UHY3	Striatin 3
TRAPPC8	A0A8V0XGW0	Trafficking protein particle complex subunit 8
ECH1	A0A8V0Y2T0	Enoyl-CoA hydratase 1
CUL2	A0A8V0XHD8;A0A8V0XK15;F1N829	Cullin 2
PPP2R5D	A0A8V0Z5U0;A0A8V0Z7E7;A0A8V0Z7F0;A0A8V0ZDB4	Serine/threonine protein phosphatase 2A regulatory subunit
MARCKS	P16527	Myristoylated alanine-rich C-kinase substrate
PPIE	A0A8V0Z3A2;A0A8V0Z3S6	Peptidyl-prolyl cis-trans isomerase E
ITGA3	A0A8V1A4I5;A0A8V1A6W7	Integrin subunit alpha 3
BOD1	A0A8V0XX70	BOD1 protein
KLHDC4	A0A8V0XWQ7;A0A8V0XWU6;A0A8V0Y2Y4	Kelch domain containing 4
STK4	A0A1D5PDQ4;A0A8V0ZD60;A0A8V0ZKE5	non-specific serine/threonine protein kinase
LSS	A0A8V0YMK4	Terpene cyclase/mutase family member
HECTD4	A0A8V0ZZS1	HECT domain E3 ubiquitin protein ligase 4
PACS2	A0A8V0YLD3	Phosphofurin acidic cluster sorting protein 2
DNAJC17	A0A8V0ZLR9;A0A8V0ZLS4;A0A8V0ZTZ8;A0A8V0ZV47	DnaJ heat shock protein family (Hsp40) member C17
PARD3	A0A8V0XIG7;A0A8V0XII4;A0A8V0XMQ2;A0A8V0XMR4;A0A8V0XPY7;A0A8V0XSM2;A0A8V0XSM9;A0A8V0XSN4	Par-3 family cell polarity regulator
DENND4A	A0A8V0Z3U9;A0A8V0Z4Z1	DENN domain containing 4A
RAB1B	A0A1D5PE33;A0A1L1RP46;A0A8V0Z9E9;A0A8V0Z9F3	RAB1B, member RAS onco family;RAB1B, member RAS onco family;RAB1B, member RAS onco family;RAB1B, member RAS onco family
NDUFS8	A0A1D5PE41;A0A8V0ZIQ0	NADH dehydrogenase [ubiquinone] iron-sulfur protein 8, mitochondrial;NADH dehydrogenase [ubiquinone] iron-sulfur protein 8, mitochondrial
DHRS4	A0A8V0XNP4	Dehydrogenase/reductase 4
PTGES2	A0A8V1AFG6	Prostaglandin E synthase 2
NCAPG	A0A1D5PE93	Non-SMC condensin I complex subunit G
PLS3	A0A1D5PE96	Plastin 3
XPO6	A0A8V0Z5T8	Exportin 6
PPP2R2A	A0A8V0YZY5;A0A8V0Z6K9;A0A8V0Z7I6;A0A8V0ZDE7	Serine/threonine-protein phosphatase 2A 55 kDa regulatory subunit B
OSBP	A0A8V0ZKA8	Oxysterol-binding protein
YTHDC1	A0A1D5PQW4;A0A8V0XL68;A0A8V0XR11	YTH domain-containing family protein
PPP1R21	A0A8V0Z3K6;A0A8V0Z3L1;A0A8V0Z4Q3	Protein phosphatase 1 regulatory subunit 21
PDHA2	A0A1D5PEH3;Q5F426	Pyruvate dehydrogenase E1 component subunit alpha
POLR2I	A0A8V0XDJ8	RNA polymerase II subunit I
POGZ	A0A8V1AEB0;A0A8V1AGU2	Pogo transposable element derived with ZNF domain
IGF2BP2	A0A8V0ZTU4;A0A8V0ZZ04;A0A8V1A171;A0A8V1A386	Insulin like growth factor 2 mRNA binding protein 2
CEBPZ	A0A1D5PEJ1;A0A8V0XMN8;A0A8V0XMP4;A0A8V0XS02	CCAAT/enhancer binding protein zeta
CAPN1	A0A8V0XAS9	Calpain 1
PDS5B	A0A8V0XT87	PDS5 cohesin associated factor B
FARS2	A0A1D5P6Y6;A0A1D5PEL5;A0A1D5PMU0;A0A8V0Y2S8;A0A8V0Y923;A0A8V0YFY2	Phenylalanyl-tRNA synthetase;phenylalanine--tRNA ligase;Phenylalanyl-tRNA synthetase;Phenylalanyl-tRNA synthetase;phenylalanine--tRNA ligase;Phenylalanyl-tRNA synthetase
MYL6	A0A1L1RLN6	Myosin, light chain 6, alkali, smooth muscle and non-muscle
SBF1	A0A1D5PEM8;A0A1D5PSZ3;A0A8V0XQI1;A0A8V0XVB0;A0A8V0XVC6	SET binding factor 1
ENAH	A0A3S5ZPV2	ENAH actin regulator
PIK3R4	A0A8V0YZZ0;A0A8V0Z5Z3;A0A8V0Z6K4	non-specific serine/threonine protein kinase
SPAG9	A0A8V1AGY3;A0A8V1AMS4	Sperm associated antigen 9
VPS37C	A0A8V0ZA73;A0A8V0ZBP2	VPS37C subunit of ESCRT-I
FREM2	A0A8V0XFN7	FRAS1 related extracellular matrix 2
RSU1	A0A1D5PEW1;A0A8V0XPS0	Ras suppressor protein 1
CBX3	A0A1D5PEX8;A0A8V0XDL0	Chromobox 3
CNOT11	A0A1D5PEY3	CCR4-NOT transcription complex subunit 11
DCTN1	A0A8V0XKK0;A0A8V0XN03;A0A8V0XP42;A0A8V0XU01	Dynactin subunit 1
PPM1B	A0A1D5PF07	Protein phosphatase, Mg2+/Mn2+ dependent 1B
CANX	A0A8V0YS93	Calnexin
MRPL55	A0A8V1A5A9;A0A8V1A7N2;A0A8V1A7N7	39S ribosomal protein L55, mitochondrial;39S ribosomal protein L55, mitochondrial;39S ribosomal protein L55, mitochondrial
RIC8B	A0A1D5PF61;A0A8V0Y928;A0A8V0YFZ3	Synembryn
RMDN1	A0A1D5PF81;A0A8V0YDU1;A0A8V0YK83;A0A8V0YK88	Regulator of microtubule dynamics 1
NARS2	A0A8V0XAQ5	asparagine--tRNA ligase
HSPG2	A0A8V0YXG4;A0A8V0Z3S9;A0A8V0ZB77	Heparan sulfate proteoglycan 2
CTSZ	A0A8V0YVB6	cathepsin X
CASC4	A0A1D5PFD3;A0A8V0YVD6;A0A8V0YVR4;A0A8V0Z264;Q5ZKQ5	Cancer susceptibility candidate 4;Cancer susceptibility candidate 4;Cancer susceptibility candidate 4;Cancer susceptibility candidate 4;Protein GOLM2
MAVS	A0A8V0YWE2	Mitochondrial antiviral signaling protein
HSPA8	A0A1D5PFJ6;A0A8V1A5Z3	Heat shock 70kDa protein 8
SMG6	A0A8V1ANL1	SMG6 nonsense mediated mRNA decay factor
DAG1	A0A8V1A3H0;A0A8V1A8D4	Dystroglycan 1
NUP93	A0A8V1A4I4	Nuclear pore complex protein Nup93
MRPL32	A0A8V0XUL2	Mitochondrial ribosomal protein L32
NDUFV3	A0A3Q3ARC5	NADH dehydrogenase [ubiquinone] flavoprotein 3, mitochondrial
GATAD2A	A0A1D5PFQ6;A0A1D5PG96	GATA zinc finger domain containing 2A
SELENOF	A0A8V0ZT34	Selenoprotein F
RRAGA	A0A1D5PFS2;A0A8V0Y6M8;A0A8V0Y6N3;A0A8V0Y6P0;A0A8V0YF42	Ras-related GTP-binding protein
FBXO3	A0A8V1A2B5;A0A8V1A7K2	F-box protein 3
BABAM1	A0A8V1AEW2;A0A8V1AH74;A0A8V1AJF1	BRISC and BRCA1 A complex member 1
PICALM	A0A8V0Y129	Phosphatidylinositol binding clathrin assembly protein
ELOF1	A0A8V0XIL4	Transcription elongation factor 1 homolog
SRPK1	A0A8V1A1P3;A0A8V1AE67	SRSF protein kinase 1
OTUD4	A0A8V0XL85;A0A8V0XL91;A0A8V0XSK6;A0A8V0XSL1	ubiquitinyl hydrolase 1
RBM12	A0A1D5PFX6;A0A8V0ZZI6	RNA binding motif protein 12
PTPRD	A0A8V0YFZ7	protein-tyrosine-phosphatase
ALDH5A1	A0A1D5PFY7	Succinate-semialdehyde dehydrogenase
EEF1D	A0A8V0Y322	Eukaryotic translation elongation factor 1 delta
IDH3B	A0A8V0XTU3	Isocitrate dehydrogenase [NAD] subunit, mitochondrial
TRDMT1	A0A1D5PG43;A0A8V0XGQ3;A0A8V0XJE2	tRNA aspartic acid methyltransferase 1
NUP205	E1BV83	Nucleoporin 205
DNAJA3	A0A8V0YYQ0	DnaJ heat shock protein family (Hsp40) member A3
FAM63A	A0A8V1A9M4;A0A8V1AH70;A0A8V1AL75	Ubiquitin carboxyl-terminal hydrolase
TKFC	A0A1D5PG53	Triokinase/FMN cyclase
SNRPD1	A0A8V0YUN8;A0A8V0Z1I7;A0A8V0Z2U4	Small nuclear ribonucleoprotein Sm D1
GALK2	A0A8V0Z171	Galactokinase 2
EIF4G3	A0A8V0ZAV7	Eukaryotic translation initiation factor 4 gamma 3
OSBPL8	A0A8V0YMJ1	Oxysterol-binding protein
DENND5A	A0A1L1RT22;A0A8V0Z9L7;A0A8V0Z9M2;A0A8V0ZB34	DENN domain containing 5A
GHITM	A0A8V0Y2G5;A0A8V0Y8R9	Growth hormone inducible transmembrane protein
TRAM1L1	A0A8V0XEM2;A0A8V0XEM7;Q8AXQ0	Translocating chain-associated membrane protein
SMARCD3	A0A1D5PGF8;A0A8V1A590;A0A8V1A7Q4;A0A8V1AAB6	DM2 domain-containing protein
SFXN1	A0A8V0YEH8;A0A8V0YEI2;A0A8V0YLD0	Sidoreflexin
PITPNA	A0A8V1ACC5;A0A8V1AN95	Phosphatidylinositol transfer protein alpha
PALD1	A0A8V0Z7Z1;A0A8V0ZDR3;A0A8V0ZDS0;A0A8V0ZDS4;A0A8V0ZEW8;Q8JHZ8	Phosphatase domain containing, paladin 1;Phosphatase domain containing, paladin 1;Phosphatase domain containing, paladin 1;Phosphatase domain containing, paladin 1;Phosphatase domain containing, paladin 1;Paladin
AHCYL1	A0A8V0ZXP7;A0A8V1A1S6	Adenosylhomocysteinase like 1
DCTN2	A0A1D5PFB8;A0A1D5PGQ9;A0A8V0ZTS5	Dynactin subunit 2
UBR5	A0A8V0YDJ7;A0A8V0YFR9	Ubiquitin protein ligase E3 component n-recognin 5
PSMG4	A0A1D5PGV4;A0A8V0YAK8	Proteasome assembly chaperone 4
PTGES3L	A0A8V0ZPX6	Prostaglandin E synthase 3 (cytosolic)-like
SLC7A3	A0A8V0Z091;A0A8V0Z7R6;A0A8V0Z7S1;A0A8V0Z7S6	Solute carrier family 7 member 3
DYNLRB1	A0A8V0ZTZ2	Dynein light chain roadblock
UBE2L3	A0A8V0ZX10;A0A8V0ZX13;A0A8V1A4H7	Ubiquitin conjugating enzyme E2 L3
YKT6	A0A1D5PH43	YKT6 v-SNARE homolog (S. cerevisiae)
ARIH1	A0A1D5PH50;A0A8V0ZDD5	RBR-type E3 ubiquitin transferase
HIBADH	A0A8V0X561;A0A8V0XAU1;Q5ZLI9	3-hydroxyisobutyrate dehydrogenase
DHX36	A0A1D5PHB6	RNA helicase
TACC2	A0A8V0XBG6	Transforming acidic coiled-coil containing protein 2
IMPA1	A0A1D5PHE2;A0A8V0XJA5;A0A8V0XLT7	Inositol-1-monophosphatase
LEO1	A0A8V0Z9P6;A0A8V0Z9Q3;A0A8V0ZMW2;A0A8V0ZMW7	RNA polymerase-associated protein LEO1
DCPS	A0A8V0ZXK0	m7GpppX diphosphatase
HTRA2	A0A8V0XKW4	HtrA serine peptidase 2
PSMA2	A0A8V0Y2L2	Proteasome subunit alpha 2
RBM14	A0A8V0X366	RNA binding motif protein 14
MAP2K6	A0A1D5PHN6;A0A8V1ACY9;A0A8V1AIA8;A0A8V1AM65;F1NVF2	Mitogen-activated protein kinase kinase 6
TWF2	A0A8V1A992;A0A8V1ABZ0;A0A8V1AGN6;A0A8V1AGP1	Twinfilin actin binding protein 2
UPF2	A0A8V0XJ43;A0A8V0XQI2	UPF2 regulator of nonsense mediated mRNA decay
EEA1	A0A8V0YKL5;A0A8V0YKN1;A0A8V0YKN6	Early endosome antigen 1
PWWP2A	A0A8V0Y576	PWWP domain containing 2A
QTRT2	A0A8V0XXC1;Q5ZM96	Queuine tRNA-ribosyltransferase accessory subunit 2
NDUFV2	A0A1D5PI06	NADH dehydrogenase [ubiquinone] flavoprotein 2, mitochondrial
ARFIP1	A0A1D5P997	ADP ribosylation factor interacting protein 1
EIF2B5	A0A8V0ZAC0	eIF-2B GDP-GTP exchange factor subunit epsilon
PSMD1	A0A8V0YSB5;A0A8V0YYU5	26S proteasome non-ATPase regulatory subunit 1
MAOB	A0A1D5PI43	Amine oxidase
OVALX	A0A8V0Y614;A0A8V0YAS0	Ovalbumin-related protein X (SERPINB14C)
HSD17B10	A0A8V0X2T8	Hydroxysteroid 17-beta dehydrogenase 10
NR3C1	A0A1D5PRD7	Glucocorticoid receptor
SCRN2	A0A8V0ZU99	Secernin 2
SDHB	A0A1D5PIF0;Q9YHT2	Succinate dehydrogenase [ubiquinone] iron-sulfur subunit, mitochondrial;Succinate dehydrogenase [ubiquinone] iron-sulfur subunit, mitochondrial
VAMP4	A0A8V0YS13	Vesicle associated membrane protein 4
UGGT1	A0A8V1A016	UDP-glucose glycoprotein glucosyltransferase 1
EFNA5	A0A8V0YD65	Ephrin A5
ZC3H7B	A0A8V0YJ04	Zinc finger CCCH-type containing 7B
ZNRF2	A0A8V0YYC5	Zinc and ring finger 2
NOA1	A0A8V0XL92	Nitric oxide associated 1
YTHDF2	A0A8V0YK39;A0A8V0YT72;A0A8V0YY93	YTH domain-containing family protein
STAT2	A0A8V0ZVX9;A0A8V1A3E7;A0A8V1A8M4	Signal transducer and activator of transcription
SEPTIN8	A0A1D5PIY2;A0A8V0YP86	Septin
THOP1	A0A1L1RUL3	Thimet oligopeptidase 1
IQGAP3	A0A1D5PIZ8;A0A8V0WZC4;A0A8V0X244	IQ motif containing GTPase activating protein 1
ZNF609	A0A8V0ZUD2;A0A8V0ZWE7	Zinc finger protein 609
NT5DC2	A0A8V1ABU2	5'-nucleotidase domain containing 2
NID1	A0A8V0Y357	Nidogen 1
SRGAP3	A0A1D5PJ10	SLIT-ROBO Rho GTPase activating protein 3
SYNRG	A0A8V1AFN3;A0A8V1AL18;A0A8V1AMG8;A0A8V1AMH3;A0A8V1AP04;A0A8V1AQA9	Synergin gamma
CLTB	A0A1D5PL88	Clathrin light chain
DCAF1	A0A1D5NW92;A0A1D5PF43;A0A1D5PYE6;A0A8V1A7P9	DDB1 and CUL4 associated factor 1
TENM4	A0A8V0Y913	Teneurin transmembrane protein 4
CLIC6	A0A8V0YHF3	Chloride intracellular channel protein
SEPTIN11	A0A1D5PJI5;A0A8V0XBE4;A0A8V0XEB6;A0A8V0XH26;A0A8V0XI47;A0A8V0XI52	Septin;Septin 11;Septin;Septin;Septin;Septin
VPS13A	A0A8V0YK74;A0A8V0YK99;A0A8V0YKA5;A0A8V0YRS1;A0A8V0YTB4;A0A8V0YYD6;A0A8V0YYF0	Vacuolar protein sorting 13 homolog A
HIP1	A0A8V1AKR3	Huntingtin interacting protein 1
AKTIP	A0A1D5PJK3;A0A8V0ZER5;A0A8V0ZM32;A0A8V0ZM38;A0A8V0ZSL2;Q5ZJJ5	AKT interacting protein;AKT interacting protein;AKT interacting protein;AKT interacting protein;AKT interacting protein;AKT-interacting protein
PM5	A0A8V0ZER6;A0A8V0ZFY8	Prealbumin-like fold domain-containing protein
NUP214	A0A8V1AFA3;A0A8V1AHN3	Nucleoporin 214
SCAF4	A0A8V0YB20;A0A8V0YJF6;Q5F447	SR-related CTD associated factor 4
KHDRBS1	A0A8V0YTR7	KH RNA binding domain containing, signal transduction associated 1
PDZD11	A0A1D5PJR4;A0A8V0YWE1;Q5ZIK2	PDZ domain containing 11;PDZ domain containing 11;PDZ domain-containing protein 11
RARS	A0A8V0XY40	Arginine--tRNA ligase, cytoplasmic
STRBP	A0A8V1ADC4;Q5ZIL4	Spermatid perinuclear RNA-binding protein
HCFC2	A0A8V0Y6J2;A0A8V0Y6J6;A0A8V0YF01;A0A8V0YJQ4;A0A8V0YJQ9	Host cell factor C2
PSMA7	A0A1D5PJW4	Proteasome subunit alpha type
WDR81	A0A8V1ACP1;A0A8V1AI00;A0A8V1ANI3	WD repeat domain 81
SPTBN1	A0A1D5PJY1	Spectrin beta chain
VRK3	A0A8V0Z9B7	Protein kinase domain-containing protein
PATL1	A0A8V0ZKB8	PAT1 homolog 1, processing body mRNA decay factor
HM13	A0A8V0YG69;A0A8V0YPC3	Histocompatibility minor 13
STXBP1	A0A1D5PHU2	Syntaxin binding protein 1
MAP4K5	A0A8V0Z9E1;A0A8V0ZA40;A0A8V0ZA45;A0A8V0ZA50	Mitogen-activated protein kinase kinase kinase kinase 5
APOC3	A0A8V1A3Z4	Apolipoprotein C-III
COPZ1	A0A8V0ZML0;A0A8V0ZUV8;A0A8V1A0E5	Coatomer subunit zeta
C2CD2L	A0A1D5P2C1	C2CD2 like
MED31	A0A1D5PK99;A0A8V1ALD2	Mediator of RNA polymerase II transcription subunit 31
D2HGDH	A0A8V1A0H3	D-2-hydroxyglutarate dehydrogenase
DTYMK	A0A1D5PKC2	dTMP kinase
MVP	A0A8V1A853;Q5ZMI4	Major vault protein
EGFR	A0A1D5PKH0;A0A8V0XNF4;A0A8V0XNF9;A0A8V0XNG4;A0A8V0XSQ2;A0A8V0XUP2;A0A8V0XUP8;A0A8V0XUQ3	Receptor protein-tyrosine kinase
GRSF1	A0A8V0XCG2;A0A8V0XM09	G-rich RNA sequence binding factor 1
AARS2	A0A8V0Z612;A0A8V0Z700	Alanine--tRNA ligase
CUTC	A0A8V0ZPN1	Copper homeostasis protein cutC homolog
GPC4	A0A8V0Z0Z0;A0A8V0Z7Y7	Glypican 4
PYCR1	A0A1D5PKK0	Pyrroline-5-carboxylate reductase
PRKG1	A0A8V0ZJX8;A0A8V0ZJY3;A0A8V0ZS50;A0A8V0ZS54;A0A8V0ZT29;A0A8V0ZXN8;A0A8V0ZXQ9	cGMP-dependent protein kinase
MPST	A0A8V0YPT3;A0A8V0YPU2	Sulfurtransferase
STRIP1	A0A1D5PKP4;A0A8V1A1U3	Striatin interacting protein 1
ASCC1	A0A1D5PKQ5;A0A8V0ZJE9;A0A8V0ZL12;A0A8V0ZL74;A0A8V0ZL86;A0A8V0ZRT8	Activating signal cointegrator 1 complex subunit 1
XYLB	A0A8V1A266;A0A8V1A273;A0A8V1A779;A0A8V1ACM4;A0A8V1AEN3	Xylulose kinase
SON	A0A8V0YE42	SON DNA and RNA binding protein
IGSF3	A0A8V0XZV7;A0A8V0Y8B7	Immunoglobulin superfamily member 3
MED12	A0A8V0Z684;A0A8V0Z691;A0A8V0Z789;A0A8V0ZD59	Mediator complex subunit 12
AUP1	A0A8V0XN95;A0A8V0XQZ0;A0A8V0XTG3	Lipid droplet-regulating VLDL assembly factor AUP1
PARP4	A0A8V0XGA9	Poly [ADP-ribose] polymerase
HMG20A	A0A8V0ZET2;A0A8V0ZG06;A0A8V0ZG52;A0A8V0ZM65;A0A8V0ZM74;Q5ZKF4	High mobility group 20A;High mobility group 20A;High mobility group 20A;High mobility group 20A;High mobility group 20A;High mobility group protein 20A
ACAA2	A0A8V0Y9E4	Acetyl-CoA acyltransferase 2
ALDH18A1	A0A1D5PL38;A0A1L1RR71;A0A8V0X9K4;A0A8V0XCA9;A0A8V0XCJ1	Delta-1-pyrroline-5-carboxylate synthase
TXNRD3	A0A8V0ZNY0	thioredoxin-disulfide reductase
VCPIP1	A0A8V0X7P8	ubiquitinyl hydrolase 1
SELENOO	A0A8V0X2T6	Selenoprotein O
RSRC1	A0A8V0X1M1;A0A8V0X4M3;A0A8V0X4M6;A0A8V0X7E9;A0A8V0XA01;A0A8V0XA21	Arginine and serine rich coiled-coil 1
COG1	A0A8V1ANV8	Conserved oligomeric Golgi complex subunit 1
APLP2	A0A8V0ZWX1	Amyloid beta like protein 2
WNK2	A0A8V1A591;A0A8V1AA45;A0A8V1AA52;A0A8V1ACW2;A0A8V1ACW8;A0A8V1AHF2	non-specific serine/threonine protein kinase
KIAA1429	A0A1D5PLG6;A0A8V0Y8Q3;A0A8V0YEY2	Vir like m6A methyltransferase associated
MSANTD2	Q5ZHX5	Myb/SANT-like DNA-binding domain-containing protein 2
NPM3	A0A8V0ZN24;A0A8V0ZN29	Nucleophosmin/nucleoplasmin 3
PRDX4	A0A1D5PLH7	Peroxiredoxin 4
MYO1C	A0A1D5NWY3;A0A8V1ACB9;A0A8V1AHL9;A0A8V1AJM5;A0A8V1AN90;F1NG39;Q5ZLA6	Myosin IC;Myosin IC;Myosin IC;Myosin IC;Myosin IC;Myosin IC;Unconventional myosin-Ic
UBE2D2	A0A8V0YFD9	Ubiquitin conjugating enzyme E2 D2
RRAGC	A0A1D5PLJ0	Ras-related GTP-binding protein
PDCD6IP	Q5ZJ70	Programmed cell death 6 interacting protein
SQSTM1	A0A1D5PLN4;A0A1D5PXQ2	Sequestosome 1
RGMA	A0A8V0Z857;Q8JG54	Repulsive guidance molecule family member a;Repulsive guidance molecule A
PTPRK	A0A8V0XDX7;A0A8V0XI03;A0A8V0XND9;A0A8V0XNE4;A0A8V0XQB3;A0A8V0XQB9	protein-tyrosine-phosphatase
CS	A0A8V0ZVS5;A0A8V1A0Y3;A0A8V1A8G1	Citrate synthase
PPM1F	A0A8V0ZS02	Protein phosphatase, Mg2+/Mn2+ dependent 1F
ZW10	A0A8V1A1R7	Zw10 kinetochore protein
LDB1	A0A8V0Z9A6;A0A8V0ZF22;A0A8V0ZGF5;O42252	LIM domain binding 1;LIM domain binding 1;LIM domain binding 1;LIM domain-binding protein 1
SP4	A0A1D5PEG4;A0A1D5PLW4	Sp4 transcription factor
COPG2	A0A1L1RZW9	Coatomer subunit gamma
ARID2	A0A1D5P2P6;A0A8V0YFP1;A0A8V0YNT9;A0A8V0YNV0;A0A8V0YTV0;A0A8V0YTV6	AT-rich interaction domain 2
MYH9	A0A1D5PM19	Myosin, heavy chain 9, non-muscle
PDRG1	A0A8V0YLB0;A0A8V0YZF4	p53 and DNA damage-regulated protein 1
RMDN3	A0A8V0ZZC4	Regulator of microtubule dynamics 3
TSC2	A0A1D5PM46;A0A3Q2TYJ2;A0A8V0Z5G1	TSC complex subunit 2
MTA2	A0A8V0XCH4	Metastasis associated 1 family member 2
YAP1	A0A8V0XQF4;A0A8V0XUS4;A0A8V0XZC9;P46936	Yes associated protein 1;Yes associated protein 1;Yes associated protein 1;Transcriptional coactivator YAP1
HSD17B12	A0A8V0Z420	Hydroxysteroid 17-beta dehydrogenase 12
RAD21	A0A1D5PM87	RAD21 cohesin complex component
CASC3	A0A8V0ZST0;A0A8V0ZXX2;A0A8V1A026	Protein CASC3
VPS45	A0A8V1AE56;A0A8V1AGN0	Vacuolar protein sorting 45 homolog
ZC3H15	A0A1D5PMI7;A0A8V0YE21;A0A8V0YKF9;Q5H7N8	Zinc finger CCCH domain-containing protein 15
SCRN3	A0A8V0ZRJ5;A0A8V0ZWH2	Secernin 3
AAGAB	A0A8V0Z4Q1	Alpha- and gamma-adaptin binding protein
TPR	A0A8V0ZIK0	Nucleoprotein TPR
KIF1B	A0A8V0Z471	Kinesin family member 1B
CHD2	A0A8V0Z847	DNA helicase
R3HDM1	A0A8V0ZAN2;A0A8V0ZBD7;A0A8V0ZC32;A0A8V0ZI23;A0A8V0ZI28;A0A8V0ZI33	R3H domain containing 1
CPSF7	A0A8V0Z5S4	Cleavage and polyadenylation specific factor 7
RPLP2	A0A1D5PMT8	Large ribosomal subunit protein P2
APIP	Q5ZLP2	Methylthioribulose-1-phosphate dehydratase
PATZ1	A0A1D5PMX5;A0A8V0ZR53	POZ/BTB and AT hook containing zinc finger 1
FBXO2	A0A1D5PMY0	F-box protein 2
SMG7	A0A1D5PMZ7;A0A8V0Y557;A0A8V0Y9W4	Nonsense-mediated mRNA decay factor
COX6C	A0A8V0YCL9	Cytochrome c oxidase subunit 6C
CAMK1	A0A8V0ZKC0	Calcium/calmodulin dependent protein kinase I
YBX1	Q06066;Q91956	Y-box-binding protein 1;Y-box binding protein 1
ZNF207	A0A1D5PN34;A0A8V1AJG1;A0A8V1APG1	Zinc finger protein 207
TOR1AIP1	A0A8V0Y6Y7;A0A8V0Y6Z2;A0A8V0YFE8	Torsin 1A interacting protein 1
MRI1	A0A8V0XJU7	Methylthioribose-1-phosphate isomerase
PDCD11	A0A8V0ZNQ3	Programmed cell death 11
LNPK	A0A1D5PNA3;A0A8V0ZQ31;A0A8V0ZQM2	Endoplasmic reticulum junction formation protein lunapark
GOLT1B	A0A8V0YMJ8	Golgi transport 1B
RPS12	P84175	Small ribosomal subunit protein eS12
TATDN1	A0A8V0XUM9;A0A8V0Y0W3;A0A8V0Y3B2;A0A8V0Y7G1	TatD DNase domain containing 1
EIF6	A0A1D5PNG3	Eukaryotic translation initiation factor 6
MECR	A0A8V0YNQ7;A0A8V0YVJ3	Mitochondrial trans-2-enoyl-CoA reductase
ENOPH1	A0A1L1RQM2	Enolase-phosphatase E1
ATP2C1	A0A8V0Z6R9;A0A8V0Z7T1;A0A8V0ZDM9	Calcium-transporting ATPase
NDUFB9	A0A1D5PNM0	NADH dehydrogenase [ubiquinone] 1 beta subcomplex subunit 9
GPALPP1	A0A1D5PNN0	GPALPP motifs containing 1
RBM8A	A0A8V1ADP2	RNA binding motif protein 8A
ARHGEF11	A0A8V1A5Q6;A0A8V1AAM0;A0A8V1ADE3;A0A8V1AHV3	Rho guanine nucleotide exchange factor 11
PRDX3	A0A1D5PBY3;A0A8V0X8L4;A0A8V0XBN9;A0A8V0XEE4	Peroxiredoxin 3
GSN	A0A8V1ACU4	Gelsolin
GOLGA4	A0A8V0Z2N2;A0A8V0Z3X1;A0A8V0Z9P4;A0A8V0Z9Q4	Golgin A4
APOH	A0A8V1AGP0;A0A8V1AMK8	Beta-2-glycoprotein 1
GLS2	A0A8V0YFM7;A0A8V0YM08	glutaminase
FTSJ3	A0A8V1A5K7;Q5ZKM1	pre-rRNA processing protein FTSJ3;pre-rRNA 2'-O-ribose RNA methyltransferase FTSJ3
RABL6	A0A8V1AKH3	RAB, member RAS oncogene family like 6
ARMC8	A0A1D5PP06;A0A8V0ZIZ2;A0A8V0ZPB8;A0A8V0ZS10	Armadillo repeat-containing protein 8
EXOC7	A0A8V1ALW6	Exocyst complex component 7
ATP6V1B2	A0A1D5PP57	Vacuolar proton pump subunit B
SLC25A12	A0A8V0ZPU4;A0A8V0ZSH0	Solute carrier family 25 member 12
AHCY	A0A8V0ZZJ0	Adenosylhomocysteinase
USP7	A0A8V0Z5X3;A0A8V0Z7I1;A0A8V0ZDD8;A0A8V0ZDG4;A0A8V0ZDG9;A0A8V0ZDH3	Ubiquitin carboxyl-terminal hydrolase 7
FASTK	A0A8V1A2K5	Fas activated serine/threonine kinase
TSNAX	A0A8V0XZM2;A0A8V0Y327	Translin associated factor X
HSPA4	A0A1D5PPF8	Heat shock 70 kDa protein 4
NMRAL1	A0A1D5PPI5	NmrA like redox sensor 1
IPO8	A0A8V0YKZ3	Importin 8
SURF6	A0A8V1AHT4	Surfeit 6
HSP90B1	A0A1D5PPN9	Heat shock protein 90 beta family member 1
PTMA	A0A1D5PPP9;A0A8V0YZL9	Uncharacterized protein;Prothymosin alpha
FABP5	Q5ZIR7	Fatty acid binding protein 5
LACTB2	A0A8V0XK56	Endoribonuclease LACTB2
ARID4B	A0A8V0Y400;A0A8V0YAV5	AT-rich interaction domain 4B
TLDC1	A0A8V0XTG9;A0A8V0XY62;Q5ZJX5	TBC/LysM-associated domain containing 1;TBC/LysM-associated domain containing 1;MTOR-associated protein MEAK7
IREB2	A0A1D5PQ17;A0A8V0ZYP3;Q5ZLQ4	Iron responsive element binding protein 2;Iron responsive element binding protein 2;Iron-responsive element-binding protein 2
NCAM1	A0A8V1A3I2	Neural cell adhesion molecule 1
BCL9	A0A1D5PQ44	BCL9 transcription coactivator
KIRREL	A0A1D5PQ46	Kirre like nephrin family adhesion molecule 1
TMEM70	A0A8V0XHR0;Q5ZLJ4	Transmembrane protein 70;Transmembrane protein 70, mitochondrial
PIK3C2B	A0A1D5PQ64	Phosphatidylinositol-4-phosphate 3-kinase catalytic subunit type 2 beta
RBM10	A0A1D5PQ66	RNA binding motif protein 10
LOC107049174	A0A1D5PQ69;A0A8V0YSC8	Uncharacterized protein;Golgi phosphoprotein 3
DCP1A	A0A1D5PQ74;A0A8V1AHR9	5'-(N(7)-methylguanosine 5'-triphospho)-[mRNA] hydrolase
PRKX	A0A8V0X8M0	Protein kinase X-linked
AK3	A0A8V0Y9V8;A0A8V0YGR5	GTP:AMP phosphotransferase AK3, mitochondrial;GTP:AMP phosphotransferase AK3, mitochondrial
SPTAN1	A0A8V1A9H2;A0A8V1AEP1	Spectrin alpha, non-erythrocytic 1;Spectrin alpha, non-erythrocytic 1
DNPEP	A0A8V0Z5E8;A0A8V0ZCX8	Aspartyl aminopeptidase
GNA13	A0A1D5PQE8	G protein subunit alpha 13
ARFGAP2	A0A1D5PQF9;E1C2V9	ADP ribosylation factor GTPase activating protein 2
PRUNE1	A0A8V1A9L3	Prune exopolyphosphatase 1
GLRX2	A0A8V0YF58	Glutaredoxin 2
DIAPH2	A0A8V0YY47;A0A8V0YY57	Diaphanous related formin 2
SHROOM2	A0A8V0X4R2;A0A8V0X8I9;A0A8V0XBK7;A0A8V0XBL1;A0A8V0XBL6;A0A8V0XEZ1;A0A8V0XEZ7	Shroom family member 2
SRGAP1	A0A8V0YF03;A1KXK6	SLIT-ROBO Rho GTPase activating protein 1;Rho GTPase activating protein
FAM134A	A0A8V0ZJY0	Reticulophagy regulator 2
ITCH	A0A8V0ZZG2;A0A8V0ZZH3	E3 ubiquitin-protein ligase
HBS1L	A0A8V0XDL1;A0A8V0XPY1;E1BW59	HBS1-like protein
CAMKK2	A0A8V1A1Z2;A0A8V1A4A1	Protein kinase domain-containing protein
ACO1	A0A1D5PQV0;A0A8V0Y4S3;Q90875	Aconitase 1, soluble;Aconitase 1, soluble;Cytoplasmic aconitate hydratase
DLST	A0A1D5PQV3;A0A8V0XK82;A0A8V0XPG5;A0A8V0XUA7	Dihydrolipoyllysine-residue succinyltransferase component of 2-oxoglutarate dehydrogenase complex, mitochondrial;Dihydrolipoyllysine-residue succinyltransferase component of 2-oxoglutarate dehydrogenase complex, mitochondrial;Dihydrolipoyllysine-residue succinyltransferase component of 2-oxoglutarate dehydrogenase complex, mitochondrial;Dihydrolipoyllysine-residue succinyltransferase component of…
PMM1	A0A1D5PQW2;A0A8V0YAG4	Phosphomannomutase
SRRM1	A0A3Q2TSY7;A0A8V0YMF4;E1BQL2;Q5ZMJ9	Serine and arginine repetitive matrix 1;Serine and arginine repetitive matrix 1;Serine and arginine repetitive matrix 1;Serine/arginine repetitive matrix protein 1
MMP15	A0A8V0ZHT0;A0A8V0ZJ99	Matrix metallopeptidase 15
HSPA14	A0A8V0XNV2	Heat shock protein family A (Hsp70) member 14
ORMDL1	A0A1D5PR34;A0A1D5PZC6;A0A8V0ZYN0;A0A8V1A652;A0A8V1A656;A0A8V1AAY7;Q5ZIU0;R4GJY1	ORM1-like protein;ORM1-like protein;ORMDL sphingolipid biosynthesis regulator 3;ORM1-like protein;ORMDL sphingolipid biosynthesis regulator 3;ORM1-like protein;ORM1-like protein 2;ORM1-like protein
LOC107049046	A0A1D5PR40;A0A8V0Y3R0	Large ribosomal subunit protein uL22
MAP7	A0A8V0XGR0;A0A8V0XGR4;A0A8V0XNA5;A0A8V0XR10;A0A8V0XR15;A0A8V0XTH8;Q5ZIA2	Microtubule associated protein 7;Microtubule associated protein 7;Microtubule associated protein 7;Microtubule associated protein 7;Microtubule associated protein 7;Microtubule associated protein 7;Ensconsin
MTDH	A0A8V0YA02;A0A8V0YBH1	Metadherin
LHPP	A0A8V0X406;A0A8V0XDE0;A0A8V0XDV7	Phospholysine phosphohistidine inorganic pyrophosphate phosphatase
COMMD2	R4GGN5	COMM domain containing 2
SEC11C	A0A8V0YDP0	Signal peptidase complex catalytic subunit SEC11
ANKRD46	A0A1D5PRA5;A0A8V0Y4I1;A0A8V0Y978;A0A8V0YAQ7;A0A8V0YAR5	Ankyrin repeat domain 46
MAL2	A0A1D5PRH9	Mal, T-cell differentiation protein 2
NEDD4L	A0A1D5PRJ2	HECT-type E3 ubiquitin transferase
MRPL13	A0A8V0XXN5;A0A8V0XXN9;A0A8V0XXP4	Mitochondrial ribosomal protein L13
THOC2	A0A3S5ZP33;A0A8V0YJR6	THO complex subunit 2
DAPK3	A0A1D5PRN8	Uncharacterized protein
TADA3	A0A8V0ZDB3;A0A8V0ZDB9	Transcriptional adaptor 3
VTI1A	A0A8V0Z549;A0A8V0ZAZ4;A0A8V0ZCF3	Vesicle transport through interaction with t-SNAREs 1A
DAP3	A0A8V1A8K8;A0A8V1ADP8	Small ribosomal subunit protein mS29
KYAT3	A0A8V0ZT84;A0A8V0ZT89;A0A8V0ZXV1;A0A8V0ZXV6	Kynurenine aminotransferase 3
PPP4R3B	A0A8V0YRQ2	Serine/threonine-protein phosphatase 4 regulatory subunit 3-like central domain-containing protein
GGA1	A0A8V0YPD5	Golgi associated, gamma adaptin ear containing, ARF binding protein 1
USO1	A0A8V0XD01;A0A8V0XFP4;A0A8V0XGL2	USO1 vesicle transport factor
MYCBP	A0A8V0YKR2;A0A8V0YT59	MYC binding protein
EEF2	A0A1D5PS29	Eukaryotic translation elongation factor 2
ARHGAP1	A0A8V0ZTR7	Rho GTPase activating protein 1
PNISR	A0A8V0XJC7;A0A8V0XNV1	PNN interacting serine and arginine rich protein
RAPGEF6	A0A1D5PH44;A0A8V0YUT6;A0A8V0YWD7;A0A8V0YWE5;A0A8V0Z125	Rap guanine nucleotide exchange factor 6
SLC39A11	A0A8V1AD45;A0A8V1AIH2;A0A8V1AIH8;A0A8V1AKC4;A0A8V1ANV0;A0A8V1ANV3	Solute carrier family 39 member 11
ARSA	A0A8V0XXM5	Arylsulfatase A
CLCN7	A0A1D5PP90;A0A8V0YYV2;A0A8V0YYV5;A0A8V0YYW0;A0A8V0Z0N8	Chloride channel protein
PDAP1	A0A8V0ZCC6;A0A8V0ZJF8;A0A8V0ZQB9	PDGFA associated protein 1
VRK1	A0A8V0YM77;A0A8V0YTL9;A0A8V0YTX5	VRK serine/threonine kinase 1
ACLY	A0A8V0ZQM1	ATP-citrate synthase
RALY	A0A1D5PSH2;A0A8V1A216;A0A8V1A7A1	RALY heterogeneous nuclear ribonucleoprotein
SMARCD1	A0A1D5PSH3;A0A8V0ZUV5	SWI/SNF related, matrix associated, actin dependent regulator of chromatin, subfamily d, member 1;SWI/SNF related, matrix associated, actin dependent regulator of chromatin, subfamily d, member 1
ENO1	A0A8V0Z0S2	phosphopyruvate hydratase
HNRNPKL	A0A1D5PSI3;A0A8V0X2L5;Q5ZIQ3	Heterogeneous nuclear ribonucleoprotein K
ARHGAP18	A0A1D5PSK2;A0A8V0XK36;A0A8V0XPA1;A0A8V0XRF6;A0A8V0XRG4;A0A8V0XWW2	Rho GTPase activating protein 18
SMG5	A0A8V1AHX0	Nonsense-mediated mRNA decay factor
AFDN	A0A8V0XIG9	Afadin, adherens junction formation factor
XPO5	F1NBL6	Exportin 5
SLC25A22	A0A8V0ZKH9;A0A8V0ZTR1	Solute carrier family 25 member 22
NAPRT	A0A8V0Y6N9	Nicotinate phosphoribosyltransferase
OSBPL1A	A0A8V0XF90;A0A8V0XLW6;A0A8V0XPN4	Oxysterol-binding protein
CHORDC1	Q5ZML4	Cysteine and histidine-rich domain-containing protein 1
HEATR3	A0A8V1A4L3;A0A8V1AC01	HEAT repeat containing 3
SRPK2	A0A8V0Y444;A0A8V0Y7Z4;A0A8V0Y823;A0A8V0YCP1;A0A8V0YCS4	SRSF protein kinase 2
CARMIL1	A0A1D5P3Y7;A0A1D5PTP4;A0A8V0XQT4;A0A8V0XV64	Capping protein regulator and myosin 1 linker 1
ABI2	A0A8V0ZGD8;A0A8V0ZLP0;A0A8V0ZLP7;A0A8V0ZNG0;A0A8V0ZU46	Abl interactor 2
MRPL48	A0A1D5PT30;A0A8V0XDI5;A0A8V0XDJ0	Mitochondrial ribosomal protein L48
FAM120B	A0A8V0XQE5;A0A8V0XQF0;A0A8V0XUR9;A0A8V0XWQ0;A0A8V0XZB6;A0A8V0XZC2;A0A8V0Y2R4;A0A8V0Y2R9	Family with sequence similarity 120B
PTPRS	A0A8V1AB05;A0A8V1ADT5	protein-tyrosine-phosphatase
ADGRL2	A0A1D5PDV9;A0A1D5PT55;A0A8V0ZKG4	Adhesion G protein-coupled receptor L2
RPS8	A0A8V1A8R2;F1NB02	40S ribosomal protein S8
SLC25A13	A0A8V0XA55;A0A8V0XH05;A0A8V0XH10;A0A8V0XL76	Solute carrier family 25 member 13
KRAS	A0A1D5NY37;A0A8V0YNE2	KRAS proto-onco, GTPase;KRAS proto-onco, GTPase
DHDH	A0A8V0XM79	Gfo/Idh/MocA-like oxidoreductase N-terminal domain-containing protein
GMFB	Q5ZJ22	Glia maturation factor
CYP20A1	A0A8V0ZNJ0	Cytochrome P450 family 20 subfamily A member 1
PPL	A0A8V0Z0W8;A0A8V0Z0Z9;A0A8V0ZE97;A0A8V0ZEA2	Periplakin
ARID1A	A0A8V0YQD7	AT-rich interaction domain 1A
UBE3A	A0A1D5PTI9;A0A8V0YL05	Ubiquitin-protein ligase E3A
ANXA4	A0A8V0Z637;A0A8V0Z731	Annexin
NFKBIB	A0A8V0XWC2	NFKB inhibitor beta
TLN1	A0A8V0Y699;E1C2S1	Talin 1
APEH	A0A8V1A3K8;A0A8V1A3L3	Acylamino-acid-releasing enzyme
ZNF687	A0A8V1A9R7;A0A8V1AHA6;A0A8V1ALB3	Zinc finger protein 687
MTIF2	A0A8V0YR29;A0A8V0YXW5	Mitochondrial translational initiation factor 2
NBN	A0A8V0YA56;A0A8V0YA65;A0A8V0YA70;A0A8V0YGF3;A0A8V0YII5;Q9DE07	Nibrin
PLA2G15	A0A8V0ZSC5	Phospholipase A2 group XV
ATP1A1	A0A8V1A4Q7;A0A8V1A4S9;A0A8V1A740;A0A8V1A771	Sodium/potassium-transporting ATPase subunit alpha
C4A	A0A8V0XEE0;A0A8V0XH43	Complement C4 gamma chain
USP10	A0A8V0XLT6;A0A8V0XLX4;A0A8V0XR26;A0A8V0XVZ3;A0A8V0XW10;A0A8V0XYS5;A0A8V0XYW6;Q5ZJN4	Ubiquitin carboxyl-terminal hydrolase;Ubiquitin carboxyl-terminal hydrolase;Ubiquitin carboxyl-terminal hydrolase;Ubiquitin carboxyl-terminal hydrolase;Ubiquitin carboxyl-terminal hydrolase;Ubiquitin carboxyl-terminal hydrolase;Ubiquitin carboxyl-terminal hydrolase;Ubiquitin carboxyl-terminal hydrolase 10
NUP88	A0A8V1AL56	Nucleoporin 88
TANGO2	A0A1D5PUD8;Q5ZI44	Transport and golgi organization 2 homolog
TSTA3	A0A8V0XUH8	GDP-L-fucose synthase
TARS2	A0A8V1AKI4	threonine--tRNA ligase
LOC107049545	A0A8V0Z2Y8	Cytochrome c oxidase subunit 5B
STAM2	A0A8V0Y8L3;A0A8V0Y8M4;A0A8V0YD97	Signal transducing adaptor molecule 2
MAP3K4	A0A8V0XQ00;A0A8V0XS37;A0A8V0XS42;A0A8V0XUV5;A0A8V0XXM3	Mitogen-activated protein kinase kinase kinase 4
HSP90AA1	A0A1D5PUL6;A0A8V0Z557;P11501	Heat shock protein 90 alpha family class A member 1;Heat shock protein 90 alpha family class A member 1;Heat shock protein HSP 90-alpha
PDHX	A0A8V1A102;A0A8V1A5G7	Dihydrolipoamide acetyltransferase component of pyruvate dehydrogenase complex
MYBBP1A	A0A8V1AI99;A0A8V1AM61	MYB binding protein 1a
PPP1R14C	A0A1D5PUM3	Protein phosphatase 1 regulatory inhibitor subunit 14C
NOLC1	A0A8V0Z6M3	Nucleolar and coiled-body phosphoprotein 1
DYNC2H1	A0A8V0XK27;A0A8V0XMI7;A0A8V0XMJ5;A0A8V0XQA0	Dynein cytoplasmic 2 heavy chain 1
PRKCB	A0A1D5PCZ1	Protein kinase C
QARS	A0A8V0ZF10	glutamine--tRNA ligase
P4HB	P09102	Protein disulfide-isomerase
GIGYF2	A0A1D5PV32;A0A8V0ZQ65;A0A8V0ZQ70	GRB10 interacting GYF protein 2
FCHSD2	A0A8V0X7L6;A0A8V0XIH1	FCH and double SH3 domains 2
VANGL2	A0A8V1AHC3	Vang-like protein
PIP4K2B	A0A1D5PV96;A0A8V0ZGK7	Phosphatidylinositol-5-phosphate 4-kinase type 2 beta
RPF2	A0A1D5PVA3;A0A8V0YLN6	Ribosome production factor 2 homolog
ATAD3B	A0A8V0ZA27	ATPase family AAA domain containing 3A
SLC20A2	A0A1D5PVB6;A0A8V0XW61	Phosphate transporter
CNOT9	A0A1D5PVC4;A0A8V0ZJK7	CCR4-NOT transcription complex subunit 9
PRCP	A0A1D5PVG8	Prolylcarboxypeptidase
IGF1R	A0A8V0ZER1	Tyrosine-protein kinase receptor
PHF14	A0A1D5PVJ2;A0A8V0XAW4;A0A8V0XKF4;A0A8V0XKF8;A0A8V0XLZ5	PHD finger protein 14
EIF3F	A0A8V0ZBR5	Eukaryotic translation initiation factor 3 subunit F
SLC19A1	A0A1D5PVR1;A0A8V0YGQ3;A0A8V0YN30	Reduced folate transporter;Solute carrier family 19 member 1;Solute carrier family 19 member 1
UBAP2L	A0A8V1ADJ2;A0A8V1AG35;A0A8V1AHY4;H9L3J8	Ubiquitin associated protein 2 like
RALGAPA1	A0A8V0XP86;A0A8V0XP96;A0A8V0XPC9;A0A8V0XRJ0;A0A8V0XU56;A0A8V0XU63;A0A8V0XU76	Ral GTPase activating protein catalytic alpha subunit 1
LMAN2	A0A8V0Y7G8	Lectin, mannose binding 2
PPIL1	A0A1D5PW44	Peptidyl-prolyl cis-trans isomerase
ARFGAP3	A0A8V0Y8A2;A0A8V0YD64;A0A8V0YD99;A0A8V0YGM3;A0A8V0YGP1;A0A8V0YLF1	ADP ribosylation factor GTPase activating protein 3
TMOD2	A0A1D5PW62;E1BT74	Tropomodulin 2
EIF3B	A0A8V0ZC55	Eukaryotic translation initiation factor 3 subunit B
AP3B2	A0A8V0ZSZ5;A0A8V0ZUZ9	AP-3 complex subunit beta
LAS1L	A0A8V0YSK4	LAS1 like ribosome biogenesis factor
AP3D1	A0A8V1AAZ3	Adaptor related protein complex 3 subunit delta 1
PPP1R13B	A0A8V0Z663	SH3 domain-containing protein
DBT	A0A8V0ZWM6;A0A8V0ZY71;A0A8V0ZY80;A0A8V0ZY85;A0A8V1A234;Q98UJ6	Dihydrolipoamide acetyltransferase component of pyruvate dehydrogenase complex
TJAP1	A0A8V0Y3G6;A0A8V0Y550	Tight junction-associated protein 1 domain-containing protein
ELAVL4	A0A1L1RYB9;A0A8V0ZJG5;A0A8V0ZJI6;A0A8V0ZJJ6;A0A8V0ZSJ5;E1C240;F1NLH0	ELAV-like protein
EWSR1	A0A8V0X7E7	EWS RNA binding protein 1
PHPT1	A0A8V1AKJ2	14 kDa phosphohistidine phosphatase
LRRC59	F1NU90;Q5F334	Leucine rich repeat containing 59;Leucine-rich repeat-containing protein 59
NOP2	A0A8V0ZNS4;A0A8V0ZU00	NOP2 nucleolar protein
GTPBP1	A0A1D5P2N4;A0A8V0YNM9	GTP binding protein 1
PDIA4	A0A8V0XZQ2	Protein disulfide-isomerase
LOC420807	A0A8V0XVY5;A0A8V0XXV3	2-ketogluconate reductase
TXN2	A0A1D5PWT4	Thioredoxin 2
UBL5	A0A1D5PWV5	Ubiquitin like 5
HSD17B7	A0A1D5PTW3;A0A1D5PWW3;A0A8V0YHX0	Hydroxysteroid 17-beta dehydrogenase 7
LOC100858626	A0A8V0ZK03	Zinc finger AN1-type containing 2B
VASH1	A0A8V0XS65	Vasohibin 1
ANKRD17	A0A8V0XJW0;A0A8V0XJW5;A0A8V0XMM8;A0A8V0XPF6	Ankyrin repeat domain 17
BAG5	A0A1D5PX02	BCL2 associated athano 5
PTPRF	A0A8V0ZP13	protein-tyrosine-phosphatase
SLC25A1	A0A8V0ZCP8	Solute carrier family 25 member 1
SSBP3	A0A8V0ZXM6;A0A8V1A2W8;A0A8V1A572;A0A8V1A576;A0A8V1A7N0;Q98948	Single stranded DNA binding protein 3;Single stranded DNA binding protein 3;Single stranded DNA binding protein 3;Single stranded DNA binding protein 3;Single stranded DNA binding protein 3;Single-stranded DNA-binding protein 3
SLU7	A0A8V0Y065;A0A8V0Y075;A0A8V0Y4D1;Q5ZIG2	Pre-mRNA-splicing factor SLU7
PEPD	A0A8V0ZWN4;A0A8V1A490	Peptidase D
SH3BGRL3	A0A8V0YLU2	SH3 domain binding glutamate rich protein like 3
AGO1	A0A1D5PXD8;A0A8V0YQN6	Argonaute 1, RISC catalytic component;Argonaute 1, RISC catalytic component
HDAC2	A0A8V0YJQ6;A0A8V0YKC7;A0A8V0YS62	Histone deacetylase 2
SHTN1	A0A8V0ZQA4;A0A8V0ZS59;A0A8V0ZT01	Shootin-1
LOC430766	A0A1D5NTY5;A0A8V0YDH8;A0A8V0YJ39;A0A8V0YLU6;A0A8V0YRQ6	Transitional endoplasmic reticulum ATPase
CHD5	A0A8V0Z9X1	DNA helicase
ALDH4A1	A0A1D5PXI1	Multifunctional fusion protein
ATP2B1	A0A8V0YJL2;A0A8V0YJM2	Calcium-transporting ATPase
STAMBP	A0A1D5PXK6;A0A3Q2U5M3;A0A3Q3ADY3;A0A8V0ZDT6;A0A8V0ZF72	STAM binding protein
GLB1	A0A8V0YZ61	Beta-galactosidase
PDXDC1	A0A1D5PXN7;A0A8V0Z650;A0A8V0ZCV3	Pyridoxal dependent decarboxylase domain containing 1
TGFBI	A0A8V0YAT1;A0A8V0YG54;A0A8V0YP03	Transforming growth factor beta induced
NUP153	A0A8V0YC90;A0A8V0YGY2	Nucleoporin 153
PRCC	A0A8V1A8N6	Proline rich mitotic checkpoint control factor
CSK	A0A8V0ZNB8;A0A8V0ZND5;A0A8V0ZTK9;A0A8V0ZX05;A0A8V0ZX12	Tyrosine-protein kinase
UBE2M	A0A8V0XCV2	Ubiquitin conjugating enzyme E2 M
NOS1	A0A8V0X354;A0A8V0X5I0	Nitric oxide synthase
ATAD2B	A0A1D5PXZ4;A0A8V0XYN1;A0A8V0Y4W7;A0A8V0Y751;A0A8V0YBS5	ATPase family AAA domain containing 2B
NUDCD3	A0A1D5PY00	NudC domain containing 3
CLIP2	A0A8V1AJZ4	CAP-Gly domain containing linker protein 2
MTA1	A0A8V0YIL2	Metastasis associated 1
LANCL2	A0A8V0XMZ9;A0A8V0XU90;A0A8V0Y010	LanC like 2
ANXA6	A0A8V0YPX1;A0A8V0YRM2	Annexin
LANCL1	A0A8V0Y5A9	LanC like 1
FKBP9	A0A8V0ZGR2	peptidylprolyl isomerase
LIMD1	A0A8V0Z1D9	LIM domain containing 1
MGMT	A0A1D5PVC3;A0A1D5PYE3;A0A8V0X513;A0A8V0X7Y8;A0A8V0XAL9;A0A8V0XAN1	Methylated-DNA--protein-cysteine methyltransferase
RUFY1	A0A8V0YQW6	RUN and FYVE domain containing 1
TPK1	A0A8V0Y1L6	Thiamine pyrophosphokinase
RYBP	A0A1D5PYG9;A0A8V0Z2E2;A0A8V0Z893;A0A8V0Z898;A0A8V0Z9S1	RING1 and YY1 binding protein
LSM5	A0A8V0ZB59	U6 snRNA-associated Sm-like protein LSm5
PAXBP1	A0A8V0Y5P8	PAX3 and PAX7 binding protein 1
RAB39B	A0A8V0Z052	RAB39B, member RAS oncogene family
GSPT2	A0A1D5PYQ3	G1 to S phase transition 2
WAPL	A0A8V0Y4Y0;A0A8V0Y6K3	WAPL cohesin release factor
UBE3C	A0A8V1A0X2;A0A8V1A388	HECT-type E3 ubiquitin transferase
ENY2	A0A8V0XVB6	Transcription and mRNA export factor ENY2
LAMTOR2	A0A8V1A768;A0A8V1AEX1	Late endosomal/lysosomal adaptor, MAPK and MTOR activator 2;Late endosomal/lysosomal adaptor, MAPK and MTOR activator 2
FAM49B	A0A3Q2TTC4	CYFIP related Rac1 interactor B
DPYSL3	A0A1D5PZ51	Dihydropyrimidinase like 3
NUP188	A0A8V1A9Q6;A0A8V1A9R3;A0A8V1AEZ9	Nucleoporin 188
TBC1D13	A0A8V1AH51	TBC1 domain family member 13
TNC	A0A8V1AAN6;A0A8V1AG10;A0A8V1AI29;A0A8V1AM22;P10039	Tenascin C;Tenascin C;Tenascin C;Tenascin C;Tenascin
TAPT1	A0A8V0Y9S2;Q5ZLG8	Transmembrane anterior posterior transformation 1;Transmembrane anterior posterior transformation protein 1 homolog
RRN3	A0A8V0ZC71;A0A8V0ZD50	RRN3 homolog, RNA polymerase I transcription factor;RRN3 homolog, RNA polymerase I transcription factor
VPS41	A0A1D5PZF2	Vacuolar protein sorting-associated protein 41 homolog
AKAP8L	A0A8V0XAX3;A0A8V0XEZ6;A0A8V0XF01;A0A8V0XHR5	A-kinase anchoring protein 8 like
FAM49A	A0A1D5PP47;A0A8V0X918;A0A8V0XC38;A0A8V0XET4;Q5ZI04	Family with sequence similarity 49 member A;Family with sequence similarity 49 member A;Family with sequence similarity 49 member A;Family with sequence similarity 49 member A;CYFIP-related Rac1 interactor A
CCT8	A0A8V0Y814	T-complex protein 1 subunit theta
ENTPD1	A0A1D5PZJ5;A0A8V0ZGD3;A0A8V0ZGE3;A0A8V0ZGF3;A0A8V0ZNG5;A0A8V0ZNK0;A0A8V0ZNU8;A0A8V0ZNV8;A0A8V0ZNW3;A0A8V0ZNY4	Ectonucleoside triphosphate diphosphohydrolase 1
MCAT	A0A1D5PZK7	Malonyl-CoA-acyl carrier protein transacylase
VPS16	A0A3Q2U2L2;A0A8V0XR33	Vacuolar protein sorting-associated protein 16 homolog
FAAP100	A0A8V1AKK8	Fanconi anemia core complex associated protein 100
PRPF19	A0A1D5PZS0;A0A8V0ZKT8	Pre-mRNA-processing factor 19
MAN1A2	A0A8V0ZR13;A0A8V0ZR18	alpha-1,2-Mannosidase;alpha-1,2-Mannosidase
PIN1	A0A8V0XE39	Peptidyl-prolyl cis-trans isomerase
MEA1	A0A1D5PZX0	Male-enhanced antigen 1
MOB3A	A0A1D5PZY9;A0A8V1AI63	MOB kinase activator 3A
CDV3	A0A8V0Z1F4	CDV3 homolog
MPI	A0A1D5Q008	Mannose-6-phosphate isomerase
CAP1	A0A1D5Q032	Adenylyl cyclase-associated protein
TARS	A0A8V0YII0	threonine--tRNA ligase
AACS	Q5ZLG0	Acetoacetyl-CoA synthetase
EPHX2	A0A8V0XZJ8;A0A8V0Y5T6;A0A8V0Y819	Epoxide hydrolase 2
SF3B3	A0A1D6UPS9	Splicing factor 3b subunit 3
CNBP	A0A8V1AB65	CCHC-type zinc finger nucleic acid binding protein
AIFM1	A0A8V0YWM3;A0A8V0YX07	Apoptosis inducing factor, mitochondria associated 1;Apoptosis inducing factor, mitochondria associated 1
KAT7	A0A1D6UPT7;A0A8V0ZR91;A0A8V1A0B7;A0A8V1A3X6	histone acetyltransferase
SNRPC	E1C6F0	U1 small nuclear ribonucleoprotein C
SRC	A0A1I7Q3Z0	Tyrosine-protein kinase
MAPRE1	Q5ZLC7	Microtubule-associated protein RP/EB family member 1
PTPN1	A0A1I7Q402;A0A8V0YHN7	protein-tyrosine-phosphatase
UBE2V1	A0A8V0YI20;A0A8V0YPE9;A0A8V0YR79;A0A8V0YR84;A0A8V0YW76;Q90879	Ubiquitin conjugating enzyme E2 V1;Ubiquitin conjugating enzyme E2 V1;Ubiquitin conjugating enzyme E2 V1;Ubiquitin conjugating enzyme E2 V1;Ubiquitin conjugating enzyme E2 V1;Ubiquitin-conjugating enzyme E2 variant 1
INTS10	A0A1I7Q410;A0A3Q2UD16;A0A8V0XTY4;A0A8V0XU03;A0A8V0XVX1;A0A8V0XVY1;Q5ZLS8	Integrator complex subunit 10
ENTPD5	A0A8V0XQY2;A0A8V0XSZ2;E1C1L6	Ectonucleoside triphosphate diphosphohydrolase 5 (inactive);Ectonucleoside triphosphate diphosphohydrolase 5 (inactive);Ectonucleoside triphosphate diphosphohydrolase 5
SCIN	A0A8V0X852;A0A8V0XJ32;A0A8V0XJ42;Q5ZIV9	Scinderin
TTR	A0A1I7Q422;P27731	Transthyretin
LETM1	A0A8V0YS25;A0A8V0YS30;A0A8V0YYG1;A0A8V0Z0A8;Q5ZK33	Mitochondrial proton/calcium exchanger protein
LTN1	A0A8V0Y5B5;E1C231	E3 ubiquitin-protein ligase listerin
RBBP7	Q9I8G9	Histone-binding protein RBBP7
MSH6	A0A8V0ZA96	DNA mismatch repair protein
TMCO1	A0A8V0YWS8	Calcium load-activated calcium channel
KRT8	A0A8V0ZQC1;A0A8V0ZVJ8;A0A8V0ZZA1	IF rod domain-containing protein
DFFA	A0A8V0YXQ9	DNA fragmentation factor subunit alpha
THNSL2	A0A8V0YNB1;A0A8V0YWR2;A0A8V0YWS1;A0A8V0Z1I5	Threonine synthase like 2;Threonine synthase-like 2;Threonine synthase-like 2;Threonine synthase-like 2
NPM1	A0A8V0Y5D3	Nucleophosmin
ZMPSTE24	A0A1L1RJ89;A0A8V0YN67	CAAX prenyl protease
UBE2K	A0A1L1RJI2;A0A8V0YV50;A0A8V0YVI1;A0A8V0YX45;A0A8V0Z1W7;A0A8V0Z1X1	E2 ubiquitin-conjugating enzyme
DHRS11	Q71R50	Dehydrogenase/reductase SDR family member 11
THOC3	A0A8V0YNZ7	THO complex 3
METTL3	A0A8V0XKP3	Methyltransferase 3, N6-adenosine-methyltransferase complex catalytic subunit
RABEP1	A0A8V1ABQ6;A0A8V1AH05;A0A8V1AJ31;A0A8V1AMT9	Rabaptin, RAB GTPase binding effector protein 1;Rabaptin, RAB GTPase binding effector protein 1;Rabaptin, RAB GTPase binding effector protein 1;Rabaptin, RAB GTPase binding effector protein 1
DPYSL4	A0A8V0X2Q2	Dihydropyrimidinase like 4
BORCS7	A0A1L1RK18;A0A8V0Z4V6	BLOC-1-related complex subunit 7
UNC119B	A0A8V0ZK85	Unc-119 lipid binding chaperone B
REXO2	A0A1L1RK74	RNA exonuclease 2
VDAC3	A0A8V0YXU7;A0A8V0YXX1	Voltage-dependent anion-selective channel protein 3
ATP2A2	A0A1L1RKB7;Q03669	Calcium-transporting ATPase;Sarcoplasmic/endoplasmic reticulum calcium ATPase 2
CTSA	A0A8V0YMN1;A0A8V0Z0S9	Cathepsin A;Carboxypeptidase
NFYC	A0A8V0YT94;A0A8V0YZP6;A0A8V0YZQ1;A0A8V0Z036	Nuclear transcription factor Y subunit gamma
NMT1	A0A1L1RKT0;A0A8V0ZWF8	Glycylpeptide N-tetradecanoyltransferase
LOC776067	A0A8V0YKW9;A0A8V0YSK2;A0A8V0YU37;A0A8V0YU42	RAN binding protein 2
NKRF	A0A8V0YBI9;A0A8V0YHW5;A0A8V0YPQ9	NFKB repressing factor
EIF4EBP2	A0A1L1RKV7	Eukaryotic translation initiation factor 4E binding protein 2
RPN2	A0A8V0ZHZ7;A0A8V0ZIB8;A0A8V0ZNL3;A0A8V0ZNT1;A0A8V0ZQX2	Dolichyl-diphosphooligosaccharide--protein glycosyltransferase subunit 2
BLOC1S2	A0A1L1RL19;A0A8V0ZLC8	Biosis of lysosomal organelles complex 1 subunit 2
RPL14	A0A8V0YR80;A0A8V0Z4Q7	Large ribosomal subunit protein eL14
PKP4	A0A8V0Y1Y0;A0A8V0Y838;A0A8V0YF15;A0A8V0YF25	Plakophilin 4
MACROD2	A0A8V0ZC75	Macro domain-containing protein
PSMC1	A0A8V0Z3K2	Proteasome 26S subunit, ATPase 1
RPL24	A0A8V0XRE7	Ribosomal protein L24
IST1	A0A8V0XXX2	IST1 homolog
VPS33A	A0A8V0ZXT5	VPS33A core subunit of CORVET and HOPS complexes
MAD2L1	A0A1L1RLV7	MAD2 mitotic arrest deficient-like 1 (yeast)
ALMS1	A0A8V0ZBZ5	ALMS motif domain-containing protein
AGRN	A0A8V0ZEZ3;A0A8V0ZF01;A0A8V0ZKC8;A0A8V0ZM18;A0A8V0ZM25	Agrin
MYL12A	A0A1L1RM08;A0A1L1RUU9;A0A8V0XAJ5;P24032	Myosin, light chain 12A, regulatory, non-sarcomeric;Myosin light chain 12B;Myosin, light chain 12A, regulatory, non-sarcomeric;Myosin regulatory light chain 2, smooth muscle minor isoform
NDUFS4	A0A8V0Y9V7	NADH dehydrogenase [ubiquinone] iron-sulfur protein 4, mitochondrial
VPS26A	A0A8V0ZRW8	VPS26, retromer complex component A
PLRG1	A0A1L1RM96	Pleiotropic regulator 1
RBM19	A0A8V0X062;A0A8V0X7Q9	RNA binding motif protein 19
PSMA1	A0A8V0ZNG4;A0A8V0ZX59;O42265	Proteasome subunit alpha 1;Proteasome subunit alpha 1;Proteasome subunit alpha type-1
NPLOC4	A0A1L1RME9;A0A8V1ADC7	NPL4 homolog, ubiquitin recognition factor;NPL4 homolog, ubiquitin recognition factor
NIPSNAP2	A0A8V1AN48;F1NZ68	Nipsnap homolog 2
DCTN6	A0A8V0XRY9;A0A8V0Y4G7	Dynactin subunit 6
ARL1	A0A1L1RMP9	ADP ribosylation factor like GTPase 1
M6PR	A0A1L1RMY8;A0A8V0ZSC0	Mannose-6-phosphate receptor, cation dependent;Mannose-6-phosphate receptor, cation dependent
THOC1	A0A1L1RME0;A0A8V0XIW7	THO complex 1
GTF2B	A0A1D5P699;F1NXP2	Transcription initiation factor IIB
TMX2	A0A1L1RNA9;E1C8J7	Thioredoxin related transmembrane protein 2
UBE2J1	A0A1L1RND8;A0A8V0XGC1	Ubiquitin conjugating enzyme E2 J1
ATL1	A0A1L1RNI5	Atlastin GTPase 1
NACA	A0A8V0ZWP4;A0A8V0ZWR1	Nascent polypeptide-associated complex alpha subunit
SEC13	A0A1D5NYF8;A0A8V0ZWR5	SEC13 homolog, nuclear pore and COPII coat complex component;SEC13 homolog, nuclear pore and COPII coat complex component
THOC7	F1N915	THO complex subunit 7 homolog
TYMS	A0A8V0XB09;A0A8V0XB14;A0A8V0XKK6	Thymidylate synthase
CHCHD3	A0A8V0XGB4;A0A8V0XMW6;A0A8V0XQM1	Coiled-coil-helix-coiled-coil-helix domain containing 3
RFC5	A0A8V0X028;A0A8V0X2W3;A0A8V0X773	Replication factor C subunit 5
MIA3	A0A8V0YZN6	MIA family member 3, ER export factor
PSMC6	A0A1L1RP66	Proteasome 26S subunit, ATPase 6
VAPA	A0A8V0X9V1	VAMP associated protein A
FAAH	A0A8V1A9I7	Fatty acid amide hydrolase
ACADS	A0A8V0ZT56;Q5ZL56	Acyl-CoA dehydrogenase, C-2 to C-3 short chain;Acyl-CoA dehydrogenase, C-2 to C-3 short chain
TPM4	A0A8V1AIH7	Tropomyosin 4
GOT2	A0A8V0ZJT8;F1P180	Aspartate aminotransferase
FAM188A	A0A8V0XPT6	Ubiquitin carboxyl-terminal hydrolase MINDY
MDK	A0A8V0ZRK4;A0A8V0ZRK9;P24052	Midkine (neurite growth-promoting factor 2);Midkine (neurite growth-promoting factor 2);Midkine
EIF3E	A0A1L1RPY6	Eukaryotic translation initiation factor 3 subunit E
STMN1	P31395	Stathmin
RPL7A	A0A8V1AFP6;P32429	60S ribosomal protein L7a;Large ribosomal subunit protein eL8
CCDC90B	A0A8V0XXC7;A0A8V0XZY9	Coiled-coil domain containing 90B
MLF2	A0A8V0ZD72;A0A8V0ZIQ1;A0A8V0ZR43	Myeloid leukemia factor 2
GPI	A0A1L1RQ91	Glucose-6-phosphate isomerase
RABGGTB	F1P4E5	Geranylgeranyl transferase type-2 subunit beta
AAAS	A0A8V1A1E1;A0A8V1A4X7	Aladin WD repeat nucleoporin
APOA1BP	A0A8V1AJ89	NAD(P)H-hydrate epimerase
CD276	A0A8V0ZRU4	CD276 molecule
SOD1	A0A8V0YAW2;A0A8V0YAW7;A0A8V0YJA0;P80566	Superoxide dismutase [Cu-Zn]
PTPRA	A0A1L1RRB0;A0A8V0YWB8;A0A8V0YWD3;A0A8V0YWF5;A0A8V0YWS0;A0A8V0YYB3;A0A8V0YYC3	protein-tyrosine-phosphatase;Receptor-type tyrosine-protein phosphatase alpha;protein-tyrosine-phosphatase;Receptor-type tyrosine-protein phosphatase alpha;Receptor-type tyrosine-protein phosphatase alpha;protein-tyrosine-phosphatase;Receptor-type tyrosine-protein phosphatase alpha
ANAPC2	A0A8V1ADL6;A0A8V1AG59;F1NLT0	Anaphase-promoting complex subunit 2
MYLK	A0A8V0Z153;A0A8V0Z158;A0A8V0Z163;A0A8V0Z727;A0A8V0Z7L8;A0A8V0Z8J5;A0A8V0Z8K0;A0A8V0ZEF9;A0A8V0ZEH9;P11799	Myosin light chain kinase, smooth muscle;Myosin light chain kinase, smooth muscle;Myosin light chain kinase, smooth muscle;Myosin light chain kinase, smooth muscle;Myosin light chain kinase, smooth muscle;Myosin light chain kinase, smooth muscle;Myosin light chain kinase, smooth muscle;Myosin light chain kinase, smooth muscle;Myosin light chain kinase, smooth muscle;Myosin light chain kinase, smo…
VTA1	A0A1L1RRM0	Vesicle trafficking 1
PPIB	P24367	Peptidyl-prolyl cis-trans isomerase B
TCEA2	A0A8V0ZMH0;A0A8V1A0A3	Transcription elongation factor
BUB3	A0A1L1RRQ2	BUB3, mitotic checkpoint protein
KIFAP3	A0A1L1RRQ3;A0A8V0YGU1;A0A8V0YGV8;A0A8V0YN15;A0A8V0YN81;A0A8V0YQ11;E1C3C8	Kinesin associated protein 3
EEF1A1	A0A8V0XBW1;Q90835	Elongation factor 1-alpha;Elongation factor 1-alpha 1
TCF12	A0A8V0ZRR3;A0A8V0ZRR8;A0A8V0ZRS1;A0A8V0ZTR0;A0A8V0ZTR8;P30985	Transcription factor 12;Transcription factor 12;Transcription factor 12;Transcription factor 12;Transcription factor 12;Transcription factor 12 (Fragment)
THUMPD3	A0A1L1RRY6;A0A8V0Z9S6	THUMP domain containing 3
FOXRED1	A0A8V0ZUV6	FAD dependent oxidoreductase domain containing 1
POLR1C	A0A8V0Y760	DNA-directed RNA polymerases I and III subunit RPAC1
HADH	E1BZH9	Hydroxyacyl-CoA dehydrogenase
PEX14	A0A8V0YR24;A0A8V0YXV6	Peroxisomal membrane protein PEX14
MRPS7	Q5ZMU0	Small ribosomal subunit protein uS7m
SNRPF	A0A1L1RSB5	Sm protein F
GUSB	A0A1L1RSD2;A0A8V1AEF6;A0A8V1AN71;A0A8V1APN9	Glucuronidase beta
FNTB	A0A1L1RSD4	Protein farnesyltransferase subunit beta
COX6A1	A0A8V0ZC01	Cytochrome c oxidase subunit
PLOD2	A0A8V0YYS9	procollagen-lysine 5-dioxygenase
NSUN4	A0A8V0ZTI0	NOP2/Sun RNA methyltransferase family member 4
AGK	A0A8V0YKJ3	Acylglycerol kinase, mitochondrial
CTPS1	A0A1D5PSR2;A0A8V0YQ26	CTP synthase
HEXA	A0A8V0ZD93	Beta-hexosaminidase
MAGOH	P50594	Protein mago nashi homolog
POLG	A0A8V0Z1D7	DNA polymerase subunit gamma-1
PMVK	A0A8V1A630	Phosphomevalonate kinase
RPL31	A0A1L1RT94	Large ribosomal subunit protein eL31
PWP2	A0A8V0YI60;A0A8V0YWC1	PWP2 small subunit processome component
EIF4B	A0A8V0ZQ22;A0A8V0ZQ29	Eukaryotic translation initiation factor 4B
SCAMP1	A0A8V0YF89;A0A8V0YIE2;A0A8V0YN78	Secretory carrier-associated membrane protein
MORF4L2	A0A8V0ZBP4;A0A8V0ZD42;A0A8V0ZJ44;A0A8V0ZJ53	Mortality factor 4 like 2
MRPL12	A0A8V1ALS2	Mitochondrial ribosomal protein L12
CCDC12	A0A8V1A3P7;A0A8V1A614;A0A8V1AB40	Coiled-coil domain containing 12
TMEM120A	A0A8V1AL89;A0A8V1AN00	Transmembrane protein 120A
RFC4	A0A1L1RUB9;A0A8V0YX11	Replication factor C subunit 4
CDC123	A0A8V0XTX3;A0A8V0XWM9	Cell division cycle protein 123 homolog
RNH1	A0A8V1A8L5	Ribonuclease inhibitor
FLAD1	A0A8V1AB50;A0A8V1AGG5	FAD synthase
COPB2	A0A8V1A960	Coatomer subunit beta'
RAB34	A0A8V1AGP3	RAB34, member RAS oncogene family
HN1	A0A1D5PVQ7;A0A1L1RUW4;A0A8V1APU1;I7LRG5	Hematological and neurological expressed 1;Hematological and neurological expressed 1;Hematological and neurological expressed 1;HN1
DUT	A0A1L1RUW7;A0A1L1RY20	Deoxyuridine 5'-triphosphate nucleotidohydrolase
SDF2L1	Q5ZIB0	Stromal cell derived factor 2 like 1
FEZ1	A0A1L1RVA3;A0A8V0ZZR3	Fasciculation and elongation protein zeta 1
NIPSNAP1	A0A1D5NYA0;A0A8V0WZL3;A0A8V0WZL5;A0A8V0X2E9;A0A8V0X4M8	Nipsnap homolog 1
NRP1	A0A8V0XQ20;P79795	Neuropilin;Neuropilin-1
MRPL18	A0A8V0XD28;A0A8V0XD33;A0A8V0XJT8;A0A8V0XMK5	Mitochondrial ribosomal protein L18
ACADL	A0A8V0Y4M6	Long-chain specific acyl-CoA dehydrogenase, mitochondrial
CWC27	A0A1L1RWB5;A0A8V0YLD5	CWC27 spliceosome associated cyclophilin
CNN3	A0A1L1RWF6	Calponin
CHCHD6	A0A8V1A803	MICOS complex subunit MIC25
KRT24	A0A8V1A8T0	Keratin 24
PLAA	A0A1L1RWJ7	Phospholipase A2 activating protein
DDX27	A0A8V0YNF9;A0A8V0YWV9;F1NQV5	RNA helicase;RNA helicase;DEAD-box helicase 27
ACOT13	A0A8V0XVI6	Acyl-CoA thioesterase 13
VPS35	A0A1L1RWX8	Vacuolar protein sorting-associated protein 35
MRPL47	A0A8V0Z4N6	Large ribosomal subunit protein uL29m
ETF1	A0A1L1RX26;A0A8V0YDD4	Eukaryotic peptide chain release factor subunit 1
CAT	A0A8V0ZVL2	Catalase
IDH3A	A0A8V0ZRW5;A0A8V0ZZ72;A0A8V1A4J0	Isocitrate dehydrogenase [NAD] subunit, mitochondrial;Isocitrate dehydrogenase [NAD] subunit, mitochondrial;Isocitrate dehydrogenase [NAD] subunit, mitochondrial
KPNA2	A0A1L1RX89	Importin subunit alpha
UCHL3	A0A1L1RXA3	Ubiquitin carboxyl-terminal hydrolase
REEP5	A0A8V0XXE8	Receptor expression-enhancing protein
TIAL1	A0A1L1RXF5	RRM domain-containing protein
TMEM165	A0A8V0YS23	GDT1 family protein
ERGIC2	A0A8V0Y5K6;E1C3D3	Endoplasmic reticulum-Golgi intermediate compartment protein
UQCRQ	A0A8V0YKZ1	Cytochrome b-c1 complex subunit 8
TLN2	A0A8V0ZT95	Talin 2
PPP1R1B	A0A8V0ZZ77;A0A8V1A128	Protein phosphatase 1 regulatory inhibitor subunit 1B
ATP5B	A0A8V1A624	ATP synthase subunit beta
MDN1	A0A8V0XG49	Midasin
UBE2N	A0A1D5PNL3	Ubiquitin conjugating enzyme E2 N
SCD5	A0A1L1RYA9;A0A8V0XFD0;A0A8V0XKU3	Stearoyl-CoA desaturase 5
ATP5C1	A0A1L1RYK0;A0A8V0XSQ1	ATP synthase subunit gamma
GPN3	A0A8V1A3R8	GPN-loop GTPase 3
WDR4	A0A8V0Y3X8;A0A8V0YH35	WD repeat domain 4
EIF2A	A0A8V0X6S0;Q5ZKC1	Eukaryotic translation initiation factor 2A
BCS1L	A0A8V0ZRH7	Mitochondrial chaperone BCS1
EFTUD2	Q5F3X4	116 kDa U5 small nuclear ribonucleoprotein component
CFAP20	A0A1L1RZ23;Q5ZHP3	Cilia and flagella associated protein 20;Cilia- and flagella-associated protein 20
CCDC58	A0A1L1RWZ8	Protein MIX23
CYP51A1	A0A8V0XK18	Cytochrome P450 family 51 subfamily A member 1
HSPE1	A0A8V0YR61;A0A8V0YSR9	10 kDa heat shock protein, mitochondrial;10 kDa heat shock protein, mitochondrial
CRYM	A0A8V0Z6Q8	Ketimine reductase mu-crystallin
GLO1	A0A1L1RZK1	Lactoylglutathione lyase
ACTR8	A0A8V1ADI0;A0A8V1AG28;A0A8V1AHY0	Actin-related protein 8
DNAJA1	A0A1L1RZR2	DnaJ heat shock protein family (Hsp40) member A1
GRPEL1	Q5ZHV6	GrpE protein homolog
EXOSC2	A0A1L1RZU7;A0A8V1AF15	Ribosomal RNA-processing protein 4
UBE2V2	A0A8V0XNV9;A0A8V0XRK9;Q5F3Z3	Ubiquitin conjugating enzyme E2 V2;Ubiquitin conjugating enzyme E2 V2;Ubiquitin-conjugating enzyme E2 variant 2
PEBP1	A0A8V0ZTA5	Phosphatidylethanolamine binding protein 1
SNX1	A0A1L1S0C5	Sorting nexin-1
ATP6V1D	A0A8V0Z5I7	V-type proton ATPase subunit D
PTBP1	A0A8V1ABY0	Polypyrimidine tract-binding protein 1
UBE2F	A0A8V0Y7W2;A0A8V0Y7W7;A0A8V0Y7X2;A0A8V0YCV7;A0A8V0YCW0;A0A8V0YE49;A0A8V0YGA7;A0A8V0YGB6;Q5ZKX6	Ubiquitin conjugating enzyme E2 F (putative);Ubiquitin conjugating enzyme E2 F (putative);Ubiquitin conjugating enzyme E2 F (putative);Ubiquitin conjugating enzyme E2 F (putative);Ubiquitin conjugating enzyme E2 F (putative);Ubiquitin conjugating enzyme E2 F (putative);Ubiquitin conjugating enzyme E2 F (putative);Ubiquitin conjugating enzyme E2 F (putative);NEDD8-conjugating enzyme UBE2F
MTMR6	A0A8V0XJU8;A0A8V0XTX8	phosphatidylinositol-3-phosphatase
THOC5	A0A8V0WZM2;A0A8V0X4N8;A0A8V0X6V5;Q5ZJK1	THO complex 5;THO complex 5;THO complex 5;THO complex subunit 5 homolog
PIT54	A0A8V0XEL0	PIT54 protein
ATG101	A0A8V0ZXZ0;A0A8V1A363;A0A8V1A5H9	Autophagy-related protein 101
RPL37A	A0A8V0ZA25;P32046	Ribosomal protein L37a;Large ribosomal subunit protein eL43
EBAG9	A0A1D5PKX4;A0A8V0XYC5;A0A8V0XYC9	Estrogen receptor binding site associated, antigen, 9;Estrogen receptor binding site associated, antigen, 9;Estrogen receptor binding site associated, antigen, 9
RPL34	A0A1L1S0X5;A0A8V0XI58	60S ribosomal protein L34
CKS1B	A0A1L1S0Y9	Cyclin-dependent kinases regulatory subunit
CZH18ORF25	A0A1D5NXP4;A0A3Q2U1Q8;A0A8V0YG14	E3 ubiquitin-protein ligase Arkadia N-terminal domain-containing protein
INTS3	A0A8V1AJV8	Integrator complex subunit 3
CRELD1	A0A8V0ZA60	Cysteine rich with EGF like domains 1
BICD2	A0A8V1AAE9;E1C2N3	BICD cargo adaptor 2
APLF	A0A3Q2TSM9;A0A8V0Z3I6;A0A8V0Z417;E1BU46	Aprataxin and PNKP like factor
DENND1A	A0A8V1A8C2;A0A8V1A8C6;A0A8V1ADG0;A0A8V1ADG5;A0A8V1AK59	DENN domain containing 1A
EPRS	A0A3Q2TSP8	Glutamyl-prolyl-tRNA synthetase
NID2	A0A8V0ZB31	Nidogen 2
LOC101749377	A0A8V0Y0Y5	Heterogeneous nuclear ribonucleoprotein L
RTKN	A0A8V0XPG0	Rhotekin
SCOC	A0A3Q2TT83;A0A8V0XW13	Short coiled-coil protein
LOC101748987	A0A8V1AF25;A0A8V1AH28	FCH and mu domain containing endocytic adaptor 1
FRYL	A0A8V0YQA9;A0A8V0YWM8;A0A8V0YX13;A0A8V0Z3Q1	FRY like transcription coactivator
SLC25A24	A0A3Q2TTG3;A0A8V0YD88;A0A8V0YD98	Solute carrier family 25 member 24
POLR3A	A0A8V0Z8N2;A0A8V0ZFT4;A0A8V0ZLW0;Q5ZL98	DNA-directed RNA polymerase subunit;DNA-directed RNA polymerase subunit;DNA-directed RNA polymerase subunit;DNA-directed RNA polymerase III subunit RPC1
DMAP1	A0A8V1AAZ2	DNA methyltransferase 1 associated protein 1
WDFY3	A0A1D5PMX3;A0A3Q2TTW8;A0A3Q2TTY6	WD repeat and FYVE domain containing 3
MICAL3	A0A3Q2TTZ5;A0A3Q2U3Z6;A0A8V0YF07;A0A8V0YI03;A0A8V0YI48;A0A8V0YI62;A0A8V0YMU7;A0A8V0YMY5	F-actin monooxygenase
PWP1	F1NYF5	PWP1 homolog, endonuclein
CDC5L	A0A8V0XY25	Cell division cycle 5 like
TTC4	A0A8V0ZXU5;A0A8V1A5C8	proline--tRNA ligase
TRAPPC3	Q5ZI57	Trafficking protein particle complex subunit 3
RANBP1	A0A8V0ZES2	RAN binding protein 1
ARNT	A0A8V1AA67;A0A8V1AFH5;A0A8V1AFI2;A0A8V1AHN8;A0A8V1ALN9;A0A8V1ALP4	Aryl hydrocarbon receptor nuclear translocator
EXOC6B	A0A8V0YZP2	Exocyst complex component
ASCC2	A0A8V0X7H4;E1C288	Activating signal cointegrator 1 complex subunit 2
ATG9A	E1BVB2	Autophagy-related protein 9
FUBP3	A0A3Q2TU83;A0A3Q3AB26	Far upstream element binding protein 3
EIF4E	A0A8V0XK63;A0A8V0XMY5;A0A8V0XMZ0	Eukaryotic translation initiation factor 4E
JAM3	A0A8V0ZX45;A0A8V1A2D2;A0A8V1A4N9;A0A8V1A715;A0A8V1A9T6;A0A8V1A9U2	Junctional adhesion molecule 3
PDXK	A0A8V0YBU4	Pyridoxal kinase
C19orf70	A0A8V1AEZ3	MICOS complex subunit MIC13
CDC42	A0A1D5PD33	Cell division control protein 42 homolog
RPS27L	A0A3Q2TV39	40S ribosomal protein S27
KIF1A	A0A8V1A8K0	Kinesin family member 1A
ATP2B4	A0A1D5PJX0	Calcium-transporting ATPase
NAV1	A0A8V1AD28	Neuron navigator 1
TXNRD2	A0A8V0ZT92;A0A8V1A0M7;A0A8V1A5W4	Thioredoxin reductase 2;thioredoxin-disulfide reductase;thioredoxin-disulfide reductase
ATP11C	A0A8V0YUY4;A0A8V0YUZ4;A0A8V0Z1E4;A0A8V0Z1V2;A0A8V0Z1V8;A0A8V0Z343;A0A8V0Z348;A0A8V0Z8W3;A0A8V0Z8X4	Phospholipid-transporting ATPase
GAPVD1	A0A3Q2TVQ8;A0A8V1ABD6;E1C268	GTPase activating protein and VPS9 domains 1
EXOSC1	A0A8V0ZFF0	Exosome component 1
SH3GLB2	A0A3Q2TVT5;A0A8V1A9T7;A0A8V1AF17;Q5ZJ81	SH3 domain containing GRB2 like, endophilin B2;Endophilin-B1;Endophilin-B1;Endophilin-B2
CCDC88A	A0A8V0YRD8	Coiled-coil domain containing 88A
GSK3A	A0A8V1A637	[tau protein] kinase
EPB41L3	A0A8V0XBV4	Erythrocyte membrane protein band 4.1 like 3
PLXNB3	A0A8V0ZI58;A0A8V0ZQH9;A0A8V0ZQJ7	Plexin B3
COIL	A0A8V1APB5	Coilin
PTGES3	A0A3Q2U7H6;A0A3Q2UCS1;A0A8V0ZWI8;A0A8V1A426;A0A8V1A6B9;A0A8V1A993	Prostaglandin E synthase 3
LAMTOR1	A0A8V0XD39	Ragulator complex protein LAMTOR1
OXR1	A0A8V0YCI8;A0A8V0YI40;A0A8V0YKS8;A0A8V0YKT3;A0A8V0YKU6;A0A8V0YKW1;A0A8V0YKW5	Oxidation resistance 1
CARHSP1	A0A3Q2TWK2;A0A3Q2UIH0;A0A8V0YTF9;A0A8V0Z094	Calcium regulated heat stable protein 1
LRRFIP2	A0A1D5P1C0;A0A8V0YW61;A0A8V0YW66;A0A8V0YW70;A0A8V0Z2N8;A0A8V0Z4A5;A0A8V0ZA17;A0A8V0ZA22;A0A8V0ZA43	LRR binding FLII interacting protein 2
RBMS1	A0A8V0ZAI5;A0A8V0ZG71;A0A8V0ZG76;A0A8V0ZHI2	RNA binding motif single stranded interacting protein 1
WHSC1	A0A8V0YYB7;A0A8V0Z044;A0A8V0Z049;A0A8V0Z5I1	Nuclear receptor binding SET domain protein 2
WDR54	A0A8V0XK31	WD repeat domain 54
TTYH3	A0A8V0Z5R3;F1NWU6	Protein tweety homolog
USP34	A0A3Q2TX44;F1NSF6	ubiquitinyl hydrolase 1
IRF6	A0A8V1AAI9;A0A8V1ADB9	Interferon regulatory factor 6
INF2	A0A8V0YTL1;A0A8V0Z7D5;A0A8V0Z7E1;A0A8V0Z7F3	Inverted formin 2
SEC31B	A0A8V0ZFZ7;A0A8V0ZHA7	SEC31 homolog B, COPII coat complex component;SEC31 homolog B, COPII coat complex component
RBM15B	A0A8V1A818	RNA binding motif protein 15B
SMAP1	A0A8V0X320;A0A8V0XCD4	Small ArfGAP 1
MED28	A0A8V0Y948	Mediator of RNA polymerase II transcription subunit 28
STIP1	A0A8V0X5G6;A0A8V0X7X7	Stress induced phosphoprotein 1
ATP5E	A0A3Q2TXM3;A0A8V0YNP2	Uncharacterized protein;ATP5E synthase
DNAJC8	F1ND15	DnaJ heat shock protein family (Hsp40) member C8
TOM1L2	A0A3Q2TXR5;A0A3Q2TZG8;F1NIQ4	Target of myb1 like 2 membrane trafficking protein
LOC107050463	A0A8V0X8K1	Uncharacterized protein
MAPK8	A0A3Q2TY19	Stress-activated protein kinase JNK
RAB15	A0A8V0ZR14	RAB15, member RAS oncogene family
NEGR1	A0A8V0ZYM2;Q9W6V2	Neuronal growth regulator 1
MICALL1	A0A8V0Y9J2	MICAL like 1
CDC42BPA	A0A8V0YXZ5;A0A8V0Z472;A0A8V0Z4S5;A0A8V0Z4S9	non-specific serine/threonine protein kinase
SRGAP2	A0A8V1ACI3	SLIT-ROBO Rho GTPase-activating protein 2
APPL2	A0A8V0YBR8	Adaptor protein, phosphotyrosine interacting with PH domain and leucine zipper 2
ANAPC1	A0A8V0ZB40	Anaphase promoting complex subunit 1
TEX264	E1C8H2	Testis expressed 264
NDUFAF3	A0A8V0Z892	NADH dehydrogenase [ubiquinone] 1 alpha subcomplex assembly factor 3
EP400	A0A8V0ZHD2;A0A8V0ZQ04;A0A8V0ZV61	E1A binding protein p400
ATE1	A0A8V0X8F3;A0A8V0XB35	Arginyl-tRNA--protein transferase 1
FAM193B	A0A8V0XXP9;A0A8V0Y663	Family with sequence similarity 193 member B
POLA1	A0A8V0X4G3;A0A8V0X872;A0A8V0XE03	DNA polymerase
KIDINS220	A0A8V0XFI6	Kinase D interacting substrate 220
ARHGEF7	A0A3Q2TZR1	Rho guanine nucleotide exchange factor 7
FNBP1L	A0A3Q2TZS5;A0A8V0ZIW4	Formin-binding protein 1-like
TRIM3	A0A8V0X2Y8	RING-type E3 ubiquitin transferase
UBXN7	A0A8V1A041;A0A8V1A4H1	UBX domain-containing protein 7
TMEM115	A0A8V1AHM1	Transmembrane protein 115
PPP2R5C	A0A3Q2U021;A0A3Q2U6X1	Protein phosphatase 2 regulatory subunit B'gamma
DIP2B	A0A3Q2U035	Disco interacting protein 2 homolog B
YLPM1	A0A8V0XWJ5	YLP motif containing 1
SFXN4	A0A8V0X4R5;A0A8V0XF09	Sideroflexin 4
PLBD2	A0A8V0X7D0;F1P0Z3	Phospholipase B-like
DHX30	A0A1D5PIN7;A0A3Q2UCW3;A0A8V1A3H5;A0A8V1A8D7;A0A8V1AFU2	RNA helicase
AHCTF1	A0A8V0Y5R2	AT-hook containing transcription factor 1
TDP1	A0A8V0YVD4;A0A8V0YVD9	Tyrosyl-DNA phosphodiesterase 1
CFAP36	A0A8V0YYD3;A0A8V0Z543	Cilia- and flagella-associated protein 36
EPS8	A0A8V0YAK0;A0A8V0YGX8;A0A8V0YIZ6	Epidermal growth factor receptor pathway substrate 8
ARVCF	A0A8V0ZTI6	Armadillo repeat deleted in velocardiofacial syndrome
DOCK7	A0A8V0ZYC9	Dedicator of cytokinesis 7
GLUL	A0A1D5PBV9;A0A3Q2U134;A0A8V0Y7S7	Glutamine synthetase
STXBP5	A0A3Q2UIP6;A0A3Q3AJI5;A0A8V0XL66;A0A8V0XRC8;A0A8V0XTV5	Syntaxin binding protein 5
AGAP1	A0A8V0Y9V2;A0A8V0YG47;A0A8V0YI78	ArfGAP with GTPase domain, ankyrin repeat and PH domain 1;ArfGAP with GTPase domain, ankyrin repeat and PH domain 1;ArfGAP with GTPase domain, ankyrin repeat and PH domain 1
PPP3CA	A0A8V0XL89;A0A8V0XL95;A0A8V0XTW9	Serine/threonine-protein phosphatase
BLOC1S5	Q5ZK77	Biogenesis of lysosome-related organelles complex 1 subunit 5
CTNND1	A0A3Q2U1A5;A0A8V1A0C3;A0A8V1A7W7	Catenin delta 1
NECAP1	A0A8V1A2C4;A0A8V1A2D4	NECAP endocytosis associated 1
PALM	A0A8V1ABU1	Paralemmin
NUCKS1	A0A8V1A6V5;A0A8V1A9E0;A0A8V1ACA0;A0A8V1AEB5	Nuclear casein kinase and cyclin dependent kinase substrate 1
AKAP9	A0A8V0XI56	A-kinase anchoring protein 9
SLC39A6	A0A8V0XTP6;A0A8V0Y1J6;A0A8V0Y1K1	Solute carrier family 39 member 6
PDP1	A0A3Q2UF31;A0A8V0Y897;A0A8V0YGN7	Pyruvate dehyrogenase phosphatase catalytic subunit 1
TMCC3	A0A8V0XYW5;A0A8V0Y3F6;A0A8V0Y540;A0A8V0Y7E3;F1NWA6	Transmembrane and coiled-coil domain family 3
MRPS21	A0A8V1ALD7	Mitochondrial ribosomal protein S21
LZTFL1	A0A3Q3B012;A0A8V0Z0Y9	Leucine zipper transcription factor-like protein 1
TOP2B	A0A8V0XA37;A0A8V0XD34	DNA topoisomerase 2
SPECC1L	Q2KN97	Cytospin-A
INTS5	A0A8V0X0V3;A0A8V0X3P9	Integrator complex subunit 5
MPDZ	A0A8V0YNJ7;A0A8V0YNK7;A0A8V0YV08;A0A8V0YV13;A0A8V0YX06;A0A8V0YX16	Multiple PDZ domain protein
SUGP2	A0A8V1ACE4	SURP and G-patch domain containing 2
SLAIN2	F1NZZ4	SLAIN motif family member 2
MBD3	A0A3Q3AW20;A0A8V1AAJ0;A0A8V1ADB1;A0A8V1AFX7;A0A8V1AHS7;A0A8V1AHT2	Methyl-CpG binding domain protein 3
CDK18	A0A8V1A1M8;A0A8V1A1N2;A0A8V1A6P5;A0A8V1AC36;A0A8V1AC40;E1C3N0	Cyclin dependent kinase 18
RRBP1	A0A8V0Z8S8	Ribosome binding protein 1
SLC12A4	A0A3Q2U2M5	Solute carrier family 12 member 4
MYCBP2	A0A8V0X0X1;A0A8V0X3S6;A0A8V0X694;A0A8V0X8P2;A0A8V0X8W3	RCR-type E3 ubiquitin transferase
PHLDB1	A0A8V0ZVJ6;A0A8V0ZVK3;A0A8V0ZVK8;A0A8V1A0Q2;A0A8V1A546;A0A8V1A561;A0A8V1A566	Pleckstrin homology like domain family B member 1
ANKRD13D	A0A8V0ZWK6;A0A8V0ZYN7	Ankyrin repeat domain 13D
SDHC	A0A8V1A9B9;A0A8V1AGR1	Succinate dehydrogenase cytochrome b560 subunit, mitochondrial;Succinate dehydrogenase cytochrome b560 subunit, mitochondrial
STX3	A0A8V0Z752;A0A8V0ZEC9;A0A8V0ZKE1	Syntaxin 3
TBCB	A0A8V0Y1J5	CAP-Gly domain-containing protein
VTG3	A0A8V0ZF17	Vitellogenin 3
KTN1	A0A8V0ZDN3	Kinectin 1
UNC45A	A0A1D5P9T4;A0A8V0X639	Unc-45 myosin chaperone A
SMYD3	A0A8V0XMB6;A0A8V0XTM1;A0A8V0XZC4	SET and MYND domain containing 3
EHMT1	A0A1D5PW08;A0A3Q2U3H4;A0A8V1AFF9	Euchromatic histone lysine methyltransferase 1
TTC33	F1NB44	Tetratricopeptide repeat domain 33
GOLGA1	A0A8V1AC85;A0A8V1AHG3	Golgin A1
OGFR	A0A3Q2U3T5;A0A8V0ZQ32	Opioid growth factor receptor
LOC107050177	A0A8V0X1U5;A0A8V0X4V6;A0A8V0X7R1;A0A8V0XAD8	DR1 associated protein 1
TNKS1BP1	A0A8V1A0V8;A0A8V1A607;A0A8V1A8G0	Tankyrase 1 binding protein 1
PGAM5	A0A8V0ZA69	PGAM family member 5, mitochondrial serine/threonine protein phosphatase
ROBO1	A0A3Q3A4U3;A0A8V0XND4;A0A8V0XNE0	Roundabout guidance receptor 1
CREBBP	A0A8V0YW69;F1NGB5	histone acetyltransferase
UTP3	A0A3Q2U489;A0A8V0XFX0	UTP3 small subunit processome component
DLG3	A0A8V0Z6P8	Discs large MAGUK scaffold protein 3
RNF34	A0A8V1A4G7;A0A8V1A9M0	Ring finger protein 34
RPP30	A0A8V0ZDG1;A0A8V0ZEH2;A0A8V0ZKW3	Ribonuclease P/MRP subunit p30
MAP2	A0A3Q2U4G6	Microtubule-associated protein
ESYT1	A0A8V1A7T0	Extended synaptotagmin 1
PLXNA1	A0A8V0ZNY6	Plexin A1
PLXNB2	A0A8V0X4N3	Plexin B2
SMC2	A0A8V0XL28;A0A8V0XSF3;A0A8V0XV75;E1C612;Q90988	Structural maintenance of chromosomes 2;Structural maintenance of chromosomes protein;Structural maintenance of chromosomes protein;Structural maintenance of chromosomes protein;Structural maintenance of chromosomes protein 2
BCAT1	A0A8V0YKJ7;A0A8V0YYN7	Branched-chain-amino-acid aminotransferase
LOC425607	A0A8V1AAQ8;A0A8V1AI52	Collagen beta(1-O)galactosyltransferase 1
WNK1	A0A8V0Y906;A0A8V0YE18;A0A8V0YE30;A0A8V0YF83;A0A8V0YM64	non-specific serine/threonine protein kinase
AKT1	A0A3Q2U4X3;A0A8V0Z0C5;A0A8V0Z0D0;A0A8V0Z7S8	RAC-alpha serine/threonine-protein kinase;RAC-alpha serine/threonine-protein kinase;RAC-alpha serine/threonine-protein kinase;non-specific serine/threonine protein kinase
CYTH3	A0A3Q2U511;A0A8V0Z375;A0A8V0Z379;A0A8V0Z384;A0A8V0ZAL6	Cytohesin 3
CTU2	A0A3Q2U523	Cytoplasmic tRNA 2-thiolation protein 2
LOC107050163	A0A8V0XB90;A0A8V0XFC2	very-long-chain enoyl-CoA reductase;Trans-2,3-enoyl-CoA reductase
LOC101751687	A0A8V0XY36	SHANK associated RH domain interactor
ZNF644	A0A1D5PEY0;A0A3Q2TTI8;A0A3Q2U571;A0A8V0ZP26	Zinc finger protein 644
DCLK1	A0A3Q2TXW7	Doublecortin like kinase 1
LMNA	P13648	Lamin-A
SNX12	A0A1D5PK63	Sorting nexin 12
ASAP3	A0A8V0YPZ5;A0A8V0Z3A3	ArfGAP with SH3 domain, ankyrin repeat and PH domain 3;ArfGAP with SH3 domain, ankyrin repeat and PH domain 3
PDE10A	A0A8V0XR73;A0A8V0XTV3;A0A8V0XWK8	Phosphodiesterase
RPEL1	A0A8V0Y4F2;A0A8V0YHK1	Ribulose-phosphate 3-epimerase
CARS2	A0A8V0YHH3;A0A8V0YQL1	cysteine--tRNA ligase
EGLN1	A0A8V0XX07	Egl-9 family hypoxia inducible factor 1
LARP1	A0A8V0Z015	La ribonucleoprotein 1, translational regulator
LOC107050955	A0A8V0Y0I0	Desmoplakin spectrin-like domain-containing protein
RNPEP	A0A8V1A0A4	Arginyl aminopeptidase
TNRC6C	A0A8V1AKC5;A0A8V1ANJ7;A0A8V1APY9	Trinucleotide repeat containing adaptor 6C
TBRG4	A0A8V1AC66	Transforming growth factor beta regulator 4
MAPK14	A0A1D5PIQ5;A0A3Q2U670	mitogen-activated protein kinase
GPHN	A0A8V0Z5V5;A0A8V0ZD62;A0A8V0ZJ63	Gephyrin
MAPRE3	A0A3Q2TYN9	Microtubule associated protein RP/EB family member 3
MAGI1	A0A8V0ZCJ7;A0A8V0ZDY1	Membrane associated guanylate kinase, WW and PDZ domain containing 1;Membrane associated guanylate kinase, WW and PDZ domain containing 1
ISCU	A0A8V0ZNV0;A0A8V0ZQM8	Iron-sulfur cluster assembly enzyme
MTPAP	F1NBW0	Mitochondrial poly(A) polymerase
GRPEL2	A0A8V0YCG1;A0A8V0YJD8	GrpE like 2, mitochondrial;GrpE like 2, mitochondrial
CAST	A0A8V0Y8D8;A0A8V0Y8E9;A0A8V0Y8F4;A0A8V0YDE3;A0A8V0YDI1;A0A8V0YDK0	Calpastatin
PHLDB2	A0A3Q3AYE3;A0A8V0XF15;A0A8V0XJ50;A0A8V0XPF2;A0A8V0XRJ8;E1C7W8	Pleckstrin homology like domain family B member 2
ARHGAP12	A0A8V0XIZ0;A0A8V0XN51;A0A8V0XT34;A0A8V0XT38	Rho GTPase activating protein 12
DYNC1LI2	A0A8V0XWS5	Dynein light intermediate chain
OSBPL10	A0A8V0X532	Oxysterol-binding protein
HNRNPUL1	A0A8V0Y631	Heterogeneous nuclear ribonucleoprotein U like 1
FDXR	A0A8V1AEK9;A0A8V1AJY3	NADPH:adrenodoxin oxidoreductase, mitochondrial;NADPH:adrenodoxin oxidoreductase, mitochondrial
CTDP1	A0A8V0Y1D0;A0A8V0Y549	RNA polymerase II subunit A C-terminal domain phosphatase
SNRPD2	A0A8V0Y8F5	Small nuclear ribonucleoprotein Sm D2
RABL2A	A0A8V0XNL0	RAB, member of RAS onco family-like 2A
LRRC47	A0A8V0ZJ00	Leucine rich repeat containing 47
MAGI3	A0A8V1A379;A0A8V1A385;A0A8V1ADK3	Membrane associated guanylate kinase, WW and PDZ domain containing 3;Membrane associated guanylate kinase, WW and PDZ domain containing 3;Membrane associated guanylate kinase, WW and PDZ domain containing 3
PPP6R3	A0A8V1A4C7;A0A8V1A6Q9;A0A8V1A9D3;A0A8V1ABS4;Q5F471	Protein phosphatase 6 regulatory subunit 3;Protein phosphatase 6 regulatory subunit 3;Protein phosphatase 6 regulatory subunit 3;Protein phosphatase 6 regulatory subunit 3;Serine/threonine-protein phosphatase 6 regulatory subunit 3
DNM1	A0A8V1A7I8	dynamin GTPase
PREX1	A0A8V0ZX63	Phosphatidylinositol-3,4,5-trisphosphate dependent Rac exchange factor 1
MPP7	A0A3Q2U7N0;A0A8V0XK67;A0A8V0XMN6;A0A8V0XQE3;A0A8V0XQF3;A0A8V0XQF8;E1C6B7	MAGUK p55 subfamily member 7
PM20D1	A0A3Q2U7N5;A0A3Q2U965;A0A8V1A9J2;Q5ZL18	Peptidase M20 domain containing 1;Peptidase M20 domain containing 1;Peptidase M20 domain containing 1;N-fatty-acyl-amino acid synthase/hydrolase PM20D1
PRPF18	A0A8V0XIS7;A0A8V0XMZ1;A0A8V0XQ85	Pre-mRNA-splicing factor 18
GIPC1	A0A8V0XKL1	GIPC PDZ domain containing family member 1
LOC420860	A0A3Q2U7V5	Transmembrane protein 14C
SAE1	A0A8V0Y7K7	SUMO1 activating enzyme subunit 1
DTWD1	A0A3Q2U7Z9;E1C9D8	tRNA-uridine aminocarboxypropyltransferase
RPS28	A0A3Q2U825;A0A8V1AGF8	Small ribosomal subunit protein eS28
PSMC5	F1NU79	Proteasome 26S subunit, ATPase 5
NAP1L4	A0A8V0ZQR9;A0A8V0ZZS0;A0A8V1A3D3;F1P1B7	Nucleosome assembly protein 1 like 4
DGKZ	A0A8V0ZLN6;A0A8V0ZLQ0;A0A8V0ZLQ4;A0A8V0ZLT8;A0A8V0ZRX8;A0A8V0ZS00;A0A8V0ZS14;A0A8V0ZV52;A0A8V0ZZH4;A0A8V0ZZI8	Diacylglycerol kinase
NACAD	A0A8V0ZX19;A0A8V1A287;A0A8V1A9Q0;A0A8V1A9R0	NAC-A/B domain-containing protein
LOC107056305	A0A8V0X8E6;A0A8V0XE77	DNA-directed RNA polymerase
OPA3	A0A8V0XZJ2	Outer mitochondrial membrane lipid metabolism regulator OPA3
G6PC3	A0A8V0ZVS0;A0A8V0ZVT2	Glucose-6-phosphatase catalytic subunit 3;glucose-6-phosphatase
DPP9	A0A3Q2U8J3;A0A8V1A808;A0A8V1AD24	Dipeptidyl peptidase 9
ARHGAP17	A0A8V0Z535;A0A8V0Z5M0;A0A8V0ZCJ8	Rho GTPase activating protein 17
HK2	A0A8V0Z3D4;A0A8V0Z987;A0A8V0Z9Z3;A0A8V0ZAQ8;A0A8V0ZAR2;A0A8V0ZGM5;A0A8V0ZGN4	hexokinase
ANKRD28	A0A3Q2U8S7;A0A8V0X8A2;A0A8V0X8A8;A0A8V0X8B8;A0A8V0XBC3;A0A8V0XEU0	Ankyrin repeat domain 28
LIAS	A0A8V0YP66;A0A8V0YVL4;A0A8V0YXK1	Lipoyl synthase, mitochondrial;Lipoyl synthase, mitochondrial;Lipoyl synthase, mitochondrial
ANXA11	A0A1D5PN32;A0A3Q2U8Y8;A0A8V0XVA9;A0A8V0XZQ0;A0A8V0Y3W6;A0A8V0Y868	Annexin
MSI2	A0A8V1ADD2;A0A8V1ADD6;A0A8V1AIS2;A0A8V1AKK3;A0A8V1AMH5;A0A8V1AP10	Musashi RNA binding protein 2
CD99L2	A0A8V0Y4R7;A0A8V0Y4S7;A0A8V0YB00;A0A8V0YHX9	CD99 molecule like 2
UBTF	A0A8V1A328;A0A8V1A338;A0A8V1A893;A0A8V1A8A3	Upstream binding transcription factor
CIT	A0A8V0Z9J0;A0A8V0ZFA0	Citron Rho-interacting kinase
CKAP5	A0A3Q2U985;A0A8V0ZKF2	Cytoskeleton associated protein 5
PTK2	A0A8V0XWD1;A0A8V0XWD5;A0A8V0Y0S1;A0A8V0Y0S6;A0A8V0Y0W6;A0A8V0Y4W9;A0A8V0Y4Y9;A0A8V0Y512;A0A8V0Y517;A0A8V0Y9A0;Q00944	non-specific protein-tyrosine kinase;non-specific protein-tyrosine kinase;non-specific protein-tyrosine kinase;non-specific protein-tyrosine kinase;non-specific protein-tyrosine kinase;non-specific protein-tyrosine kinase;non-specific protein-tyrosine kinase;non-specific protein-tyrosine kinase;non-specific protein-tyrosine kinase;non-specific protein-tyrosine kinase;Focal adhesion kinase 1
CHMP3	A0A8V0YSD6	Charged multivesicular body protein 3
SUGP1	A0A8V1AGU6;A0A8V1AJ25;A0A8V1AKU3	SURP and G-patch domain containing 1
PCK2	A0A8V0XAX8;A0A8V0XAY3;A0A8V0XHS6;A0A8V0XKH8;A0A8V0XKI3;P21642	phosphoenolpyruvate carboxykinase (GTP);phosphoenolpyruvate carboxykinase (GTP);phosphoenolpyruvate carboxykinase (GTP);phosphoenolpyruvate carboxykinase (GTP);phosphoenolpyruvate carboxykinase (GTP);Phosphoenolpyruvate carboxykinase [GTP], mitochondrial
FLNB	A0A1D5NYG3;A0A3Q2U9M2;A0A8V1A9S9	Filamin B
APBB1	A0A8V0X653;A0A8V0XBZ8;A0A8V0XC66	Amyloid beta precursor protein binding family B member 1
LOC101749138	A0A8V1A2Z5;A0A8V1AFF1	C2H2-type domain-containing protein
KCNAB2	A0A3Q2U9T0;A0A8V0ZAU3	Voltage-gated potassium channel subunit beta-2
DCP1B	A0A3Q2U9U1;A0A3Q2UAX5	5'-(N(7)-methylguanosine 5'-triphospho)-[mRNA] hydrolase
OXSR1	A0A3Q2U9U9	non-specific serine/threonine protein kinase
GALNT7	A0A1D5PJE0;A0A3Q2U9V6;A0A8V0XBW7	Polypeptide N-acetylgalactosaminyltransferase
DOCK9	A0A8V0XJ47;A0A8V0XJ63;A0A8V0XJ69;A0A8V0XJ77;A0A8V0XQJ6;A0A8V0XTA8;A0A8V0XVY2	Dedicator of cytokinesis 9
DBNDD1	A0A8V0XRQ9;A0A8V0XW28	Dysbindin domain containing 1
XRCC5	A0A8V0ZBK8;A0A8V0ZIP8	X-ray repair cross complementing 5
LONP2	A0A8V0ZRI7;A0A8V1A0M1	Lon protease homolog 2, peroxisomal;Lon protease homolog 2, peroxisomal
LOC107051263	A0A8V1ADN1;A0A8V1AG81	Fibronectin type III and SPRY domain containing 1
FUNDC2	A0A1D5PY21;A0A8V0YRR3	FUN14 domain containing 2
TRIP12	A0A8V0ZS27;A0A8V0ZV74;A0A8V0ZZM5	E3 ubiquitin-protein ligase
SORT1	A0A8V0ZV62	Sortilin 1
CCT3	A0A8V1AJS6	T-complex protein 1 subunit gamma
AFAP1L2	A0A8V0ZHY8;A0A8V0ZQP2	Actin filament associated protein 1 like 2
PRRC2B	A0A8V1AFE0	Proline rich coiled-coil 2B
SYNCRIP	A0A3Q2UAF8	Synaptotagmin binding cytoplasmic RNA interacting protein
CNNM4	A0A8V0ZES4	Metal transporter
MRE11	A0A8V0Y300;Q9IAM7	Double-strand break repair protein;Double-strand break repair protein MRE11
RTN4IP1	A0A8V0YQ62	Reticulon 4 interacting protein 1
USP48	A0A1D5P1U8;A0A8V0YYV7;A0A8V0Z501;A0A8V0Z5I6;A0A8V0Z6J8	Ubiquitin carboxyl-terminal hydrolase 48
ITPK1	A0A1D5P9N0;A0A3Q2UAR2;A0A8V0YL50;A0A8V0YSI6;A0A8V0YSQ7;A0A8V0YST1;A0A8V0YXU8;A0A8V0YZA0;Q5F480	Inositol-tetrakisphosphate 1-kinase
USF1	A0A8V1A8X7;A0A8V1AIU0	Upstream transcription factor 1
FAM107B	A0A1D5PDW3;A0A8V0XJD4;A0A8V0XJE4;A0A8V0XNK3;A0A8V0XQT8;A0A8V0XTH9;A0A8V0XW67	Family with sequence similarity 107 member B
ME1	A0A8V0XF04;F1P0Y6	Malic enzyme
CDK5	A0A8V1AF32	Cyclin dependent kinase 5
PODXL	A0A8V0XU83;A0A8V0XWY5;O57604	Podocalyxin
MCRIP1	A0A8V1ACG1;A0A8V1AHR3;A0A8V1ANC4;Q5ZIU1	MAPK regulated corepressor interacting protein 1;MAPK regulated corepressor interacting protein 1;MAPK regulated corepressor interacting protein 1;Mapk-regulated corepressor-interacting protein 1
CWF19L1	A0A8V0XYS4	IkappaB kinase
AK2	A0A8V0Z310;F1NJ73	Adenylate kinase 2, mitochondrial;Adenylate kinase 2, mitochondrial
PAFAH1B2	A0A1D5PMU2;A0A8V0ZR27	Platelet activating factor acetylhydrolase 1b catalytic subunit 2
MICU1	A0A8V0ZCW5;A0A8V0ZK05;A0A8V0ZK30;A0A8V0ZK39	Mitochondrial calcium uptake 1
EXOC4	A0A8V0XRT2	Exocyst complex component Sec8
NAA35	A0A3Q2UCC5;A0A8V0Y3B7;F1NYK0;Q5ZHV2	N-alpha-acetyltransferase 35, NatC auxiliary subunit;N-alpha-acetyltransferase 35, NatC auxiliary subunit;N-alpha-acetyltransferase 35, NatC auxiliary subunit;N-alpha-acetyltransferase 35, NatC auxiliary subunit
VPS13C	A0A8V0ZTJ1;A0A8V1A109;A0A8V1A6A7	Vacuolar protein sorting 13 homolog C
L2HGDH	A0A8V0ZAN9;A0A8V0ZGL4;A0A8V0ZGL8	L-2-hydroxyglutarate dehydrogenase
COG6	A0A3Q2UCG9;A0A8V0XB46	Conserved oligomeric Golgi complex subunit 6
CDC37	A0A8V0XA63;A0A8V0XFX7	Hsp90 co-chaperone Cdc37
TBCC	A0A8V0Z6M9	Tubulin folding cofactor C
PPM1G	A0A8V0Y3Y4;A0A8V0Y864	Protein phosphatase, Mg2+/Mn2+ dependent 1G;Protein phosphatase, Mg2+/Mn2+ dependent 1G
DDA1	A0A8V1A9Q1;A0A8V1AEZ2;A0A8V1AH92;A0A8V1AH97;A0A8V1AJH2;A0A8V1AL97;Q5ZK14	DET1- and DDB1-associated protein 1
CSTF2	A0A3Q2UCR0	Cleavage stimulation factor subunit 2
RPTOR	A0A8V1AP32	Regulatory associated protein of MTOR complex 1
IRAK2	A0A8V0Z8Y8;A0A8V0Z9X9	Interleukin 1 receptor associated kinase 2
GPSM1	A0A8V1A7X5;A0A8V1AFM5;A0A8V1AFN0;A0A8V1AHY6;A0A8V1AJT5	G protein signaling modulator 1
LOC101749352	A0A1D5PUD1;A0A8V0YAY2	Maestro heat like repeat family member 1
EML4	A0A1D5NU87;A0A8V0Z1F7;A0A8V0Z7Y3;A0A8V0Z8V9;F1NH66	EMAP like 4
LOC107056280	A0A8V0XU93	ADF-H domain-containing protein
NUP107	A0A8V0YG74;A0A8V0YN32	Nuclear pore complex protein
EPB41	A0A8V0YN51;A0A8V0YUI3	Protein 4.1
WASF2	A0A8V0YY80;H9L0D7	Wiskott-Aldrich syndrome protein family member
ARHGAP21	A0A8V0XJC5;A0A8V0XRT1;A0A8V0XRT7	Rho GTPase activating protein 21
UFC1	A0A8V1A4K1	Ubiquitin-fold modifier-conjugating enzyme 1
NPEPPS	A0A8V0ZZ05	Aminopeptidase
LSP1P1	A0A8V1A0R5;A0A8V1A0S3	Lymphocyte-specific protein 1 pseudo 1
ALCAM	A0A8V0XF54;A0A8V0XLT2;A0A8V0XPJ7;A0A8V0XPL2;A0A8V0XRR3;A0A8V0XRR8;P42292	Activated leukocyte cell adhesion molecule;Activated leukocyte cell adhesion molecule;Activated leukocyte cell adhesion molecule;Activated leukocyte cell adhesion molecule;Activated leukocyte cell adhesion molecule;Activated leukocyte cell adhesion molecule;CD166 antigen
MGARP	A0A8V0Y0I9	Protein MGARP N-terminal domain-containing protein
PIP5K1A	A0A8V1AFT3;A0A8V1ALV9	Phosphatidylinositol-4-phosphate 5-kinase type 1 alpha
PSEN1	A0A3Q2UE42;A0A8V0ZGP0;A0A8V0ZMP0;Q4JIM4	Presenilin;Presenilin;Presenilin;Presenilin-1
DUSP23	A0A8V1AK42	Dual specificity phosphatase 23
WDTC1	A0A3Q2UEB8	WD and tetratricopeptide repeats 1
TSC22D2	A0A8V0X156;A0A8V0X433	TSC22 domain family member 2
SEC31A	A0A8V0XB82	SEC31 homolog A, COPII coat complex component
ATP1B3	A0A3Q2UED6;A0A8V0ZV04;P33879	Sodium/potassium-transporting ATPase subunit beta;Sodium/potassium-transporting ATPase subunit beta;Sodium/potassium-transporting ATPase subunit beta-3
IQSEC1	A0A3Q2UEH0;A0A8V1A6J2;A0A8V1A6J6;A0A8V1ABE1;A0A8V1ABE5;A0A8V1AE75;A0A8V1AGR2;A0A8V1AIK4;F1P1C3	IQ motif and Sec7 domain ArfGEF 1
RAPGEF1	A0A8V1A883;A0A8V1ADA1;A0A8V1ADA7;A0A8V1ADB4;A0A8V1AFX4;A0A8V1AI70;A0A8V1AK14	Rap guanine nucleotide exchange factor 1
AGAP3	A0A1D5PDD2;A0A3Q2UN32;A0A8V1A143;A0A8V1A5L3	ArfGAP with GTPase domain, ankyrin repeat and PH domain 3;ArfGAP with GTPase domain, ankyrin repeat and PH domain 3;ArfGAP with GTPase domain, ankyrin repeat and PH domain 3;ArfGAP with GTPase domain, ankyrin repeat and PH domain 3
PPCS	A0A3Q2UEL1	Phosphopantothenoylcysteine synthetase
NAV2	A0A8V0ZBW3;A0A8V0ZBX9;A0A8V0ZCS8;A0A8V0ZCV9;A0A8V0ZDC0;A0A8V0ZDC7;A0A8V0ZDF0;A0A8V0ZJC5	Neuron navigator 2
NUDT21	A0A8V0ZZL5	Cleavage and polyadenylation specificity factor subunit 5
NBEA	A0A8V0XLJ1;A0A8V0XSV2	Neurobeachin
ITGAV	A0A8V0YDX7;A0A8V0YJP7;A0A8V0YKB7;A0A8V0YS72;A0A8V0YS77;P26008	Integrin subunit alpha V;Integrin subunit alpha V;Integrin subunit alpha V;Integrin subunit alpha V;Integrin subunit alpha V;Integrin alpha-V
GNAO1	E1C347	G protein subunit alpha o1
HDGFRP2	A0A8V1A7X4	Hepatoma-derived growth factor-related protein 2
ARHGAP10	A0A8V0XLZ2;A0A8V0XR91;A0A8V0XTA1;A0A8V0XW26;A0A8V0XYY7	Rho GTPase activating protein 10
BOP1	A0A8V0XXH1;A0A8V0YAJ0;A0A8V0YAJ5	Ribosome biogenesis protein BOP1
MFSD4B	A0A8V0YKY3	Major facilitator superfamily domain containing 4B
MOGS	A0A8V0XKB2	Mannosyl-oligosaccharide glucosidase
CARS	A0A8V0ZQK7;A0A8V0ZVS2;A0A8V0ZXT8;A0A8V0ZXW2	cysteine--tRNA ligase
NASP	A0A8V1A5R8	Nuclear autoantigenic sperm protein
NUDT4	A0A8V0YEI1	diphosphoinositol-polyphosphate diphosphatase
GDAP2	A0A8V0ZM57;A0A8V0ZPE2;A0A8V0ZUK7	Ganglioside induced differentiation associated protein 2
CAMK2D	A0A8V0XB58;A0A8V0XMA9	calcium/calmodulin-dependent protein kinase
BCL2L1	Q07816	Bcl-2-like protein 1
SZRD1	A0A8V0Z6Z8;A0A8V0Z701;A0A8V0ZCS6;A0A8V0ZE70;Q5ZK25	SUZ domain-containing protein 1
PLEKHA5	A0A8V0YFD2;A0A8V0YL79;A0A8V0YTH6;A0A8V0YTK2;A0A8V0YTL2	Pleckstrin homology domain containing A5
SRCIN1	A0A8V1A053;A0A8V1A084;A0A8V1A3T3;A0A8V1A3T7	SRC kinase signaling inhibitor 1
ASIC1	A0A8V0ZM06;A0A8V0ZS86;A0A8V0ZVE1;Q1XA76	Acid sensing ion channel subunit 1;Acid sensing ion channel subunit 1;Acid sensing ion channel subunit 1;Acid-sensing ion channel 1
MGRN1	A0A8V0Z4C8	E3 ubiquitin-protein ligase
CBARP	A0A8V1ABP0;A0A8V1AEJ1	CACN subunit beta associated regulatory protein
VLDLR	A0A8V0Y6D2;P98165	Very low density lipoprotein receptor;Very low-density lipoprotein receptor
MRPL40	A0A8V0ZSC7;A0A8V0ZZP5;A0A8V1A1J0	Large ribosomal subunit protein mL40
MRPL41	A0A3Q2UGE4	Mitochondrial ribosomal protein L41
BNIP3L	A0A8V0Z5D4;A0A8V0Z5E3;A0A8V0Z6X1;A0A8V0Z6Y1;A0A8V0ZCV5	BCL2 interacting protein 3 like
ANK2	A0A8V0XBE5	Ankyrin 2
GOLGB1	A0A8V0XQ47	Golgin B1
SEC24C	A0A3Q2UGR5	SC24C protein
RIDA	A0A8V0YC17	Reactive intermediate imine deaminase A homolog
NELFE	A0A3Q2UGX9	Negative elongation factor E
C2CD5	A0A8V0YPF6;A0A8V0YW31;A0A8V0YW71	C2 calcium dependent domain containing 5
CIAO1	A0A8V0ZD81	Probable cytosolic iron-sulfur protein assembly protein CIAO1
AFTPH	A0A8V0YZK1;A0A8V0Z1B8	Aftiphilin
LUC7L	A0A8V0Z0F5	LUC7 like
LOC107049580	A0A8V1AE96	BolA family member 1
PHACTR2	A0A1D5PSM4	Phosphatase and actin regulator
DENND5B	A0A1L1RPK6;A0A3Q2UHC2;A0A8V0Y782;A0A8V0Y7A3;A0A8V0YC44;A0A8V0YDF2;A0A8V0YFM6;A0A8V0YFN6;A0A8V0YKD5	DENN domain containing 5B
WDR26	A0A8V0YWH5	WD repeat domain 26
CTTN	A0A8V1A211	Cortactin
GDA	A0A3Q2UHG8;A0A8V0YTS3;A0A8V0YVA5	Guanine deaminase
DNM1L	A0A3Q2UHM4	Dynamin 1 like
CEP131	A0A8V1ADG2;A0A8V1ADG7;A0A8V1AIV0;A0A8V1AIV7;A0A8V1AMJ9	Centrosomal protein 131
MSI1	A0A8V0ZCA6;A0A8V0ZHX0;A0A8V0ZHX4;A0A8V0ZJE5;A0A8V0ZJG1;A0A8V0ZJG6	Musashi RNA binding protein 1
UBE2L6	A0A8V1A5S3;A0A8V1AAY3	UBC core domain-containing protein
NRF1	A0A3Q2U3T8;A0A8V0XI53;A0A8V0XPL9;A0A8V0XPM4;A0A8V0XUY2	Nuclear respiratory factor 1
HNRNPD	A0A8V0XIC8	Heteroous nuclear ribonucleoprotein D
AIDA	A0A3Q2UHR6;A0A8V0YY60;A0A8V0YZK9	Axin interactor, dorsalization associated;Axin interactor, dorsalization associated;Axin interactor, dorsalization associated
NCKAP1	A0A3Q2UHS2	NCK associated protein 1
ANP32E	Q5F4A3	Acidic leucine-rich nuclear phosphoprotein 32 family member E
EPN2	A0A3Q2UI02;A0A3Q3B230;A0A8V0Z104	Epsin 2
EHBP1	A0A8V0YYG4	EH domain binding protein 1
LLGL1	A0A8V0Z340	LLGL scribble cell polarity complex component 1
EPB41L5	A0A8V0Z970	Erythrocyte membrane protein band 4.1 like 5
CDS2	A0A5P9VLA0;A0A8V0Z763;A0A8V0ZKF6	Phosphatidate cytidylyltransferase
REPS1	A0A8V0XJ00	RALBP1 associated Eps domain containing 1
ZYX	A0A8V0ZWZ1;A0A8V1A2E5;Q04584	Zyxin
PDE12	A0A8V1A6Z8	Phosphodiesterase 12
INPP1	A0A8V0ZXZ7	Inositol polyphosphate 1-phosphatase
PDLIM5	A0A8V0XJD2;A0A8V0XNV6;F1NTC8	PDZ and LIM domain 5
MARK1	A0A1D5PF65	non-specific serine/threonine protein kinase
CLASP2	A0A8V0Z5A1	Cytoplasmic linker associated protein 2
DMD	A0A8V0X835;A0A8V0X851;A0A8V0XB59;A0A8V0XB85;A0A8V0XDT1;A0A8V0XDT6;A0A8V0XDU5;A0A8V0XDX4;A0A8V0XED7;A0A8V0XEG7;P11533	Dystrophin
GAREM1	A0A8V0XKD6;A0A8V0XPL0;A0A8V0XX58;F1NTK0	GRB2 associated regulator of MAPK1 subtype 1
MYO3AL	A0A8V0Y8X4;A0A8V0YM22	Myosin-IIIb-like
AAMDC	A0A1D5NUM3	Adiposis associated, Mth938 domain containing
FAM134C	A0A3Q2UKZ0	Reticulophagy regulator 3
COX11	A0A8V1AL15	Cytochrome c oxidase copper chaperone COX11
FNBP1	A0A3Q3ADT5;A0A8V1A961;A0A8V1AEA6;A0A8V1AEB3;A0A8V1AGS3;A0A8V1AKS9	Formin binding protein 1
MRPL33	A0A8V0ZBF1;A0A8V0ZIW7	Large ribosomal subunit protein bL33m
NT5C3B	A0A8V0ZRL7;A0A8V0ZSF8;Q5ZKF6	5'-nucleotidase;5'-nucleotidase;7-methylguanosine phosphate-specific 5'-nucleotidase
ACOT9	A0A8V0XCS4;A0A8V0XCS8;A0A8V0XCT8;A0A8V0XJM4	Acyl-CoA thioesterase 9
MVB12B	A0A8V1A5L0;F1P3Y0	Multivesicular body subunit 12B
UBR7	Q5ZMN4	Ubiquitin protein ligase E3 component n-recognin 7 (putative)
ACAP2	A0A3Q2U396;A0A8V0Z177;A0A8V0Z1L5;A0A8V0Z2W2;A0A8V0Z2Y7;A0A8V0Z300;Q5ZK62	Arf-GAP with coiled-coil, ANK repeat and PH domain-containing protein;Arf-GAP with coiled-coil, ANK repeat and PH domain-containing protein;Arf-GAP with coiled-coil, ANK repeat and PH domain-containing protein;Arf-GAP with coiled-coil, ANK repeat and PH domain-containing protein;Arf-GAP with coiled-coil, ANK repeat and PH domain-containing protein;Arf-GAP with coiled-coil, ANK repeat and PH domai…
ERC1	A0A1D5PT87	ELKS/RAB6-interacting/CAST family member 1
LOC107049895	A0A8V0ZV09;A0A8V0ZX17	LETM1 domain containing 1
TAMM41	A0A8V1ADM0	Phosphatidate cytidylyltransferase, mitochondrial
FAT1	A0A8V0YDU6;A0A8V0YDW1;A0A8V0YJJ0;A0A8V0YM61;A0A8V0YS15;A0A8V0YS26	FAT atypical cadherin 1
PTBP2	A0A8V1A0G5	Polypyrimidine tract binding protein 2
GBE1	A0A8V0XUV3	1,4-alpha-glucan branching enzyme
ABCB6	A0A8V0ZJY8;A0A8V0ZQQ4	ATP-binding cassette sub-family B member 6
ZNF423	A0A8V0ZQZ8;A0A8V0ZR11;A0A8V0ZR40;A0A8V0ZW64;A0A8V0ZW82;A0A8V0ZW87;A0A8V0ZY86;A0A8V0ZYB5;A0A8V1A3Q9	Zinc finger protein 423
PNPT1	A0A1D5NZ09;A0A8V0ZGB7	polyribonucleotide nucleotidyltransferase
LOC107049501	A0A3Q2UPE8	Astrocytic phosphoprotein PEA-15
PEX11B	A0A8V1AGN3	Peroxisomal biogenesis factor 11 beta
FKBP8	A0A8V1A2D9;A0A8V1A9Y8;A0A8V1AEV4	peptidylprolyl isomerase
XPO7	A0A8V0Z6Y4;A0A8V0ZCR8;Q5ZLT0	Exportin 7;Exportin 7;Exportin-7
YRDC	A0A8V0YIR7;A0A8V0YLG4	Threonylcarbamoyl-AMP synthase
LMAN2L	A0A8V0ZKV8	Lectin, mannose binding 2 like
ACTR2	P53488	Actin-related protein 2
SMARCA4	A0A8V0XY92	SWI/SNF related, matrix associated, actin dependent regulator of chromatin, subfamily a, member 4
DACH1	A0A1D5PKA7	Dachshund family transcription factor 1
DST	A0A8V0X5H4;A0A8V0X9H7;A0A8V0XCJ4;A0A8V0XF77;A0A8V0XF86	Dystonin
MAPK8IP3	A0A1D5PHN0;A0A8V0YW43	Mitogen-activated protein kinase 8 interacting protein 3
STK39	A0A8V1A7M0;A0A8V1AA97	non-specific serine/threonine protein kinase
ISYNA1	A0A8V1A7J6	inositol-3-phosphate synthase
BOLA3	A0A3Q3A7C9	BolA-like protein 3
UBA6	A0A8V0XKX5;A0A8V0XNP1;A0A8V0XQN8	Ubiquitin like modifier activating enzyme 6
MIA2	A0A8V0XLG6;A0A8V0XQQ3;A0A8V0XSQ5;A0A8V0XSR0;A0A8V0XSR8;A0A8V0XYE4	Endoplasmic reticulum export factor CTAGE5;CTAGE family member 5;MIA SH3 domain ER export factor 2;CTAGE family member 5;Endoplasmic reticulum export factor CTAGE5;SH3 domain-containing protein
RPS15A	A0A3Q3A7P6	Small ribosomal subunit protein uS8
PTGFRN	A0A8V0XT28;A0A8V0XXE3;A0A8V0Y5N6	Prostaglandin F2 receptor inhibitor
LOC101750560	A0A8V0XZZ7	non-specific serine/threonine protein kinase
NDRG1	A0A8V0YC02	N-myc downstream regulated 1
TNFAIP8	A0A8V0XX23;A0A8V0Y1K3;A0A8V0Y3A6;A0A8V0Y3B1;A0A8V0Y3C1;A0A8V0Y5L5;A0A8V0Y5M9;A0A8V0Y5N4;Q5ZI78	TNF alpha induced protein 8;TNF alpha induced protein 8;TNF alpha induced protein 8;TNF alpha induced protein 8;TNF alpha induced protein 8;TNF alpha induced protein 8;TNF alpha induced protein 8;TNF alpha induced protein 8;Tumor necrosis factor alpha-induced protein 8
WDR20	A0A3Q3A989;A0A8V0YT41;A0A8V0YZW7;A0A8V0Z1A4	WD repeat domain 20
VEZT	F1P4W4	Vezatin
STRN	A0A8V0XUY6;A0A8V0Y0R2	Striatin
RAB41	A0A8V0Z2J8	RAB41, member RAS oncogene family
AK5	A0A8V0ZN35;A0A8V0ZN63;A0A8V0ZVI1	Adenylate kinase 5
EIF3G	A0A3Q2UCF3	Eukaryotic translation initiation factor 3 subunit G
RBSN	A0A8V0ZMQ4	Rabenosyn, RAB effector
CIZ1	A0A8V1AFD7;A0A8V1AJK6	CDKN1A interacting zinc finger protein 1
CCNT1	A0A8V0ZR75	Cyclin T1
PSMD6	A0A8V0Z6E1	Proteasome 26S subunit, non-ATPase 6
GOSR2	A0A8V1A9S7	Golgi SNAP receptor complex member 2
GATAD2B	A0A8V1A828;A0A8V1AD42;A0A8V1AFS5;A0A8V1AI23	GATA zinc finger domain containing 2B
WIPF2	A0A1D5PJQ6	WAS/WASL interacting protein family member 2
EFR3B	A0A8V0Y1B4;A0A8V0Y1B9;A0A8V0Y9S5;A0A8V0YEF7;A0A8V0YEG3	EFR3 homolog B
NME7	A0A8V0XGF5;A0A8V0XGF9;A0A8V0XMZ8;A0A8V0XN08;A0A8V0XQQ0;A0A8V0XQQ4;A0A8V0XQQ9;A0A8V0XT56	NME/NM23 family member 7;Nucleoside diphosphate kinase 7;Nucleoside diphosphate kinase 7;Nucleoside diphosphate kinase 7;NME/NM23 family member 7;NME/NM23 family member 7;NME/NM23 family member 7;Nucleoside diphosphate kinase 7
LOC423693	A0A8V0ZTR5	RNA helicase
RNF5	A0A8V0ZJ71;A0A8V0ZJ76;Q5ZIR9	RING-type E3 ubiquitin transferase;RING-type E3 ubiquitin transferase;E3 ubiquitin-protein ligase RNF185
ANK3	A0A8V0Y4U2;A0A8V0YBQ9	Ankyrin 3
TSNARE1	A0A1D5PJ57;A0A3Q3AGU9;A0A8V0XSH4;A0A8V0XWT2;A0A8V0Y1B3;A0A8V0Y515;A0A8V0Y520	t-SNARE domain containing 1
SETD2	A0A8V1A429;A0A8V1A910;A0A8V1ABI1	SET domain containing 2, histone lysine methyltransferase;SET domain containing 2, histone lysine methyltransferase;SET domain containing 2, histone lysine methyltransferase
IMMT	A0A8V0Z4N2	MICOS complex subunit MIC60
TNPO1	A0A8V0Y879;F1NSW3	Transportin 1
RBFOX1	A0A8V0Z8R7;A0A8V0Z8T7	RNA binding protein fox-1 homolog 1
SVIL	A0A8V0XEC9;A0A8V0XIF0;A0A8V0XIG3;A0A8V0XNS4;A0A8V0XNT6;A0A8V0XNU8;A0A8V0XQT0	Supervillin
NECTIN1	A0A8V1A529;A0A8V1AA54	Nectin cell adhesion molecule 1
EEFSEC	A0A3Q3AKC4	Eukaryotic elongation factor, selenocysteine-tRNA specific
LOC101749299	A0A8V0XPK1	Programmed cell death protein 4
SACS	A0A8V0XKL3;A0A8V0XPS9;A0A8V0XRW6	Sacsin molecular chaperone
TMEM132A	A0A8V0ZKV3	Transmembrane protein 132A
NFKBIE	A0A8V0Z434	NFKB inhibitor epsilon
AES	A0A8V1A7N3	TLE family member 5, transcriptional modulator
PCYT1A	A0A3Q3AGL8;A0A8V0YIW5;A0A8V0YQA5	choline-phosphate cytidylyltransferase
MAPK3	Q8UWG6	Mitogen-activated protein kinase
NFYA	A0A3Q3B0Q7;A0A8V1A4Z1;A0A8V1AF84;A0A8V1AH79;F7BQ59	Nuclear transcription factor Y subunit
NEO1	A0A8V0ZDM7	Neogenin 1
IGBP1	A0A8V0Z1T4	Immunoglobulin-binding protein 1
NMRK1	A0A8V0YKT1;A0A8V0YS65;A0A8V0YTX8;A0A8V0YYX7	Nicotinamide riboside kinase 1
MED16	A0A8V1A4D4;A0A8V1A4D8;A0A8V1AEN7;A0A8V1AEP0	Mediator of RNA polymerase II transcription subunit 16
PPFIBP1	A0A8V0YC71;A0A8V0YC80;A0A8V0YHN0;A0A8V0YHP7;A0A8V0YIJ8;A0A8V0YIL8;A0A8V0YQD2;A0A8V0YQG1	PPFIA binding protein 1
SLK	A0A8V0ZPM4	non-specific serine/threonine protein kinase
RALB	A0A8V0Z7Z5;A0A8V0Z800;A0A8V0Z8I9;A0A8V0Z8K5;A0A8V0ZFE1	RAS like proto-oncogene B
LRRFIP1	A0A8V0Y8E3;A0A8V0YDF0	LRR binding FLII interacting protein 1
FAM76A	Q5ZJ65	Protein FAM76A
ARPC4	A0A8V0ZKL3;A0A8V0ZKS2	Actin related protein 2/3 complex subunit 4
SCAP	A0A3Q2U846;A0A3Q3ANV4;A0A8V1AFX1	Sterol regulatory element-binding protein cleavage-activating protein;Sterol regulatory element-binding protein cleavage-activating protein;SREBF chaperone
PTPN12	A0A8V0Y5X8;A0A8V0YAF3	protein-tyrosine-phosphatase
SGPL1	A0A8V0ZCP9;A0A8V0ZK58;F1NMD8	Sphingosine-1-phosphate lyase 1
BRD9	A0A8V0XTC4;A0A8V0XVB3	Bromodomain containing 9
UBP1	A0A8V0Z5E0;A0A8V0Z6F2;A0A8V0ZCA8	Upstream binding protein 1
VPS50	A0A8V0XCY4	VPS50 subunit of EARP/GARPII complex
RANBP3	A0A3Q3A497	RAN binding protein 3
EML1	A0A1D5P043;A0A8V0YWJ0;A0A8V0Z2Z6;A0A8V0Z316;A0A8V0Z321	EMAP like 1
SMUG1	A0A8V0ZWB7	Single-strand-selective monofunctional uracil-DNA glycosylase 1
PBDC1	A0A8V0ZDK8	Polysaccharide biosynthesis domain-containing protein
TSSC1	A0A8V0X9S4;A0A8V0XCS7;A0A8V0XFI1;A0A8V0XGD0	Tumor suppressing subtransferable candidate 1
RAPH1	A0A8V0ZLF0	Ras association (RalGDS/AF-6) and pleckstrin homology domains 1
PDE1B	A0A3Q2U726	Phosphodiesterase
SORBS1	A0A8V0ZDQ2;A0A8V0ZJ62;A0A8V0ZJ68;A0A8V0ZRJ2;A0A8V0ZRJ9;A0A8V0ZRL0	Sorbin and SH3 domain containing 1
HLCS	A0A8V0YIG6;A0A8V0YQA6	Holocarboxylase synthetase
LYRM4	A0A8V0Y7T9;A0A8V0Y9C9	LYR motif containing 4
HSPA12A	A0A8V0ZPS2	Heat shock protein family A (Hsp70) member 12A
LOC107050717	A0A8V0XAN8	Calumenin
PCM1	A0A8V0YLR6;A0A8V0YV05;A0A8V0YV10	Pericentriolar material 1
GCDH	A0A1D5NYK3	Glutaryl-CoA dehydrogenase
CSNK1G1	A0A3Q3AWM4;A0A8V0ZUY1;A0A8V1A2E0;Q5ZJS0	non-specific serine/threonine protein kinase;non-specific serine/threonine protein kinase;non-specific serine/threonine protein kinase;Casein kinase I isoform gamma-1
RAB4A	A0A1D5NWR3;A0A8V0Y8G9;A0A8V0Y8H4	Ras-related protein Rab-4
EPB41L1	A0A8V0ZTN3;A0A8V0ZTP3;A0A8V0ZTQ2;A0A8V0ZYT2;A0A8V0ZYU8	Erythrocyte membrane protein band 4.1 like 1
EPN3	A0A8V1APK7;F1NZR2	Epsin 3
VAT1	A0A8V0ZQV0	Vesicle amine transport 1
ILVBL	A0A8V0X9N1;A0A8V0XJ99	2-hydroxyacyl-CoA lyase 2
ESYT2	A0A1D5P2W2;A0A3Q3AYW8;A0A8V1A5Y4;F1NW17	Extended synaptotagmin 2
SKIV2L	A0A8V0ZZI7	SKI2 subunit of superkiller complex
RBM3	A0A8V1AEK5	RNA binding motif (RNP1, RRM) protein 3
LIMA1	A0A8V0ZL56;A0A8V0ZRF8	LIM domain and actin binding 1
IRF2BP2	A0A8V0XZF3	Interferon regulatory factor 2 binding protein 2
VPS8	A0A8V0ZSS0;A0A8V0ZXW8;A0A8V1A5D5;A0A8V1A5E0	VPS8 subunit of CORVET complex
RNF20	A0A8V0XPM8;F1N9A6	E3 ubiquitin protein ligase
PRORSD1P	A0A8V0YXW9	PrdX deacylase domain-containing protein 1
FKBP4	F1NIM4	peptidylprolyl isomerase
DESI1	A0A3Q3B0Z9;A0A8V0Y852	Desumoylating isopeptidase 1
BLOC1S1	A0A3Q3B116	Biogenesis of lysosome-related organelles complex 1 subunit 1
SMYD4	A0A8V1ACR3;A0A8V1AI18;A0A8V1AK08;A0A8V1AM05;A0A8V1ANJ6;Q5F3V0	SET and MYND domain-containing protein 4;SET and MYND domain-containing protein 4;SET and MYND domain-containing protein 4;SET and MYND domain-containing protein 4;SET and MYND domain containing 4;SET and MYND domain-containing protein 4
OSBP2	A0A8V0X6V4	Oxysterol-binding protein
CD63	A0A8V0ZSG5;A0A8V0ZY02	CD63 molecule;Tetraspanin
TXLNA	A0A3Q3B2W9;A0A8V0YUS0;A0A8V0Z1C9	Taxilin alpha
SUDS3	A0A8V0ZT22;A0A8V0ZWD9	SDS3 homolog, SIN3A corepressor complex component;SDS3 homolog, SIN3A corepressor complex component
CNOT4	A0A3Q2TW86;A0A8V0XZG2;A0A8V0YCM1	CCR4-NOT transcription complex subunit 4
GIT1	A0A8V1ANE2	G protein-coupled receptor kinase interacting ArfGAP 1
FADS1	A0A8V0ZZM6;A0A8V0ZZN0;A0A8V1A9X7	Cytochrome b5 heme-binding domain-containing protein
SMARCA5	A0A8V0XXG6;A0A8V0Y1X8;A0A8V0Y5Z2	SWI/SNF related, matrix associated, actin dependent regulator of chromatin, subfamily a, member 5;SWI/SNF related, matrix associated, actin dependent regulator of chromatin, subfamily a, member 5;SWI/SNF related, matrix associated, actin dependent regulator of chromatin, subfamily a, member 5
SRSF11	A0A8V1A1H3;Q5ZJ42	Serine and arginine rich splicing factor 11
SLC25A3	A0A8V0Y9K6	Solute carrier family 25 member 3
NTM	A0A8V0ZK61;A0A8V0ZK67;A0A8V0ZK70;A0A8V0ZQJ5;A0A8V0ZSE9;A0A8V0ZXX7;A0A8V0ZXZ2;F1NIV5;Q90773	Neurotrimin;Neurotrimin;Neurotrimin;Neurotrimin;Neurotrimin;Neurotrimin;Neurotrimin;Neurotrimin;Protein CEPU-1
PPP6C	Q5ZIV0	Serine/threonine-protein phosphatase
SPATS2L	A0A8V0ZQI2;A0A8V0ZQI9;A0A8V0ZVQ3;A0A8V0ZVQ9;A0A8V0ZZG1	Spermatosis associated serine rich 2 like
THNSL1	A0A8V0XEU1	Threonine synthase like 1
DDX5	A0A3S5ZPN3;A0A8V1APK2	Probable ATP-dependent RNA helicase DDX5
SNCB	A0A8V0XZN4;A0A8V0YCU3	Beta-synuclein
SH3GL1	A0A8V1A2U2;A0A8V1A7T9	SH3 domain containing GRB2 like 1, endophilin A2;SH3 domain containing GRB2 like 1, endophilin A2
PGS1	A0A8V1AC04;A0A8V1AN11;Q5ZHN9	CDP-diacylglycerol--glycerol-3-phosphate 3-phosphatidyltransferase;CDP-diacylglycerol--glycerol-3-phosphate 3-phosphatidyltransferase;CDP-diacylglycerol--glycerol-3-phosphate 3-phosphatidyltransferase, mitochondrial
MDH1	A0A8V0YYQ6;Q5ZME2	Malate dehydrogenase;Malate dehydrogenase, cytoplasmic
AP2M1	Q5ZMP6	AP-2 complex subunit mu
ISCA1	A0A8V0Y1E2;Q5ZJ74	Iron-sulfur cluster assembly 1;Iron-sulfur cluster assembly 1 homolog, mitochondrial
CFL2	A0A452J7T9;A0A8V0XR71;A0A8V0XW08;P21566	Cofilin 2;Cofilin 2;Cofilin 2;Cofilin-2
SPRYD7	A0A8V0XC34	SPRY domain-containing protein 7
OPTN	A0A8V0XR54	Optineurin
YOD1	A0A452J7X7;Q5F3A6	Ubiquitin thioesterase OTU;Ubiquitin thioesterase OTU1
TMEM167A	A0A8V0XRH8;A0A8V0XTI0;A0A8V0XZ74;Q5ZII6	Protein kish;Protein kish;Transmembrane protein 167A;Protein kish-A
OLA1	A0A452J806;A0A8V1ADS0;Q5ZM25	Obg-like ATPase 1
PCBD1	A0A8V0ZCW6;A0A8V0ZDX6;O73930	4a-hydroxytetrahydrobiopterin dehydratase;4a-hydroxytetrahydrobiopterin dehydratase;Pterin-4-alpha-carbinolamine dehydratase
NDEL1	A0A1D5PRW9;A0A452J851;A0A8V1AJN3;A0A8V1AN99;Q5ZKH4	NudE neurodevelopment protein 1 like 1;NudE neurodevelopment protein 1 like 1;NudE neurodevelopment protein 1 like 1;NudE neurodevelopment protein 1 like 1;Nuclear distribution protein nudE-like 1
PDLIM4	Q9PW72	PDZ and LIM domain protein 4
NUDT16L1	Q9IAY5	Tudor-interacting repair regulator protein
LAMTOR3	A0A8V0XMT8;Q5ZIP2	Late endosomal/lysosomal adaptor, MAPK and MTOR activator 3;Ragulator complex protein LAMTOR3
CDK9	A0A8V1AJ98;Q5ZKN1	Cyclin dependent kinase 9;Cyclin-dependent kinase 9
HMGN1	A0A8V0YDY2	High mobility group nucleosome binding domain 1
CAPZB	P14315	F-actin-capping protein subunit beta isoforms 1 and 2
CBLL1	A0A1L1RSA4;A0A8V0Y5C7;Q5ZHZ4	RING-type E3 ubiquitin transferase;RING-type E3 ubiquitin transferase;E3 ubiquitin-protein ligase Hakai
COL1A2	A0A5H1ZRJ7;A0A8V0X994;P02467	Collagen type I alpha 2 chain;Collagen type I alpha 2 chain;Collagen alpha-2(I) chain
SERPINI1	A0A8V0X1R9;A0A8V0X4S4;Q90935	Serpin family I member 1;Serpin family I member 1;Neuroserpin
COL2A1	P02460	Collagen alpha-1(II) chain (Fragment)
BRAF	A0A8V0YMN5	non-specific serine/threonine protein kinase
ROR2	A0A8V0Y3V6;A0A8V0Y648;A0A8V0ZXD9;A0A8V0ZZK7;A0A8V0ZZL2;A0A8V1A1G5;A0A8V1A4Y2	Receptor tyrosine kinase like orphan receptor 2;Receptor tyrosine kinase like orphan receptor 2;Receptor tyrosine kinase like orphan receptor 1;Receptor tyrosine kinase like orphan receptor 1;Receptor tyrosine kinase like orphan receptor 1;Receptor tyrosine kinase like orphan receptor 1;Receptor tyrosine kinase like orphan receptor 1
GTF2A2	A1IIE5	Transcription initiation factor IIA subunit 2
GTF2A1	A0A8V0XM59;A0A8V0XW94;A1IIE6	Ral transcription factor IIA subunit 1;Ral transcription factor IIA subunit 1;General transcription facter IIA subunit 1 variant 1
CDK2	A0A8V0ZZP2;A0A8V1A1Y7;A2IAR9	Cyclin dependent kinase 2
GRB2	A3R0S3	Growth factor receptor-bound protein 2
DHFR	A3RKL3	Dihydrofolate reductase
Lrrn1	A4ZZA2	Leucine-rich repeat neuronal 1
TRIM7.2	A0A8V0X6T5;A0A8V0XDW4	Tripartite motif containing 7.2
FADS2	A6NAB8	Delta-6 fatty acid desaturase
TFCP2	A0A8V0ZUX0;Q7T2U9	Transcription factor CP2
DRAXIN	A0A8V0ZIB2;A0A8V0ZP99;B6ZI38	Draxin
SSRP1	A0A8V1A0V3;A0A8V1AB71;B6ZLK1;Q04678	FACT complex subunit SSRP1
COTL1	C7G537	ADF actin binding protein
PPIA	A0A8V0Z0N7	Peptidyl-prolyl cis-trans isomerase
LASP1	A0A8V1AAK7	LIM and SH3 protein 1
FSCN1	D5LPR1	Fascin
RNF170	D5M8S4	E3 ubiquitin-protein ligase RNF170
TTL	A0A8V0Z8P0	Tubulin tyrosine ligase
MRRFP1	A0A8V1AG41	Mitochondrial ribosome recycling factor pseudo 1
BRD7	A0A8V0ZQG1;A0A8V1A341;E1BQ83	Bromodomain containing 7
CPNE2	A0A8V0ZLZ5;A0A8V0ZP37;E1BQ84	Copine 2
SUN1	A0A3Q2UKD1;A0A8V0ZH50;A0A8V0ZH82;A0A8V0ZMH2;A0A8V0ZPB0;A0A8V0ZV11	Sad1 and UNC84 domain containing 1
SMPD4	A0A8V1A0L9;A0A8V1A5R3;A0A8V1AD38	Sphingomyelin phosphodiesterase 4
TF	A0A8V0ZZF1	Ovotransferrin
GATD3AL1	A0A8V0X0Y2;A0A8V0X3T8;A0A8V0X8X3;A0A8V0X8X8	Putative glutamine amidotransferase like class 1 domain containing 3A-like1
SNX4	A0A8V0ZEP8	Sorting nexin 4
CSDE1	A0A8V0ZY56;E1BQF9	Cold shock domain containing E1
TNRC6B	A0A8V0YC94;A0A8V0YHR3;A0A8V0YIM3;A0A8V0YIM8;A0A8V0YKM5	Trinucleotide repeat containing adaptor 6B
ZNF148	A0A8V0Z7H0;A0A8V0Z7H5;A0A8V0ZDA1;A0A8V0ZEB7;A0A8V0ZEP3	Zinc finger protein 148
LARP7	A0A8V0XBH7;A0A8V0XL27;E1BQG3	La-related protein 7
FLCN	A0A8V0ZS70;E1BQH1	Folliculin
UGGT2	A0A8V0XN23;A0A8V0XQS7	UDP-glucose glycoprotein glucosyltransferase 2
SPTLC1	A0A8V0Y257	Serine palmitoyltransferase long chain base subunit 1
RAP2A	E1BQI2	small monomeric GTPase
LRRC8A	E1BQK4	Leucine rich repeat containing 8 VRAC subunit A
SMNDC1	E1BQK7	Survival motor neuron domain containing 1
CRELD2	A0A8V0Y1R9	Cysteine rich with EGF like domains 2
PDCL	E1BQM7	Phosducin like
DPY19L3	A0A8V0ZZ09;A0A8V1A182;A0A8V1A6I1	Dpy-19 like C-mannosyltransferase 3
NDUFS6	A0A8V0XV78	NADH dehydrogenase [ubiquinone] iron-sulfur protein 6, mitochondrial
CACYBP	A0A8V0YGN9	Calcyclin-binding protein
DCTN4	A0A8V0YQM1;E1BQQ5	Dynactin subunit 4
LMCD1	E1BQR6	LIM and cysteine rich domains 1
DOPEY2	A0A8V0X8A0;A0A8V0XCD7;A0A8V0XCF3;A0A8V0XFB0;A0A8V0XJ91	DOP1 leucine zipper like protein A
PGM3	A0A8V0X823;A0A8V0XC67;A0A8V0XHU3	Phosphoacetylglucosamine mutase
NSF	A0A8V0ZZU2;E1BQU4	Vesicle-fusing ATPase
EMC3	E1BQV4	ER membrane protein complex subunit 3
DLGAP4	A0A8V0ZTA6;A0A8V1A2K4;A0A8V1A5Y3	DLG associated protein 4
FBXO42	A0A8V0Z6R1;A0A8V0ZDH5;A0A8V0ZDH9	F-box protein 42
NAPB	A0A8V0YXY0	NSF attachment protein beta
SCAMP4	A0A8V1AB36	Secretory carrier-associated membrane protein
UBE2E3	A0A8V1A052	Ubiquitin conjugating enzyme E2 E3
SIPA1L1	A0A8V0ZPU5	Signal induced proliferation associated 1 like 1
ADSL	P21265	Adenylosuccinate lyase
MPRIP	A0A8V0ZJP6;A0A8V0ZLK7	Myosin phosphatase Rho interacting protein
H2AFY2	E1BR08	Core histone macro-H2A
TPPP3	A0A8V1A1D2	Tubulin polymerization promoting protein family member 3
TIMM23B	A0A8V0Y6C3;E1BR29	Mitochondrial import inner membrane translocase subunit TIM23
ACTL6A	A0A8V0YYJ9	Actin like 6A
ASS1	A0A8V1A902;A0A8V1ABQ3;A0A8V1AGF9	Argininosuccinate synthase
PCIF1	A0A8V0YWB0	Phosphorylated CTD interacting factor 1
MARK3	A0A8V0YV42	non-specific serine/threonine protein kinase
DNAJC10	A0A8V0ZPK3	DnaJ homolog subfamily C member 10
DNAJC19	A0A1D5PZ83;A0A8V0YQC2	DnaJ heat shock protein family (Hsp40) member C19
CD99	A0A3Q3A7M3	CD99 molecule (human Xg blood group)
SIRT5	A0A8V0XVU7;E1BRE2	NAD-dependent protein deacylase sirtuin-5, mitochondrial;NAD-dependent protein deacylase sirtuin-5, mitochondrial
TBC1D5	A0A8V0XBV6	TBC1 domain family member 5
LYPLA2	A0A8V0YRM3	palmitoyl-protein hydrolase
SAP130	A0A8V1A3I1;Q5F3U0	Sin3A associated protein 130;Histone deacetylase complex subunit SAP130
SNAP23	A0A8V0Z410;A0A8V0Z9V4;E1BRL4	Synaptosomal-associated protein
MAP4K4	A0A8V0YKK3	Mitogen-activated protein kinase kinase kinase kinase 4
IWS1	E1BRQ9	Interacts with SUPT6H, CTD assembly factor 1
SCARB2	A0A8V0XFZ5;A0A8V0XIN8;E1BRR6	Scavenger receptor class B member 2
CMTM6	A0A8V0X586;A0A8V0XC83;E1BRS1	CKLF like MARVEL transmembrane domain containing 6
NDUFA5	A0A8V0XCD2	NADH dehydrogenase [ubiquinone] 1 alpha subcomplex subunit 5
MAD1L1	A0A8V0Z508;A0A8V0ZAT9;A0A8V0ZC99;E1BRU0	Mitotic arrest deficient 1 like 1
RBM23	A0A3Q3A4D8;A0A8V0ZM73;A0A8V0ZM83;E1BRU3	RNA binding motif protein 39
CROT	A0A8V0XIT0	Carnitine O-octanoyltransferase
MRPL20	E1BRV2	Mitochondrial ribosomal protein L20
SLC1A4	E1BRV6	Amino acid transporter
DTD1	A0A8V0Z6M4	D-aminoacyl-tRNA deacylase
RPL23A	A0A8V1ABE3;A0A8V1AIT2	Ribosomal protein L23a
ACSF2	A0A8V1AED0;A0A8V1AJQ5	Acyl-CoA synthetase family member 2
MPP6	A0A8V0X5I3;A0A8V0XCJ9;A0A8V0XG33	Protein associated with LIN7 2, MAGUK p55 family member;Protein associated with LIN7 2, MAGUK p55 family member;Protein associated with LIN7 2, MAGUK p55 family member
HSD17B11	A0A8V0XL59;A0A8V0XNY8	Estradiol 17-beta-dehydrogenase 11;DHB11 dehydrogenase
MRPS34	A0A8V0YY68	Mitochondrial ribosomal protein S34
FUCA2	E1BS94	Alpha-L-fucosidase
PAK2	E1BS97	non-specific serine/threonine protein kinase
EBNA1BP2	A0A8V0ZNT5	EBNA1 binding protein 2
PTTG1IP	A0A8V0ZY06;A0A8V1A377;A0A8V1A829	PSI domain-containing protein
SEC24A	A0A8V0YCW2;A0A8V0YCW7;A0A8V0YJ92;E1BSA7	SEC24 homolog A, COPII coat complex component;SEC24 homolog A, COPII coat complex component;SEC24 homolog A, COPII coat complex component;SEC24 homolog A, COPII coat complex component
POLR2H	E1BSD8	DNA-directed RNA polymerases I, II, and III subunit RPABC3
FASTKD2	E1BSE6	FAST kinase domains 2
WBP11	A0A8V0YGH3;A0A8V0YL89;E1BSG7	WW domain-binding protein 11
MFN2	A0A8V0Z1C3	Mitofusin 2
DSCR3	A0A3Q2U421;A0A8V0YKR5;E1BSI1	VPS26 endosomal protein sorting factor C
CHMP5	E1BSI4	Charged multivesicular body protein 5
MRPS25	E1BSI6	Small ribosomal subunit protein mS25
RPS21	A0A8V0ZC45;A0A8V0ZQ38	Ribosomal protein S21;Small ribosomal subunit protein eS21
VPS18	A0A8V0ZV73	Vacuolar protein sorting-associated protein 18 homolog
MKL1	A0A8V0YBV0;A0A8V0YBX5;A0A8V0YHB4;A0A8V0YHB7;A0A8V0YI87;A0A8V0YIA5;A0A8V0YIB6;A0A8V0YK76;A0A8V0YKA2;A0A8V0YKB1	Myocardin related transcription factor A
ERP44	A0A8V0XZJ3	Endoplasmic reticulum protein 44
KDELC1	E1BSM9	Protein O-glucosyltransferase 2
SLC25A17	A0A8V0YHS7;A0A8V0YPL7	Solute carrier family 25 member 17
L3HYPDH	A0A8V0Z6G7	trans-L-3-hydroxyproline dehydratase
PYGB	E1BSN7	Alpha-1,4 glucan phosphorylase
ZFYVE1	A0A8V0ZGY1	Zinc finger FYVE-type containing 1
EP300	A0A8V0YJ98;A0A8V0YP50;A0A8V0YP60	histone acetyltransferase
EIF3A	A0A8V0XE72	Eukaryotic translation initiation factor 3 subunit A
AKAP5	A0A8V0Z967	A kinase-anchoring proteins AKAP-5 and AKAP-12 calmodulin (CaM)-binding domain-containing protein
TMCC1	A0A8V0ZN04;E1BST3	Transmembrane and coiled-coil domain family 1
RSRC2	A0A1L1RM69;A0A8V0ZY10;A0A8V1A5K0;E1BSU0	Arginine and serine rich coiled-coil 2
STAG2	A0A1D5PY29;A0A8V0YD55;A0A8V0YJI9;A0A8V0YLF8;A0A8V0YRC5	Cohesin subunit SA
AHSA2	E1BSW0	AHA1, activator of heat shock 90kDa 2 (yeast)
TIMMDC1	E1BSW8	Translocase of inner mitochondrial membrane domain containing 1
ASTN1	A0A8V0Y0U0	Astrotactin 1
POLR2L	E1BSY6	DNA-directed RNA polymerases I, II, and III subunit RPABC5
KATNAL1	A0A8V0XRV3	Multifunctional fusion protein
HSPH1	A0A8V0XTL7;A0A8V0XZA9	Heat shock protein 105 kDa
RAB3GAP1	A0A8V0Z4B8;A0A8V0ZHN0	Rab3 GTPase-activating protein catalytic subunit
SLC27A4	A0A8V1A925;A0A8V1ABS5	Solute carrier family 27 member 4
UBA3	A0A8V0ZBK2;A0A8V0ZCG1;A0A8V0ZJ11;E1BT61	NEDD8-activating enzyme E1 catalytic subunit
TAF15	E1BT66	TATA-box binding protein associated factor 15
NVL	A0A8V0YQ09;A0A8V0YQ24;A0A8V0YWG4;A0A8V0YYD7	Nuclear VCP-like
NDUFB6	E1BT94	NADH dehydrogenase [ubiquinone] 1 beta subcomplex subunit 6
TMEM259	A0A8V1AGP7	Transmembrane protein 259
COMT	A0A8V0ZTB4;A0A8V1A5Z7	Catechol O-methyltransferase;catechol O-methyltransferase
STT3B	E1BTD5	dolichyl-diphosphooligosaccharide--protein glycotransferase
SSBP1	E1BTE0	Single stranded DNA binding protein 1
RPL12	E1BTG1	Large ribosomal subunit protein uL11
WASL	E1BTH9	Wiskott-Aldrich syndrome like
GPAM	A0A8V0ZBB2;A0A8V0ZHZ3	Glycerol-3-phosphate acyltransferase 1, mitochondrial;Glycerol-3-phosphate acyltransferase 1, mitochondrial
NMT2	A0A8V0XGE6	Glycylpeptide N-tetradecanoyltransferase
DCUN1D3	E1BTK1	Defective in cullin neddylation 1 domain containing 3
ZCRB1	A0A8V0XAA9;E1BTK3	Zinc finger CCHC-type and RNA-binding motif-containing protein 1
EIF4ENIF1	A0A8V0ZG23;A0A8V0ZTU2;A0A8V0ZTV2	Eukaryotic translation initiation factor 4E nuclear import factor 1
OGDHL	A0A8V0YAD5	oxoglutarate dehydrogenase (succinyl-transferring)
RDH11	E1BTL3	Retinol dehydrogenase 11
NMD3	A0A8V0X473;A0A8V0X6T6;A0A8V0X9C5;E1BTL9	60S ribosomal export protein NMD3
QRICH1	A0A1D5PB96;E1BTP9	Glutamine rich 1
BCAS2	A0A8V1A7U7	Pre-mRNA-splicing factor SPF27
TPPNR1L	A0A8V0YEJ6;A0A8V0YKV7;A0A8V0YKX8;A0A8V0YMS5	Ig-like domain-containing protein
LDHA	E1BTT8	L-lactate dehydrogenase
GTPBP10	A0A8V0XDK6;A0A8V0XHN6	GTP binding protein 10
JAG1	E1BTW5	Delta-like protein
MAT2B	A0A8V0XYL0;A0A8V0Y351;A0A8V0Y736	Methionine adenosyltransferase 2 subunit beta
PPEF1	E1BTX9	Serine/threonine-protein phosphatase
SNX9	A0A8V0XPM1;A0A8V0XPM6;A0A8V0XUH9;A0A8V0XX74;A0A8V0XX79;E1BTY4	Sorting nexin
TMEM214	A0A8V0XVN2	Transmembrane protein 214
CDC42BPB	A0A8V0YK18	non-specific serine/threonine protein kinase
SHOC2	A0A8V0Z563;A0A8V0Z5P7;Q5F4C4	SHOC2, leucine rich repeat scaffold protein;SHOC2, leucine rich repeat scaffold protein;Leucine-rich repeat protein SHOC-2
TBCD	A0A8V1ACX7	Tubulin-specific chaperone D
AKR1D1	A0A8V0YD87;A0A8V0YLJ3;A0A8V0YRF9	Aldo-keto reductase family 1 member D1
TAB3	A0A8V0X3R1;E1BU29	TGF-beta activated kinase 1 (MAP3K7) binding protein 3
LOC419409	A0A8V0ZDV9	Golgi integral membrane protein 4-like
MIB2	A0A8V0ZDD7;A0A8V0ZJV4;A0A8V0ZJV9	RING-type E3 ubiquitin transferase
RPL38	E1BU66	Large ribosomal subunit protein eL38
BCCIP	E1BUA8	Protein BCCIP homolog
CDK12	E1BUG0	Cyclin dependent kinase 12
NUDCD2	A0A8V0Y779	NudC domain containing 2
TMEM43	E1BUH7	Transmembrane protein 43
MED1	E1BUI5	Mediator of RNA polymerase II transcription subunit 1
RBM17	A0A8V0XUL9	Splicing factor 45
CHCHD4	A0A8V0ZPI7	Coiled-coil-helix-coiled-coil-helix domain containing 4
HAPLN3	A0A8V0ZD24;A0A8V0ZJK1	Hyaluronan and proteoglycan link protein 3
PDIA5	A0A8V0ZHR1;A0A8V0ZJ74	Protein disulfide isomerase family A member 5
AHNAK2	A0A8V0ZIT5	Uncharacterized protein
ZFYVE19	A0A8V0ZUQ3	Zinc finger FYVE-type containing 19
CDC42EP4	A0A8V1AIK8	CDC42 effector protein 4
NOP58	A0A8V1A6A3;E1BUS2	NOP58 ribonucleoprotein
FAM192A	A0A8V0ZP56	Family with sequence similarity 192 member A
NCOA6	A0A8V0ZDS7;A0A8V0ZKV6;A0A8V0ZKW1;A0A8V0ZL30;A0A8V0ZRM6	Nuclear receptor coactivator 6
EXOSC8	A0A8V0XKS2;A0A8V0XS47	Exosome component 8
VTI1B	E1BUX5	Vesicle transport through interaction with t-SNAREs 1B
NEK3	A0A8V0XD69;A0A8V0XFX2	NIMA related kinase 3
ALG11	A0A8V0X5Y1	GDP-Man:Man(3)GlcNAc(2)-PP-Dol alpha-1,2-mannosyltransferase
ATPAF2	A0A8V0YVC7;A0A8V0Z276;E1BUZ7	ATP synthase mitochondrial F1 complex assembly factor 2
PHF5A	E1BV20	PHD finger protein 5A
CPSF4	A0A8V0ZJP7	Cleavage and polyadenylation specificity factor subunit 4
CSE1L	A0A8V0ZVA8;A0A8V0ZVB3;E1BV44	Exportin-2
RNPS1	E1BV45	RNA binding protein with serine rich domain 1
BUD31	E1BV47	Protein BUD31 homolog
DHRS7	A0A8V0Z5T5	Dehydrogenase/reductase 7
FGG	A0A8V0YIZ9;A0A8V0YX56	Fibrinogen gamma chain
WTAP	A0A8V0XHC1;A0A8V0XHC7;E1BV94	Pre-mRNA-splicing regulator WTAP
POLR2C	E1BV97	RNA polymerase II subunit C
PANK4	A0A8V0Z4N5	4'-phosphopantetheine phosphatase
RPL32	E1BVB1	Ribosomal protein L32
PEX16	A0A8V0ZNB2	Peroxisomal membrane protein PEX16
LOC418170	E1BVD1	NADP-dependent oxidoreductase domain-containing protein
RAB9B	A0A3Q2UG55;A0A8V0YWI0	RAB9B, member RAS onco family;RAB9B, member RAS onco family
ATP6V0D1	A0A8V0ZJC4	V-type proton ATPase subunit
PNPLA8	B3TZB8	PNPLA8
RAB3GAP2	A0A8V0YUG4	RAB3 GTPase activating non-catalytic protein subunit 2
RERE	A0A8V0Z1Z4	Arginine-glutamic acid dipeptide repeats
KCTD15	A0A8V0XVN7;A0A8V0XVP2;A0A8V0Y4C7;E1BVH8;K4HVD3	Potassium channel tetramerization domain containing 15;Potassium channel tetramerization domain containing 15;Potassium channel tetramerization domain containing 15;Potassium channel tetramerization domain containing 15;KCTD15 transcript variant 2
ACOT8	A0A8V0YMJ0	Acyl-CoA thioesterase 8
TMEM199	A0A8V1ANL7	Transmembrane protein 199
CCDC134	A0A8V0Y670;A0A8V0YA16;A0A8V0YEP3;E1BVM7	Coiled-coil domain containing 134
PPM1A	A0A8V0YY86;A0A8V0Z031;E1BVM8	Protein phosphatase, Mg2+/Mn2+ dependent 1A;Protein phosphatase, Mg2+/Mn2+ dependent 1A;Protein phosphatase, Mg2+/Mn2+ dependent 1A
MTX2	A0A8V0ZYH8;A0A8V1A089;A0A8V1A3V2;E1BVN1	Metaxin 2
MNAT1	E1BVP0	CDK-activating kinase assembly factor MAT1
EIF5B	E1BVP1	Eukaryotic translation initiation factor 5B
ARFGEF2	A0A8V0ZYW4	ADP ribosylation factor guanine nucleotide exchange factor 2
MDH2	E1BVT3	Malate dehydrogenase
SPECC1	A0A8V1ALX1	Sperm antigen with calponin homology and coiled-coil domains 1
ECI2	A0A8V0Y8S2;A0A8V0YAB3;A0A8V0YAB8;A0A8V0YCI0	Enoyl-CoA delta isomerase 2
DDX21	A0A8V0ZUQ0	RNA helicase
TMEM33	A0A8V0YKT5;A0A8V0YSF1	Transmembrane protein 33
SMG1	A0A1D5PE85;E1BW33	non-specific serine/threonine protein kinase
KLHL25	A0A8V0ZKJ0;E1BW35	Kelch like family member 25
HERC2	A0A8V0XBP7;A0A8V0XEM6	HECT-type E3 ubiquitin transferase
CTNNBL1	A0A8V0YTB7	Catenin beta like 1
CYFIP1	E1BW56	Cytoplasmic FMR1-interacting protein
SF3B6	A0A8V0Y6V5	Splicing factor 3b subunit 6
GNB4	E1BW98	G protein subunit beta 4
TRMT61B	A0A8V0Z426;A0A8V0Z9V7	tRNA (adenine(58)-N(1))-methyltransferase
PRKCI	E1BWA3	Protein kinase C
FAM3C	A0A8V0X4U5;A0A8V0XAC3;E1BWA9	Family with sequence similarity 3, member C;Family with sequence similarity 3, member C;Family with sequence similarity 3, member C
USP33	A0A8V0ZHN6;A0A8V0ZQA0;A0A8V0ZQA6	Ubiquitin carboxyl-terminal hydrolase
RCOR1	A0A8V0YYD9;A0A8V0YYS3	REST corepressor 1
DSP	A0A8V0Y4B7;A0A8V0Y884	Desmoplakin
MED14	A0A8V0XAD1;A0A8V0XDC8;A0A8V0XGZ3	Mediator of RNA polymerase II transcription subunit 14
USP9Y	A0A8V0X665;E1BWJ5	ubiquitinyl hydrolase 1
TTC1	A0A8V0Y5B1;A0A8V0Y9P6;E1BWM0	Tetratricopeptide repeat domain 1
VMP1	A0A8V1AH58	Vacuole membrane protein 1
BCLAF1	A0A1D5PC74	BCL2 associated transcription factor 1
NAPG	E1BWS2	NSF attachment protein gamma
PTRH2	E1BWS4	aminoacyl-tRNA hydrolase
HYPK	E1BWS9	Huntingtin interacting protein K
PHF24	A0A8V0YFE3	PHD finger protein 24
SERPINE2	A0A1D5PLJ1;A0A8V1A504;A0A8V1AA33;E1BWU2	Serpin family E member 2
FAM96B	E1BWV0	Cytosolic iron-sulfur assembly component 2B
MRPL21	A0A8V0ZYL7;A0A8V1A0C6;A0A8V1A3Z1	Mitochondrial ribosomal protein L21
CCDC186	A0A8V0ZN75	Coiled-coil domain containing 186
TMEM177	A0A8V0Z1I4	Transmembrane protein 177
WDR41	A0A1D5PI07;A0A8V0Y662;A0A8V0Y8F3;A0A8V0YD31;E1BWY4	WD repeat domain 41
NEDD4	A0A8V0ZQA3;A0A8V0ZVY4	E3 ubiquitin-protein ligase
MAK16	A0A8V0YW35;A0A8V0Z2I9	Protein MAK16 homolog
PSMD2	A0A8V0YQY8;E1BX02	26S proteasome non-ATPase regulatory subunit 2
FUBP1	A0A8V0ZH42	Far upstream element binding protein 1
SIN3A	A0A8V0ZJI8;E1BX21	SIN3 transcription regulator family member A
GLT8D1	A0A8V1A724;A0A8V1ABX1;A0A8V1AET2;A0A8V1AH85	Glycosyltransferase 8 domain containing 1
UBL7	A0A8V0ZI60	Ubiquitin like 7
GSTO2	A0A8V0ZJE0	Glutathione S-transferase omega
TAF4	E1BXA9	TATA-box binding protein associated factor 4
MPPED2	E1BXB8	Metallophosphoesterase domain containing 2
[truncated: 1,954 more rows]

## Sheet: CC_shared proteins
Supplementary table S2: Gene ontology analysis based on Cellular Compartments (CC) of proteins identified in both studies Stepler et al and Gaertner et al. Informatiom on GO Term, Number of associated proteins (Count), Total percentage of identified proteins associated with the pathway (%), p-value, associated genes, total number of included proteins (list total), fold enrichment value and adjust…
Category	Term	Term	Count	%	PValue	Genes	List Total	Fold Enrichment	Benjamini
GOTERM_CC_DIRECT	GO:0005737	cytoplasm	1047	26.7092	1.74645e-55	C2H6ORF52, MYLK, PSMD9, LSM12, TBK1, PPP4R2, SCP2, DPYSL4, AKT3, DPYSL3, GSTK1, ATG3, RBFOX1, FNBP1, DICER1, RUFY1, PSME3, RUFY3, FEZ1, TBPL1, OPTN, MTMR1, EXD2, TARSL2, FLII, SHMT1, MRPL18, MTMR8, TPRG1L, MTMR9, NCAPG, COPS7B, COPS7A, IQGAP2, IQGAP3, PRPSAP1, PRPSAP2, HSPH1, HLCS, MYO6, VTI1A, SFN, LTA4H, VTI1B, ATG5, MCTS1, TOE1, GSTM2, CREBBP, PMM1, JUP, PMM2, FN1, LNPEP, MRPL21, UCK2, UCK1, Q…	3518	1.47614	8.24325e-53
GOTERM_CC_DIRECT	GO:0005634	nucleus	906	23.1122	5.71028e-11	ATF2, EHMT1, C2H6ORF52, PSMD9, PPP4R2, PSMD4, PSMD2, AKT3, PWWP2A, PSMD1, PRKACB, RBFOX1, SAP30BP, ENDOG, CSNK2A1, RFX3, HDGFRP2, DICER1, EWSR1, CLNS1A, PSME4, CGGBP1, OPTN, RABL6, EXD2, SET, CRABP2, FLII, SHMT1, CRABP1, AGAP1, AGAP3, IQGAP3, HSPH1, MYO6, LTA4H, CREBBP, JUP, LARP7, DHFR, TDP1, PSMG2, RPLP0, PRKAG2, CTCF, MED17, NELFB, NELFCD, ENOPH1, APPL2, APPL1, NSUN2, TEX10, SIRT5, MRPL44, SIR…	3518	1.18512	3.59367e-09
GOTERM_CC_DIRECT	GO:0005829	cytosol	615	15.6888	6.30891e-89	VPS29, IPO11, TES, RAPH1, ENO1, EPRS, MYLK, PCMT1, AS3MT, DPYSL4, PSMD4, CLP1, PSMD5, WDR91, STMN1, DPYSL3, PIP4K2A, VPS35, ANKS1A, PRKACB, XYLB, WLS, GABARAPL2, ATG3, PRKCI, ACOT7, CSNK2A1, MAP1S, PRKCD, GAPVD1, CLPX, BCR, MTAP, RNF126, MYL6, ADCY9, ZFYVE16, MTHFD1, PRKAR1A, CLNS1A, MAP1B, PSME4, LOC418170, MAP1A, HPRT1, NHLRC2, RABL6, CRABP2, SHMT1, CRABP1, HSPA4L, COPS7A, SLAIN2, VPS26B, GIGYF…	3518	2.04045	5.95562e-86
GOTERM_CC_DIRECT	GO:0005739	mitochondrion	295	7.52551	7.33053e-43	ISCA1, MT-CO1, GLDC, ECI1, ABAT, LOC101750690, MTFR1L, PHB2, NFU1, GJA1, SCP2, FDXR, CKMT1B, PDK3, GLUL, FBXO7, PDK1, MCCC2, PDHX, ACOT9, GSTK1, CPT1A, MECR, MCCC1, CMC1, ECH1, PISD, LARS2, NIF3L1, WDR81, PDE12, UQCRC1, TMEM126A, SUCLG2, SUCLG1, VDAC1, UQCRC2, MGARP, AARS2, NLRX1, MAOB, MRPL18, MGST1, MRPL14, PLA2G6, LIAS, CYB5R2, PGS1, PRDX3, DHX30, ATP5B, LDHB, LDHA, DHX36, GATD3A, DECR1, SURF1…	3518	2.07349	2.30667e-40
GOTERM_CC_DIRECT	GO:0005654	nucleoplasm	257	6.55612	1.53526e-13	RPL5, SMARCB1, RTCB, CBLB, PHAX, SMC3, RPS6KA3, GJA1, PSMD7, CLP1, CHEK2, OGFOD1, RPS6KA1, DAG1, LONP1, KAT7, PIP4K2B, FBXO7, FAAP100, MED1, ACOT7, PRKCB, MED4, HNRNPKL, CLPX, JMJD6, RNF126, RRAGC, PSME3, XRN2, UPRT, FAM76A, UBA52, CGGBP1, PRKDC, CSTF3, STXBP1, DCUN1D3, XPA, NOLC1, NMD3, COPS7A, HTATSF1, CDKN2AIP, COMMD8, SPAST, GRPEL1, RAD21, MYO6, CSTF1, RBM12, PATZ1, RBM10, XRCC6, PRPF38A, DTN…	3518	1.50778	1.44929e-11
GOTERM_CC_DIRECT	GO:0005783	endoplasmic reticulum	165	4.20918	5.12551e-12	RPL5, ERO1B, ANKLE2, GOLT1B, TXNDC12, PLOD2, PLOD1, AUP1, CLGN, NSDHL, SCP2, POFUT1, CHP1, BCAP29, CLCC1, SEC62, WLS, SEC63, TPD52, PDIA3, RPS7, LMAN1L, ACSL1, SACM1L, ENTPD5, PRKCD, ACSL6, ATP11C, P3H1, ATP11B, CNPY2, ACSL4, ACSL3, PDIA5, PDIA4, DPM1, TMX3, STIM1, TMEM259, STIM2, DNAJB11, ERP29, SELENOT, FKBP9, LRPAP1, LRRC59, TMED10, SAR1A, CRABP2, SAR1B, MGST3, PSEN1, HACD3, HSP90B1, UGT8, VTN…	3518	1.63106	3.72191e-10
GOTERM_CC_DIRECT	GO:0005789	endoplasmic reticulum membrane	146	3.72449	1.0601e-07	ERO1B, VKORC1L1, RTCB, CLSTN1, CISD1, CISD2, ZDHHC6, MSMO1, PLOD2, PLOD1, CLGN, FAM134C, BSG, ARL6IP5, BCAP29, SEC62, RAB2A, ALG8, LMAN1L, ATG9A, DNAJB12, MOGS, DNAJB14, ALG12, ALG11, DPM1, POR, SELENOS, TMX2, SELENOT, SLC27A4, LRRC59, TMED10, LMAN2L, RPN2, TEX264, UBA5, EIF5A2, SEL1L, PSEN2, PSEN1, HACD3, HACD2, RTN4, HSP90B1, ZMPSTE24, PTDSS2, FLRT3, RDH11, VTI1A, SSR1, SCAP, RNF170, MLEC, KDSR…	3518	1.48739	4.30257e-06
GOTERM_CC_DIRECT	GO:0005794	Golgi apparatus	138	3.52041	1.30934e-05	APP, SCOC, CASC4, GOLIM4, ZDHHC6, GCC2, PWP1, GOLGA2, NDST1, GOLGA4, RAB41, DACH1, CHEK2, GOLGA1, TRAPPC12, LOC419409, TRAPPC11, FAM3C, RPS12, SLC30A7, RAB2A, MMGT1, LMAN1L, TANGO2, COG2, TSC2, ADAM10, COG1, FEZ1, WDFY1, TBC1D23, OPTN, TMEM87B, COPA, TMED10, SAR1A, PDXDC1, SAR1B, UBA5, ARL1, GLT8D1, PSEN1, SNX1, PRRC1, PDCD10, MYO6, VTI1A, RAB6A, AP1M1, VTI1B, ATP6V0A1, SPECC1, TRAPPC3, RABGAP1L,…	3518	1.39278	0.000343338
GOTERM_CC_DIRECT	GO:0005730	nucleolus	125	3.18878	2.40423e-13	RPL5, FMR1, EIF4A3, THUMPD3, PWP2, PWP1, TXN2, RPS14, RPS6KA3, RPS17, RPS10, RPS13, RPS12, DDX18, MED1, RPS7, RPS6, CASK, IMP4, GTPBP4, JMJD6, FTSJ3, EEF1A1, EBNA1BP2, PSPC1, NCL, XRN2, WDFY1, SBDS, NHP2, WDFY3, PPID, DDX5, PRKDC, DDX1, NOP2, NOLC1, NMD3, RPF2, CDKN2AIP, PDCD11, GAR1, SURF6, SPTBN1, MDN1, N4BP1, HSPA8, NOP14, NOP16, PNO1, PA2G4, MINA, RCL1, POLA1, TBL3, LSM6, ZZZ3, EIF6, RIOX1, U…	3518	1.83463	2.06326e-11
GOTERM_CC_DIRECT	GO:1990904	ribonucleoprotein complex	110	2.80612	2.07863e-34	RPL4, RPL5, RPL30, RPL3, RPL32, RPL34, FMR1, PHAX, HNRNPR, RPL10A, EPRS, RPL6, SNRPD1, RPL36, RPL38, RPS13, DDX17, USP7, RPS7, RPS8, RPL23, RPS6, RPL22, DYRK1A, MRPS18A, HNRNPKL, RBMXL1, DKC1, NHP2, RPL27, SRSF5, SRSF6, UBA52, DDX5, MRPL18, MRPL14, MRPL12, MRPL13, MRPL10, SRSF5A, G3BP1, GAR1, G3BP2, RBM12, EEFSEC, HSPA8, XRCC6, LSM1, MRPL27, NFATC2, LARP7, MRPL28, EEF2, MRPL24, RPS26, HNRNPM, RPS…	3518	2.99541	3.92446e-32
GOTERM_CC_DIRECT	GO:0005840	ribosome	95	2.42347	1.30535e-35	MRPS17, RPL4, RPL5, RPL30, RPL3, LOC107049046, RPL32, RPL31, MRPS11, RPLP1, RPP30, RPL34, MRPS10, MRPL37, RPL8, RPL10A, RPL9, RPL6, DDA1, MRPL33, RPS15, RPS14, MRPL3, MRPL42, MRPL2, RPS17, RPS16, RPL18A, RACK1, RPL36, RPL35, RPLP2, RPL38, SLC37A4, RPS13, RPS12, RPS7, RPL21, MRPS25, RPS8, RPL23, MRPS23, RPL22, RPS6, MRPS21, MRPS18A, RPS3A, MRPS7, MRPL46, MRPS6, MRPL43, MRPS5, MRPS9, RPL37A, RPL27,…	3518	3.31713	3.08062e-33
GOTERM_CC_DIRECT	GO:0048471	perinuclear region of cytoplasm	83	2.11735	3.05535e-11	CYFIP2, PYGB, CYFIP1, HSP90AB1, YWHAB, FAF1, MTMR14, USP33, FMR1, HMGB2, CASC3, SLK, LAMP1, RACK1, DNM1L, SLC30A7, TPD52, UNC45A, HSP90AA1, TRAPPC2L, EXOC8, GGPS1, PRKCD, STX7, TSC2, DICER1, ACTN4, RANGAP1, EPN3, TRAF6, MCM3, PICK1, OPTN, VAMP3, PAFAH1B1, MTPN, SEC23A, ANP32A, SRC, DCUN1D3, PSEN2, TWF2, PSEN1, HSP90B1, NDOR1, BAG5, SPAST, DNAJB6, MYO6, IGF2BP1, UBQLN1, MAP7, EIF4H, PSMF1, PDLIM4,…	3518	1.98546	2.06018e-09
GOTERM_CC_DIRECT	GO:0016607	nuclear speck	81	2.06633	3.16154e-16	ELL, HP1BP3, EIF4A3, SRP54, HNRNPU, HIKESHI, CASC3, PRPF19, NR3C1, PNN, DACH1, BASP1, VPS72, CWC22, MAGOH, DHX15, UNC45A, DDX17, ATPAF2, PNISR, IK, RBM14, THOC1, TFIP11, PLRG1, CDC40, THOC7, SRRM1, PRPF4, SFPQ, PRPF18, PSPC1, THRAP3, HEATR5B, PRPF3, SRSF2, BMP2K, LUC7L3, SRSF3, SNRPA1, FAM76A, PLCB1, RBM23, SLU7, CBLL1, LUC7L2, FYTTD1, PRKAA1, DDX5, POLDIP3, WBP4, SRSF1, ARHGAP18, PLA2G6, BCLAF1,…	3518	2.36965	3.73062e-14
GOTERM_CC_DIRECT	GO:0005743	mitochondrial inner membrane	75	1.91327	9.57112e-10	SLC25A3, NDUFA11, TAMM41, NDUFA12, HCCS, GHITM, COX6A1, PHB2, OPA1, NNT, MPC2, UQCRFS1, TIMM17B, EFHD1, CKMT1B, ENDOG, NDUFC2, BCS1L, SDHA, SDHB, PISD, NDUFS5, NDUFS4, YME1L1, NDUFS1, SLC25A5, SLC25A12, SLC25A4, VCL, SLC25A13, SLC25A6, GCDH, FECH, NDUFB10, COX15, SRC, ABCB7, NDUFB4, TIMM9, NDUFB3, PSEN2, ETFDH, TIMM13, PSEN1, TIMM10, ATP5O, COX5A, PARL, TMEM70, HSPD1, LDHB, TIMM23B, ATP5E, RPS3, …	3518	1.94449	4.51757e-08
GOTERM_CC_DIRECT	GO:0005874	microtubule	56	1.42857	0.0012109	OPA1, KIF5C, KIF5B, STMN1, KIF13B, DYL1, KIF1B, KIF1A, DNM1L, NDEL1, DYNC2H1, NUDC, DST, MAP1S, SHROOM2, TUBG1, MID1, DYNLL2, DNM1, DYNC1LI1, DYNC1LI2, KIF2A, KATNAL1, MAP1B, TCP1, MAP1A, MAPRE3, MAPRE1, MAPRE2, PAFAH1B1, MACF1, DCTN2, STAU2, DCTN1, TUBGCP2, KATNB1, CAMSAP1, CAMSAP2, KLC2, SPAST, KIF3B, DPP9, MAP2, KIF3A, MAP7, MAP4, CCT5, DYNC1H1, HOOK3, TBCA, TPPP3, DLG1, APC, HOOK1, TUBGCP3, D…	3518	1.48752	0.0154471
GOTERM_CC_DIRECT	GO:0005759	mitochondrial matrix	56	1.42857	2.77007e-13	OAT, FECH, FASTKD2, NDUFA10, NUDT1, AK3, LOC101750690, ETFA, TBRG4, FARS2, HSPD1, HMGCL, PDPR, ACADL, GRPEL1, PITRM1, BLOC1S1, FASTK, C1QBP, LONP1, PDK3, IARS2, PCK2, PDK1, MCCC2, MDH2, GLRX5, GOT2, TIMM44, SOD2, HSPE1, REXO2, CLPX, CS, SUPV3L1, GLUD2, TMLHE, BDH1A, LACTB2, BOLA3, TRMT5, ACO2, C26H6ORF125, ISCU, BCL2L1	3518	2.55226	2.17912e-11
GOTERM_CC_DIRECT	GO:0005681	spliceosomal complex	47	1.19898	1.7814e-17	DDX5, RBM8A, GEMIN2, U2AF1, DDX41, PRPF19, PRPF8, RBM3, EFTUD2, PNN, ZMAT2, TRA2B, TRA2A, CWC22, DHX15, DHX38, SNRPD3, HNRNPA1, CTNNBL1, BCAS2, SF3A3, RBM17, SF3A1, AQR, BUD31, CDC5L, TFIP11, LSM5, WBP11, HNRNPKL, LSM4, DNAJC17, SRRM1, LSM8, HNRNPK, LSM6, SNW1, PRPF18, RBMXL1, CLNS1A, PRPF3, NCL, SRSF2, SNRPE, ZNF830, SLU7, RBM22	3518	3.28222	2.80273e-15
GOTERM_CC_DIRECT	GO:0005768	endosome	46	1.17347	0.000319982	WASHC4, VPS29, LRPAP1, RAB3A, SNX32, VPS26A, VPS26B, CLINT1, DSCR3, SNX1, SNX2, SPAST, SNX27, GPC1, LEPROTL1, PACSIN2, CLVS2, TOM1, FLOT2, YKT6, RAB8A, SNX5, ATP9A, VPS16, RAB8B, PACSIN1, EPHA4, VPS18, RAB4A, PDCD6IP, M6PR, RABL2A, COMMD1, TMEM175, EPN2, EPN3, RAB10, DOPEY2, TOM1L2, RABEP1, RAB12, GRB2, STAMBP, OCIAD2, PI4K2A, ARF6	3518	1.64601	0.00495186
GOTERM_CC_DIRECT	GO:0000785	chromatin	45	1.14796	0.00167025	SUV39H2, PRKAA1, SETD3, KDM3B, PCNA, SET, HMGB2, CHD5, EHMT1, PDS5B, PDS5A, CHD2, SMC2, SIN3B, SIN3A, BASP1, RAD21, WHSC1, GABPA, TGM2, HMGN1, BRD4, NELFE, NCOA1, BRD3, BRD2, PARP1, BUD31, HMGA1, SMARCA5, NFATC2, NAP1L1, SMARCA1, HNRNPKL, NAP1L4, POLA1, STAG1, SFPQ, MAU2, HNRNPK, STAG2, HAT1, CHMP2A, PLCB1, RAN	3518	1.54633	0.0199584
GOTERM_CC_DIRECT	GO:0005765	lysosomal membrane	44	1.12245	0.00426988	ATP6V1A, TMEM55A, SEH1L, ABCB6, SPPL2C, WDR41, PSEN2, PSEN1, FLCN, LAMP1, TLDC1, ATP6V1H, LRRC8A, BORCS7, CTSD, ATP6V1C1, BORCS5, VPS16, VTI1B, HSPA8, SEC13, MIOS, VPS33A, CCZ1, TSC2, MCOLN1, TMEM175, MTOR, CLCN7, CLCN6, LMBRD1, VAMP7, OSTM1, RRAGC, VPS41, CHMP2A, LAMTOR2, LAMTOR1, ATP6V0D1, LAMTOR3, PI4K2A, ARL8A, RAB7A, CHMP5	3518	1.48835	0.0428805
GOTERM_CC_DIRECT	GO:0015629	actin cytoskeleton	43	1.09694	0.00744819	MACF1, FLII, ARPC1B, ARPC1A, ARPC5L, TWF1, PDXP, CAPG, CNN3, LIMD2, CNN2, LIMA1, SCIN, MPRIP, CALD1, CFL2, MYO6, CTNNA1, STK38L, CTNNA2, VILL, PDLIM7, SVIL, PPP1R12A, GSN, TPM2, TPM1, MYO5A, DSTN, ARPC4, ARPC5, PARVB, BAIAP2, SRCIN1, MYO1B, MYO1C, ARPC2, PEAK1, FSCN1, MYH9, EZR, RAB5A, VCL	3518	1.45452	0.0669627
GOTERM_CC_DIRECT	GO:0005764	lysosome	42	1.07143	0.00150836	SCARB2, ASAH1, WDR48, WDR45B, HEXB, HEXA, CTSZ, PRCP, CTSV, GNS, SNX1, RB1CC1, PSAP, PIP4K2A, ACP2, AGA, GUSB, CTSD, CTSC, CTSB, HSPA8, VPS33A, FUCA2, NAGA, PRDX6, TMEM175, PLA2G15, RRAGA, RRAGC, MAN2B2, NPC2, VMA21, PPT1, PLEKHM2, RAB9A, TPP1, LAMTOR1, PLBD2, RAB9B, ADA, RAB7A, LAMTOR5	3518	1.58129	0.0187354
GOTERM_CC_DIRECT	GO:0032991	macromolecular complex	41	1.04592	0.000145778	FEN1, TES, HSP90AB1, LDB1, PSMD14, SRC, CTR9, NR3C1, STRN3, ZMPSTE24, PAK1, TTR, DPH1, DPH2, UBQLN1, DNM1L, SLC12A7, CRTAP, HSP90AA1, ADSL, WARS, DTNA, ANXA2, SPINK5, SORD, P3H1, MPP5, CKAP5, BCR, PDCL3, CTU2, TFCP2, ALB, MYH9, PKN2, STRN, ANP32B, PPIB, RBM23, CRK, VCL	3518	1.75761	0.00254842
GOTERM_CC_DIRECT	GO:0071013	catalytic step 2 spliceosome	39	0.994898	2.86222e-14	ZCCHC8, ISY1, DDX5, SF3B3, DHX8, EIF4A3, PPWD1, HNRNPU, CWC27, PRPF8, SYNCRIP, PNN, SNRPD2, PUF60, SNRPD1, MAGOH, CWC22, DHX38, SNRPD3, HNRNPA1, SF3B1, BCAS2, SF3A3, SF3A1, AQR, PPIL1, HNRNPA3, SF3A2, TFIP11, PLRG1, CWC15, CDC40, SRRM1, PHF5A, PRPF6, HNRNPA2B1, SNRPGP15, SNRPF, PPIL3	3518	3.2473	3.00215e-12
GOTERM_CC_DIRECT	GO:0012505	endomembrane system	39	0.994898	1.65156e-05	STX12, LRPAP1, RAB5B, POGLUT1, RAB5C, STX16, CCDC25, NENF, TOR1AIP1, AGPAT4, RAB41, PGRMC1, PGRMC2, KDELC1, STX3, STX2, RAB6A, CDK5RAP3, WLS, APLP2, STX8, STX7, CNPY3, LEMD2, NRBP1, TMEM199, VMP1, IFT22, RAB14, IMPAD1, PARD3, CDC42EP4, RAB18, RABL3, TMCC3, TSNARE1, CLPTM1L, TMCC1, RAB5A	3518	1.94091	0.000421372
GOTERM_CC_DIRECT	GO:0005741	mitochondrial outer membrane	39	0.994898	1.09387e-07	ATF2, ABCB6, CISD1, CISD2, MFF, RNF5, AGPAT4, GK2, FUNDC2, RHOT2, PGRMC1, RHOT1, SAMM50, OPA1, MSTO1, FUNDC1, MFN2, BAK1, DNM1L, BID, MARCHF5, SH3GLB1, ATAD1, CYB5B, BNIP3L, CYB5A, SH3GLB2, CPT1A, GDAP1, NIPSNAP2, ARMC1, QTRT2, GPAM, PTRH2, VDAC3, VDAC2, VDAC1, MGARP, BCL2L1	3518	2.28189	4.30257e-06
GOTERM_CC_DIRECT	GO:0022625	cytosolic large ribosomal subunit	38	0.969388	2.55851e-16	RPL4, RPL5, RPL30, RPL3, LOC107049046, RPL32, RPL31, RPLP1, RPL12, RPL34, RPL11, RPLP0, ZCCHC17, RPL8, RPL10A, RPL9, RPL6, RPL7, RPL7A, RPL18A, RPL14, RPL36, RPL13, RPL35, RPLP2, RPL38, RPL15, RPL19, RPL21, RPL23, RPL35A, RPL23A, RPL7L1, RPL27A, RPL37A, RPL24, RPL27, RPL26L1	3518	3.57674	3.45033e-14
GOTERM_CC_DIRECT	GO:0005912	adherens junction	36	0.918367	0.00137375	VEZT, CTNND1, LIMD1, ADD1, PDLIM1, CDH6, ARVCF, CCDC85C, CDH2, KIF13B, CTNNA1, CTNNA2, PDLIM5, PDLIM4, PDLIM7, JAG1, JUP, RDX, ERBIN, SHROOM2, TBCD, MPP5, MPP7, AFDN, APC, PARD3, CDH11, MYH9, CTNNB1, TAX1BP3, PKP4, EZR, NECTIN3, VCL, FERMT2, NECTIN1	3518	1.6582	0.017291
GOTERM_CC_DIRECT	GO:0005769	early endosome	36	0.918367	0.00541161	APP, RAB5B, USP10, MGRN1, SNX13, SNX30, TM9SF4, HSPD1, EEA1, SNX27, INPP5F, BLOC1S1, VPS8, PACSIN2, TOM1, FAM21C, CCDC93, WASF2, WLS, VPS16, EPHA4, PTPN1, RABGAP1L, PPP1R21, MMGT1, STX7, TF, EHD3, EHD4, RABEP1, RAB14, SNX17, TOLLIP, WDFY1, ATP6V0D1, VAMP3	3518	1.54327	0.0532141
GOTERM_CC_DIRECT	GO:0005925	focal adhesion	36	0.918367	6.29266e-05	ITGB1, NRP1, RALA, TES, ITGB5, SRC, PXN, ASAP3, ILK, PIK3R2, LPP, ADD1, LASP1, CSRP1, FLRT3, PACSIN2, ANXA6, ITGAV, DST, ACTN1, SRP68, PARVB, NUDT16L1, REXO2, PTK2, CTTN, PEAK1, ZYX, MYH9, TLN2, MAPRE1, TLN1, VCL, BCAR1, FERMT2, LIMS1	3518	1.90086	0.00125839
GOTERM_CC_DIRECT	GO:0005694	chromosome	35	0.892857	0.000274624	TOP2A, SETD2, HP1BP3, SETD7, HMGB3, EHMT1, HMGB1, RPF2, SMC3, SMC4, SMC2, SMCHD1, PGK2, BRD7, ZNF423, ZNF521, GET4, SMARCC1, USP7, XRCC6, SMARCC2, PARP1, BOD1, SSRP1, ACTR8, GNL3, WDR82, MCM3, MCM4, NCAPD2, PIN4, INTS7, HPRT1, TOP1, GLYR1	3518	1.80406	0.00439399
GOTERM_CC_DIRECT	GO:0030027	lamellipodium	33	0.841837	8.05946e-06	ITGB1, CYFIP1, ILK, PDXP, MYLK, SNX1, SNX2, CAPZB, CDH2, PODXL, IGF2BP1, WASF1, WASF2, PDLIM4, PHACTR4, CARMIL1, SWAP70, ACTN1, CDC42BPB, PARVB, CDC42BPA, LOC107056280, SHTN1, PIK3CA, CTTN, ABI2, APC, FSCN1, CTNNB1, PKN2, ARHGEF7, DBN1, ARHGEF6	3518	2.13255	0.000217375
GOTERM_CC_DIRECT	GO:0014069	postsynaptic density	32	0.816327	0.00189937	RPL12, FMR1, CLSTN1, PTEN, AKAP5, ADD3, RPL8, GPHN, RTN4, ADD1, FXR1, RPS14, CAPZB, CDH2, PALM, HOMER3, PAK2, SPTBN1, RPS13, HOMER2, ERBIN, TSC2, SRCIN1, DCLK1, LOC107056280, BCR, GAP43, DLG1, PICK1, TAX1BP3, EIF3E, DBN1	3518	1.68965	0.0220524
GOTERM_CC_DIRECT	GO:0031901	early endosome membrane	30	0.765306	3.47134e-05	SH3GL3, RAB5B, RAB5C, ABCB6, SNX12, SNX3, RAB21, GGA1, SNX1, SNX2, GGA3, WDR91, TOM1, PDLIM4, ATP9A, APPL2, SH3GL1, APPL1, VTI1B, EPHA4, TMEM30A, ANXA1, MMGT1, OCRL, STAM, ZFYVE16, RAB14, HGS, VPS41, STAM2	3518	2.09503	0.000799254
GOTERM_CC_DIRECT	GO:0005643	nuclear pore	30	0.765306	3.12035e-10	NUP205, ENY2, NUP107, NUP188, AAAS, NUP160, BICD2, XPO4, NUP42, TPR, NUP62, NUP88, RAE1, NUP214, NDC1, RANBP1, RANBP3, NUP133, NUP155, XPO7, NUP153, NUP93, LOC776067, XPOT, NUP50, CHMP2A, NUP54, NUP98, NUP58, CHMP5	3518	3.09267	1.84101e-08
GOTERM_CC_DIRECT	GO:0010008	endosome membrane	29	0.739796	0.000274331	VPS29, VAC14, SRC, SPPL2C, EGFR, SNX1, SNX2, LAMP1, VPS53, WDR91, TOM1, CTSD, RAB8A, APPL2, APPL1, VTA1, AP3D1, DNAJC13, WIPI1, MCOLN1, TMEM175, RAB10, ACAP2, EHD3, EHD4, ABHD17B, RAB35, PLEKHM2, ITM2B	3518	1.93173	0.00439399
GOTERM_CC_DIRECT	GO:0098978	glutamatergic synapse	29	0.739796	0.0493063	NAPA, SH3GL3, GSK3A, CLSTN1, PSEN1, CPLX2, CPLX1, CDC42, CDH6, PURA, PPP3CB, FLRT3, PAK2, SH3GL1, DLGAP4, ATAD1, ACTN1, FBXO2, CPSF2, MAPK14, BCR, DLG1, DLG3, PRKAR1A, CTNNB1, PLCB1, AGRN, PAFAH1B1, ADGRL3	3518	1.39514	0.252963
GOTERM_CC_DIRECT	GO:0000932	P-body	29	0.739796	3.96534e-06	DDX6, YBX1, LIMD1, EDC3, EDC4, POLR2D, IGF2BP1, IGF2BP3, DCPS, YTHDF1, LSM1, RC3H1, PUM1, LSM4, PATL1, TNRC6C, LSM6, CNOT7, AGO3, CNOT1, AGO1, CNOT2, AGO2, DCP1A, CNOT9, SQSTM1, TNRC6A, TNRC6B, DCP1B	3518	2.32523	0.000116978
GOTERM_CC_DIRECT	GO:0005762	mitochondrial large ribosomal subunit	28	0.714286	4.63676e-10	MRPL19, MRPL38, MRPL17, MRPL58, MRPS30, MRPL15, MRPL37, MRPL12, MRPL13, MRPL10, MRPL32, MRPL55, MRPL41, MRPL3, MRPL20, MRPL42, MRPL40, NSUN4, MRPL27, MRPL28, MRPL47, MRPL23, MRPL46, MRPL43, MRPL21, MRPL44, MRPL22, MRPL50	3518	3.19033	2.43172e-08
GOTERM_CC_DIRECT	GO:0031902	late endosome membrane	27	0.688776	0.000736145	TMEM55A, GOSR2, VPS4B, VPS4A, LAMP1, MVB12B, WDR91, VTI1A, VPS36, VPS16, VTI1B, YIPF1, TMEM30A, VPS33A, VPS37C, VPS37B, SNF8, VAMP7, VPS41, CHMP2A, CHMP4B, LAMTOR2, LAMTOR1, CHMP6, LAMTOR3, ARL8A, RAB7A	3518	1.88553	0.0102194
GOTERM_CC_DIRECT	GO:0005747	mitochondrial respiratory chain complex I	27	0.688776	8.10186e-08	NDUFB9, NDUFB8, NDUFA13, NDUFB6, NDUFB10, NDUFA11, NDUFB5, NDUFA12, NDUFB4, NDUFB3, NDUFA10, NDUFV3, NDUFV2, NDUFA8, NDUFA6, NDUFA5, NDUFA4, NDUFA2, NDUFC2, NDUFS8, NDUFS7, NDUFS6, NDUFS5, NDUFS4, NDUFAB1, NDUFS3, NDUFS2	3518	2.7834	3.47644e-06
GOTERM_CC_DIRECT	GO:0032040	small-subunit processome	27	0.688776	1.01246e-06	WDR3, NOC4L, PWP2, RRP9, RPS14, RPS17, RPS16, RPS15A, PDCD11, RPS27A, UTP14A, RPS13, RPS12, NOP56, NOP58, NOP14, WDR36, RPS7, UTP4, PNO1, UTP3, RPS6, IMP4, UTP18, TBL3, RPS28, MPHOSPH10	3518	2.54136	3.29573e-05
GOTERM_CC_DIRECT	GO:0042995	cell projection	25	0.637755	0.0358256	MACF1, TENM4, ITSN1, PTEN, NUBP1, CDC42, SCIN, CCT8, SPTAN1, SPTBN1, SH3GL1, ACTR3, SLC2A14, ACTR2, DST, ACTN1, ARPC4, ACTN4, PTK2, COQ6, ENAH, ARPC2, VIM, OGT, VCL	3518	1.48279	0.204966
GOTERM_CC_DIRECT	GO:0005819	spindle	25	0.637755	0.00191557	DCUN1D5, CLTC, HSPB1, KATNB1, NR3C1, PRPF19, FLCN, MAEA, SPAST, RPS3, NDEL1, NUDC, SEPTIN2, CSNK1A1, NSUN2, TUBG1, MZT2B, KIF2A, ARL2BP, ZW10, SPECC1L, MYH9, ANAPC5, MMS19, ARL8A	3518	1.83463	0.0220524
GOTERM_CC_DIRECT	GO:0005911	cell-cell junction	24	0.612245	0.0136193	YAP1, MPP1, MAGI3, PRKCD, CASK, PDXP, LIN7C, MPP6, HSPG2, MPP7, CDC42, PAK1, CDH2, FLRT3, PTK7, PDZD11, CDH11, FSCN1, DCHS1, WASF2, PAK2, VCL, LIMS1, ADGRL3	3518	1.62365	0.0966252
GOTERM_CC_DIRECT	GO:0031965	nuclear membrane	24	0.612245	0.0239923	NDC1, IPO13, NUP205, LYPLA1, NUP107, NUP155, MRPS23, INTS2, TXLNG, NOC4L, PLRG1, TOR1AIP1, EGFR, NUP93, XPO1, SPAST, NUP42, NUP85, RB1CC1, MYO6, RRP12, NUP98, GAPDH, BCL2L1	3518	1.55095	0.152005
GOTERM_CC_DIRECT	GO:0022627	cytosolic small ribosomal subunit	23	0.586735	8.00464e-10	RPS7, RPS8, RPS6, RPS27L, RPS3A, EIF2S1, RPS15, RPS26, RPS14, RPS28, RPS27, RPS16, RPS15A, RPS3, RPS20, RPS2, RPS27A, RPS10, RPS21, RPS13, RPS12, EIF2A, RPS23	3518	3.55657	3.97704e-08
GOTERM_CC_DIRECT	GO:0070062	extracellular exosome	23	0.586735	0.00117557	ANXA1, ACOT7, CD81, HSPA4, NSUN2, CLTC, FN1, YBX1, DICER1, HSPD1, PPA2, PPA1, MAN1A2, TOLLIP, HNRNPA2B1, CLTCL1, TAB3, ALDOB, CD47, PROM1, ITM2A, ITM2B, NUCB2	3518	1.95262	0.0152018
GOTERM_CC_DIRECT	GO:0000776	kinetochore	23	0.586735	0.0220446	SEH1L, PPP1R12A, CSNK1A1, DCTN1, HNRNPU, LRWD1, PSEN1, CKAP5, DYNC1LI1, XPO1, CFDP1, APC, SIN3A, ZW10, ZNF207, CHMP2A, BUB3, MAD1L1, CLASP1, NDEL1, CHMP5, MAD2L1, PAFAH1B1	3518	1.5807	0.141566
GOTERM_CC_DIRECT	GO:0015630	microtubule cytoskeleton	23	0.586735	0.00779605	PRKCI, SEPTIN2, MAST2, ARL3, CKAP2, SRA1, HN1, NAV1, TBCA, SEPTIN9, PLA2G6, SEPTIN11, SEPTIN8, DNAJA1, SPAST, MAP7D3, KATNAL1, TAOK1, MAP7D1, VPS41, MAP7, CHP1, GAPDH	3518	1.71696	0.069429
GOTERM_CC_DIRECT	GO:0030018	Z disc	23	0.586735	0.0121379	PPP1R12A, GGPS1, ACTN1, PSEN2, ATP2B4, HSPB1, PSEN1, ACTN4, PDLIM1, PPP3CB, CSRP2, CAPZB, CSRP1, SMN, DNAJB4, CAPZA1, CAPZA2, CTNNB1, STUB1, PDLIM5, PDLIM4, VCL, PDLIM7	3518	1.65973	0.0895167
GOTERM_CC_DIRECT	GO:0031201	SNARE complex	22	0.561224	1.7868e-05	STX12, STX16, GOSR2, STX8, STX18, GOSR1, STX7, CPLX2, USE1, CPLX1, NAPG, VAMP7, BNIP1, VTI1A, STXBP5, TSNARE1, STX3, STX2, SEC22B, SNAP29, VAMP3, VTI1B	3518	2.50669	0.000432496
GOTERM_CC_DIRECT	GO:0005788	endoplasmic reticulum lumen	21	0.535714	0.00011576	PDIA3, HSPA5, SELENOF, PDIA6, SUMF2, HSP90B1, PDIA4, MINPP1, ERLEC1, TMEM43, KDELC1, P4HA1, P4HA2, SERPINH1, ERP29, CALR, P4HB, UGGT2, PPIB, UGGT1, TXNDC5	3518	2.33139	0.00206183
GOTERM_CC_DIRECT	GO:0005777	peroxisome	21	0.535714	0.0384786	GSTK1, HSDL2, ABCD3, EPHX2, IDH1, IDH2, HSD17B4, CROT, MFF, SOD1, HMGCL, SCP2, ACOX1, DHRS7B, AGPS, CAT, FAR1, HACL1, ACAA1, DECR2, DNM1L	3518	1.54109	0.211185
GOTERM_CC_DIRECT	GO:0098793	presynapse	21	0.535714	0.00717193	NAPA, ATP6V1A, NLGN3, SH3GL3, HIP1, UNC13A, STXBP1, FMR1, SNAP23, PSEN1, LIN7C, FXR1, SYNJ1, PDZD11, DNAJC5, TBC1D24, ERC1, SNAP29, APBA2, SH3GL1, ATP6V0A1	3518	1.78283	0.065099
GOTERM_CC_DIRECT	GO:0010494	cytoplasmic stress granule	20	0.510204	3.63745e-05	EIF4A2, DDX6, YTHDF1, TIA1, SSB, NUFIP2, PABPC4, FMR1, LARP4B, LARP4, EIF2S1, TIAL1, LARP1, MCRIP1, CAPRIN1, OGFOD1, DHX36, IGF2BP1, IGF2BP3, TARDBP	3518	2.5469	0.000817561
GOTERM_CC_DIRECT	GO:0005811	lipid particle	20	0.510204	0.00177572	RAB5C, RAB1B, VPS13A, ACSL4, ACSL3, PRPF19, HSD17B11, LSS, PISD, SCCPDH, TRAF6, RAB18, ATG2A, PLIN4, PLIN2, APOB, GAPDH, RAB7A	3518	2.01383	0.0209534
GOTERM_CC_DIRECT	GO:0071011	precatalytic spliceosome	20	0.510204	5.85519e-07	SF3B5, RBM17, PRPF38A, ZFR2, STRBP, WBP4, PLRG1, CRNKL1, SMU1, LSM8, PHF5A, PUF60, SNRPD2, SNRPD1, SNRNP27, SNRPE, SNRPD3, SNRPGP15, SMNDC1, BCAS2	3518	3.09267	1.97404e-05
GOTERM_CC_DIRECT	GO:0005884	actin filament	19	0.484694	0.0137159	TPM4, TPM3, TPM2, ACTN1, TPM1, TWF2, TWF1, LOC107056280, PAK1, DIAPH2, ACTC1, CTTN, MYO6, COTL1, PLS3, EZR, PDLIM7, DBN1, PLS1	3518	1.75032	0.0966252
GOTERM_CC_DIRECT	GO:0016592	mediator complex	19	0.484694	0.000241476	MED1, MED8, MED16, MED4, MED18, MED29, MED28, MED17, MED12, MED22, BCLAF1, MED14, MED13, MED24, MED30, THRAP3, MED21, MED31, MED20	3518	2.35043	0.00399918
GOTERM_CC_DIRECT	GO:0000502	proteasome complex	19	0.484694	2.14214e-09	USP14, PSMD12, PSMD11, PSMD13, ADRM1, RAD23A, UBE3A, RAD23B, PSMC5, PSMC6, PSMD7, PSMC3, PSMD2, PSMC1, PSMC2, PSMD3, PSMD1, PSMF1, PAAF1	3518	3.91738	9.62944e-08
GOTERM_CC_DIRECT	GO:0001726	ruffle	19	0.484694	5.18714e-05	MTMR14, ACTN1, ARHGAP18, BAIAP2, PAK1, CLIP1, ACAP2, CTTN, PODXL, MYO6, FSCN1, MYH9, TLN2, TLN1, RAB5A, WASF2, APPL2, APPL1, ARF6	3518	2.57078	0.00113876
GOTERM_CC_DIRECT	GO:0071005	U2-type precatalytic spliceosome	19	0.484694	3.91113e-10	SF3B4, SF3A3, SF3B5, SF3A1, IK, SF3B3, PRPF38A, WBP4, SMU1, EFTUD2, PHF5A, MFAP1, CWC22, SNRPA1, SNRPE, BUD13, SNRPF, SNRPGP15, SF3B1	3518	4.11325	2.17183e-08
GOTERM_CC_DIRECT	GO:0001725	stress fiber	18	0.459184	0.00669414	PPP1R12A, DCTN4, ACTN1, PXN, ILK, LPP, MYLK, PDLIM1, CSRP1, CALD1, FSCN1, ZYX, MYH9, PDLIM5, PDLIM4, VCL, FERMT2, PDLIM7	3518	1.90086	0.0613521
GOTERM_CC_DIRECT	GO:0030864	cortical actin cytoskeleton	17	0.433673	0.00079655	CAP1, WDR1, ACTN1, SLC2A1, SHROOM2, ACTN4, LOC107056280, EEF1A1, CTTN, CDH2, COTL1, SPTAN1, SPTBN1, LLGL1, PDLIM7, DBN1, LLGL2	3518	2.30017	0.010742
GOTERM_CC_DIRECT	GO:0005793	endoplasmic reticulum-Golgi intermediate compartment	17	0.433673	0.00079655	LRPAP1, TMED10, HSPA5, LMAN2L, LMAN1L, SURF4, FN1, GOLGB1, LMAN2, CHP1, COPG2, COPG1, PROM1, TMED7, SEC22B, TMED5, NUCB2	3518	2.30017	0.010742
GOTERM_CC_DIRECT	GO:0055038	recycling endosome membrane	17	0.433673	0.0322738	ATG9A, SCAMP1, SCAMP3, RAB11A, SCAMP2, RAB10, SCAMP4, DYNC1LI1, RAP2A, EHD3, EHD4, ABHD17B, PACSIN2, PDLIM4, ATP9A, VTI1B, ARF6	3518	1.67285	0.190416
GOTERM_CC_DIRECT	GO:0030054	cell junction	16	0.408163	0.0438073	MACF1, GTF2A2, DTNA, MIOS, SRC, ACTN1, ACTN4, GJA1, OCLN, CTTN, BASP1, GID8, WDFY1, LOC107050955, SPTAN1, SPTBN1	3518	1.64942	0.228476
GOTERM_CC_DIRECT	GO:0000781	chromosome, telomeric region	16	0.408163	0.00262343	FEN1, ATRX, THOC1, RPA2, TFIP11, LRWD1, TERF2, THOC7, SMG6, RBBP4, CHEK2, DHX36, HAT1, POT1, NBN, RBBP7	3518	2.16487	0.0284657
GOTERM_CC_DIRECT	GO:0016363	nuclear matrix	16	0.408163	8.05536e-05	DNMT3A, PRKCD, AKAP8L, CASK, HNRNPU, PHB2, POLA1, SFPQ, PHF5A, MAEA, XPOT, PSPC1, BASP1, RAD21, CFL2, VIM	3518	2.77103	0.00155189
GOTERM_CC_DIRECT	GO:0030426	growth cone	15	0.382653	0.00106657	COPA, PTPRS, FKBP15, EXOC8, FMR1, LIMK1, PSEN2, ELAVL4, THY1, PSEN1, FXR1, BASP1, FSCN1, IGF2BP1, DBN1	3518	2.40541	0.0139839
GOTERM_CC_DIRECT	GO:0005622	intracellular	15	0.382653	0.0484213	CAMK1D, DHX8, YTHDC2, HSPB1, TALDO1, ARHGAP17, DHX40, PROSC, DHX30, PALM, DHX36, DHX15, DHX38, DHX29, CAMK1	3518	1.66528	0.24978
GOTERM_CC_DIRECT	GO:0042470	melanosome	15	0.382653	0.000651088	PDIA3, ITGB1, RAB2A, HSP90AA1, HSP90AB1, HSPA5, TFRC, RAB1B, PDIA6, HSP90B1, LAMP1, ANXA6, PPIB, SEC22B, ATP6V0A1	3518	2.49792	0.00931253
GOTERM_CC_DIRECT	GO:0005758	mitochondrial intermembrane space	15	0.382653	0.0142504	NDUFA8, PNPT1, AGK, CCDC58, AK2, CPOX, REXO2, CHCHD4, NLN, OPA1, ARL2BP, BLOC1S1, ALPL, CIAPIN1, THOP1	3518	1.91018	0.0996471
GOTERM_CC_DIRECT	GO:0005763	mitochondrial small ribosomal subunit	15	0.382653	4.17708e-06	MRPS17, TPD52, MRPS26, MRPS35, MRPS11, MRPS22, MRPS34, MRPS31, MRPS18A, MRPS10, MRPS7, MRPS6, MRPL42, MRPS9, DAP3	3518	3.41821	0.00011949
GOTERM_CC_DIRECT	GO:0005686	U2 snRNP	15	0.382653	3.95328e-07	SF3B4, SF3A3, SF3B5, SF3A1, SF3B3, SF3A2, HTATSF1, PHF5A, SNRPD2, SNRPD1, SNRPA1, SNRPE, SNRPD3, SNRPGP15, SF3B1	3518	3.82035	1.38219e-05
GOTERM_CC_DIRECT	GO:0030136	clathrin-coated vesicle	14	0.357143	0.0110858	HIP1, DENND1A, HIP1R, SNX3, EPN3, LOC101748987, TTR, MYO6, VPS41, CLVS2, SH3BP4, PICALM, VAMP3, AP1M1	3518	2.02054	0.08728
GOTERM_CC_DIRECT	GO:0030687	preribosome, large subunit precursor	14	0.357143	3.35856e-05	WDR37, NIP7, MAK16, WDR12, FTSJ3, BOP1, NSA2, EBNA1BP2, EIF6, LAS1L, PES1, ZNF622, RRP15, MDN1	3518	3.19033	0.00079262
GOTERM_CC_DIRECT	GO:0071007	U2-type catalytic step 2 spliceosome	14	0.357143	3.38379e-07	PPIL1, BUD31, PLRG1, CWC15, PRPF19, CRNKL1, CDC40, EFTUD2, CWC22, SNRPA1, SNRPE, SNRPF, SNRPGP15, RBM22	3518	4.04108	1.22857e-05
GOTERM_CC_DIRECT	GO:1904115	axon cytoplasm	13	0.331633	0.000100805	DYNC1H1, HSBP1, SPG7, AP3M2, BLOC1S5, AP3M1, SPAST, BLOC1S1, KIF3A, MGARP, ACTR10, ARL8A, PAFAH1B1	3518	3.12703	0.00183
GOTERM_CC_DIRECT	GO:0008180	COP9 signalosome	13	0.331633	1.27747e-06	HSPA5, GPS1, COPS7B, COPS7A, COPS4, NCKIPSD, COPS3, COPS5, BASP1, COPS2, MYH9, GRB2, COPS8	3518	4.02047	3.8901e-05
GOTERM_CC_DIRECT	GO:0030139	endocytic vesicle	13	0.331633	0.00226499	RAB5B, RALA, STX7, APOA1, GAPVD1, PIK3C2B, EHD3, EHD4, RABEP1, HEATR5B, MYO6, STAM2, ARF6	3518	2.44724	0.0248622
GOTERM_CC_DIRECT	GO:0070971	endoplasmic reticulum exit site	13	0.331633	0.000100805	SEC23A, SEC24B, SEC24A, SAR1A, SAR1B, SEC16A, PDCD6, MIA2, MIA3, TFG, SEC24C, SEC31B, SEC31A	3518	3.12703	0.00183
GOTERM_CC_DIRECT	GO:0016282	eukaryotic 43S preinitiation complex	13	0.331633	1.27747e-06	EIF1, EIF3M, EIF3K, EIF3L, EIF3I, EIF3J, EIF3G, EIF3H, EIF3E, EIF3F, EIF3D, EIF3A, EIF3B	3518	4.02047	3.8901e-05
GOTERM_CC_DIRECT	GO:0033290	eukaryotic 48S preinitiation complex	13	0.331633	2.31666e-07	EIF2S1, EIF3M, EIF3K, EIF3L, EIF3I, EIF3J, EIF3G, EIF3H, EIF3E, EIF3F, EIF3D, EIF3A, EIF3B	3518	4.32973	8.74769e-06
GOTERM_CC_DIRECT	GO:0030175	filopodium	13	0.331633	0.0371647	FARP1, RDX, BAIAP2, WDR34, CDC42, SHTN1, ABI2, PODXL, PALM, MYO6, FSCN1, IGF2BP1, EZR	3518	1.81569	0.210307
GOTERM_CC_DIRECT	GO:0030117	membrane coat	13	0.331633	0.000100805	COPB2, CLTC, AP3D1, AP1B1, AP3B1, AP2B1, AP4B1, AP3B2, AP2A2, AP1G1, CHMP2A, AP1S2, AP3S1	3518	3.12703	0.00183
GOTERM_CC_DIRECT	GO:0046540	U4/U6 x U5 tri-snRNP complex	13	0.331633	0.000426663	LSM5, EFTUD2, LSM8, PRPF4, LSM6, PRPF6, PRPF18, ZMAT2, SNRPD2, PRPF3, SNRPE, SNRPF, SNRPGP15	3518	2.81433	0.00629327
GOTERM_CC_DIRECT	GO:0030134	ER to Golgi transport vesicle	12	0.306122	0.00331251	SEC23IP, TMED10, LMAN2L, LMAN1L, LMAN2, DDHD2, ERGIC3, TMED7, ERGIC2, TMED5, ERGIC1, SEC31A	3518	2.47413	0.0336238
GOTERM_CC_DIRECT	GO:0042645	mitochondrial nucleoid	12	0.306122	0.000295267	SUPV3L1, LRRC59, DHX30, TRMT10C, POLDIP2, FASTKD2, ELAC2, LONP1, SSBP1, C26H6ORF125, CLPX, POLG	3518	3.05628	0.00464553
GOTERM_CC_DIRECT	GO:0045335	phagocytic vesicle	12	0.306122	0.0117304	CDC42, VAMP7, RAB14, KIF5B, RAB9A, MTOR, APPL2, RAB9B, RAB11A, APPL1, RAB7A, VAMP3	3518	2.16487	0.08728
GOTERM_CC_DIRECT	GO:0005839	proteasome core complex	12	0.306122	4.77133e-06	PSMA5, PSMA6, PSMA3, PSMB4, PSMB5, PSMA4, PSMA1, PSMB2, PSMA2, PSMB3, PSMB1, PSMA7	3518	3.99668	0.000132475
GOTERM_CC_DIRECT	GO:0032587	ruffle membrane	12	0.306122	0.0308629	EPS8, EEF1A1, ITGB1, MYO1C, APC, MYO6, PACSIN2, PDXP, TLN1, GIT1, PACSIN1, ARF6	3518	1.92433	0.183236
GOTERM_CC_DIRECT	GO:0016514	SWI/SNF complex	12	0.306122	0.00198956	SMARCE1, SMARCD1, SMARCD2, SMARCC1, PBRM1, SMARCC2, SMARCD3, SMARCB1, ACTL6A, ARID1A, ARID1B, SMARCA2	3518	2.59784	0.0226282
GOTERM_CC_DIRECT	GO:0005685	U1 snRNP	12	0.306122	1.75822e-05	SNRPD2, SNRPD1, LUC7L3, LUC7L, PRPF40A, SNRPE, SNRPB2, SNRPD3, SNRPF, SNRPGP15, SNRPC, LUC7L2	3518	3.7112	0.000432496
GOTERM_CC_DIRECT	GO:0005689	U12-type spliceosomal complex	12	0.306122	0.00525602	SF3B4, SF3B5, PHF5A, SF3B3, RBMXL1, SNRPD1, DHX15, SNRPD3, ZCRB1, SNRPF, SNRPGP15, SF3B1	3518	2.36167	0.0522282
GOTERM_CC_DIRECT	GO:0005905	clathrin-coated pit	11	0.280612	0.0117421	EPN3, LOC101748987, CTTN, LRP1, MYO6, AP1S2, SH3BP4, VLDLR, AP2M1, PICALM, HSPD1	3518	2.26796	0.08728
GOTERM_CC_DIRECT	GO:0032154	cleavage furrow	11	0.280612	0.0117421	RAB21, RALA, SEPTIN2, ZFYVE19, MYH9, PDXP, PKN2, STAMBP, RAB11A, ARF6, MYLK	3518	2.26796	0.08728
GOTERM_CC_DIRECT	GO:0030127	COPII vesicle coat	11	0.280612	6.03653e-05	SEC23A, SEC13, SEC24B, SEC24A, SAR1A, PEF1, SAR1B, PDCD6, SEC24C, SEC31B, SEC31A	3518	3.66362	0.00125839
GOTERM_CC_DIRECT	GO:0005852	eukaryotic translation initiation factor 3 complex	11	0.280612	0.00039779	EIF3M, EIF3K, EIF3L, EIF3J, EIF3G, EIF3H, EIF3E, EIF3F, EIF3D, EIF3A, EIF3B	3518	3.17514	0.00596053
GOTERM_CC_DIRECT	GO:0032039	integrator complex	11	0.280612	0.00039779	INTS11, INTS12, INTS13, INTS1, INTS2, INTS10, INTS5, INTS4, INTS7, INTS9, INTS6L	3518	3.17514	0.00596053
GOTERM_CC_DIRECT	GO:0005771	multivesicular body	11	0.280612	0.0117421	LAMP1, PRKAR1A, VTA1, CHMP1A, CHMP2A, CHMP3, CHMP4B, CHMP6, CHMP7, TPT1, CHMP5	3518	2.26796	0.08728
GOTERM_CC_DIRECT	GO:0015934	large ribosomal subunit	10	0.255102	6.3986e-05	MRPL30, MRPL2, LOC107049046, RPL27A, RPL27, MRPL15, RPL10A, MRPL32, RPL26L1, MRPL22	3518	3.93612	0.00125839
GOTERM_CC_DIRECT	GO:0005815	microtubule organizing center	10	0.255102	0.0476626	SPECC1, SPECC1L, FGFR1OP, MAPRE3, ALDOB, MAPRE1, MAPRE2, CLASP1, GLG1, CLASP2	3518	1.96806	0.247217
GOTERM_CC_DIRECT	GO:0035371	microtubule plus-end	10	0.255102	0.0114077	CLIP2, LOC100859468, CLIP1, DCTN1, MAPRE3, SLAIN2, TBCB, MAPRE1, CKAP5, MAPRE2	3518	2.40541	0.08728
GOTERM_CC_DIRECT	GO:0005751	mitochondrial respiratory chain complex IV	10	0.255102	0.0251347	COX7A2L, MT-CO1, NDUFA4, COX4I1, LOC107049545, COX7A2, COX6A1, COX6C, COX7C, COX5A	3518	2.16487	0.158181
GOTERM_CC_DIRECT	GO:0030904	retromer complex	10	0.255102	6.3986e-05	SNX3, VPS29, SNX2, SNX12, VPS35, VPS26A, DENND5A, VPS26B, SNX5, RAB7A	3518	3.93612	0.00125839
GOTERM_CC_DIRECT	GO:0071004	U2-type prespliceosome	10	0.255102	0.000524388	SF3A1, SF3A2, DDX42, LUC7L3, LUC7L, PRPF40A, SNRPGP15, SNRPC, SF3B1, LUC7L2	3518	3.33056	0.00761573
GOTERM_CC_DIRECT	GO:0030479	actin cortical patch	9	0.229592	0.00159652	ACTR3, ACTR2, HIP1, GMFB, CFL2, CAPZA1, CAPZA2, HIP1R, DSTN	3518	3.2473	0.019322
GOTERM_CC_DIRECT	GO:0005885	Arp2/3 protein complex	9	0.229592	5.74561e-05	ACTR3, ACTR2, ARPC2, ARPC3, ARPC1B, ARPC1A, ARPC5L, ARPC4, ARPC5	3518	4.32973	0.0012327
GOTERM_CC_DIRECT	GO:0005903	brush border	9	0.229592	0.0105724	PRKCI, MYO1B, CAPZB, ACTN1, CAPZA2, MYH9, DNM1L, VCL, PLS1	3518	2.59784	0.0860378
GOTERM_CC_DIRECT	GO:0030131	clathrin adaptor complex	9	0.229592	0.000228609	AP3M2, AP3M1, AP1B1, AP3B1, AP2B1, AP4B1, AP2A2, AP2M1, AP1M1	3518	3.89676	0.00385369
GOTERM_CC_DIRECT	GO:0030126	COPI vesicle coat	9	0.229592	0.000667602	COPB2, COPA, COPB1, COPG2, COPG1, COPE, COPZ1, PAFAH1B1, ARCN1	3518	3.54251	0.00940621
GOTERM_CC_DIRECT	GO:0033116	endoplasmic reticulum-Golgi intermediate compartment membrane	9	0.229592	0.0169211	RAB2A, VMA21, SURF4, ERGIC3, TMED7, SEC22B, ERGIC2, TMED5, ERGIC1	3518	2.43547	0.114096
GOTERM_CC_DIRECT	GO:0000145	exocyst	9	0.229592	0.0105724	EXOC8, EXOC7, EXOC4, EXOC6B, EXOC3, EXOC6, EXOC5, EXOC2, EXOC1	3518	2.59784	0.0860378
GOTERM_CC_DIRECT	GO:0019898	extrinsic component of membrane	9	0.229592	0.00617171	TRIO, WDR45B, VPS13C, RB1CC1, VPS13D, ATG2A, VPS13A, WIPI1, WIPI2	3518	2.7834	0.0600629
GOTERM_CC_DIRECT	GO:0031941	filamentous actin	9	0.229592	0.0169211	PDLIM1, SPECC1, CARMIL1, SPECC1L, MYO6, MYO5A, PDLIM5, PDLIM4, PDLIM7	3518	2.43547	0.114096
GOTERM_CC_DIRECT	GO:0043229	intracellular organelle	9	0.229592	0.0169211	WDR81, G3BP1, G3BP2, PIK3R4, PTPN12, CDC42BPA, DCP1A, BYSL, DCP1B	3518	2.43547	0.114096
GOTERM_CC_DIRECT	GO:0005871	kinesin complex	9	0.229592	0.0169211	KLC2, KIF2A, KIF3B, KIF5C, KIF3A, KIF5B, KIF1B, KIFAP3, NDEL1	3518	2.43547	0.114096
GOTERM_CC_DIRECT	GO:0005847	mRNA cleavage and polyadenylation specificity factor complex	9	0.229592	0.0105724	CPSF4, CPSF7, CPSF6, CSNK1A1, CPSF3, CSTF2, CPSF2, SSU72, WDR33	3518	2.59784	0.0860378
GOTERM_CC_DIRECT	GO:0016581	NuRD complex	9	0.229592	0.00159652	HDAC2, MTA1, RBBP4, HDAC1, CHD5, RBBP7, MTA2, GATAD2B, GATAD2A	3518	3.2473	0.019322
GOTERM_CC_DIRECT	GO:0034045	pre-autophagosomal structure membrane	9	0.229592	0.00331194	WDR45B, RB1CC1, ATG9A, ATG2A, ULK3, WIPI1, WIPI2, RAB7A, ATG5	3518	2.99751	0.0336238
GOTERM_CC_DIRECT	GO:0008540	proteasome regulatory particle, base subcomplex	9	0.229592	0.000228609	PSMD10, PSMC5, PSMC6, PSMD4, PSMC3, PSMD2, PSMC1, PSMC2, PSMD1	3518	3.89676	0.00385369
GOTERM_CC_DIRECT	GO:0005665	DNA-directed RNA polymerase II, core complex	8	0.204082	0.0157116	POLR2B, POLR2C, POLR2D, POLR2E, POLR2H, POLR2I, POLR2J, POLR2L	3518	2.66445	0.109057
GOTERM_CC_DIRECT	GO:0012507	ER to Golgi transport vesicle membrane	8	0.204082	0.00213241	GOSR2, SEC16A, VMA21, USO1, VTI1A, SCAP, SEC22B, VTI1B	3518	3.46379	0.0236823
GOTERM_CC_DIRECT	GO:0000792	heterochromatin	8	0.204082	0.0380958	TOP2A, CBX5, HDAC1, CBX3, TCP1, CBX1, PSIP1, TNKS1BP1	3518	2.30919	0.210307
GOTERM_CC_DIRECT	GO:0001772	immunological synapse	8	0.204082	0.00903488	DLG1, ALCAM, CD81, PRKAR1A, ARHGDIA, STX7, NPTN, MYH9	3518	2.88649	0.0754772
GOTERM_CC_DIRECT	GO:0000974	Prp19 complex	8	0.204082	0.00213241	ISY1, CDC5L, CWC15, PLRG1, PRPF19, CRNKL1, BCAS2, RBM22	3518	3.46379	0.0236823
GOTERM_CC_DIRECT	GO:0031252	cell leading edge	7	0.178571	0.0379783	SLK, CSRP1, DPP9, CAPRIN1, ACTN1, MYH9, PAFAH1B1	3518	2.52568	0.210307
GOTERM_CC_DIRECT	GO:0030665	clathrin-coated vesicle membrane	7	0.178571	0.0379783	NECAP1, MYO6, AP3B1, AP3B2, ATP6V1D, AP1M1, ATP6V0A1	3518	2.52568	0.210307
GOTERM_CC_DIRECT	GO:0070847	core mediator complex	7	0.178571	0.0132462	MED1, MED14, MED31, MED8, MED4, MED18, MED17	3518	3.03081	0.0947302
GOTERM_CC_DIRECT	GO:0031461	cullin-RING ubiquitin ligase complex	7	0.178571	0.00657792	CUL4A, CAND1, CUL5, CUL3, CUL2, CUL1, CUL4B	3518	3.36757	0.060878
GOTERM_CC_DIRECT	GO:0000791	euchromatin	7	0.178571	0.0379783	TTC37, CREB1, TBP, ELL, DNMT3A, PSIP1, CTNNB1	3518	2.52568	0.210307
GOTERM_CC_DIRECT	GO:0031314	extrinsic component of mitochondrial inner membrane	7	0.178571	0.000848259	COQ4, COQ3, ATP23, COQ8A, COQ7, COQ6, COQ5	3518	4.32973	0.0112783
GOTERM_CC_DIRECT	GO:0061617	MICOS complex	7	0.178571	0.00657792	APOO, C19ORF70, CHCHD3, APOOL, CHCHD6, DNAJC11, IMMT	3518	3.36757	0.060878
GOTERM_CC_DIRECT	GO:0000176	nuclear exosome (RNase complex)	7	0.178571	0.0132462	EXOSC7, EXOSC10, DIS3, EXOSC9, EXOSC8, EXOSC2, EXOSC1	3518	3.03081	0.0947302
GOTERM_CC_DIRECT	GO:0042788	polysomal ribosome	7	0.178571	0.00657792	BTF3, RPS28, RPL18A, RPL31, EIF3H, RPL10A, RPL8	3518	3.36757	0.060878
GOTERM_CC_DIRECT	GO:0005844	polysome	7	0.178571	0.0132462	UNK, AGO1, FMR1, DRG1, HDLBP, NAA35, LARP7	3518	3.03081	0.0947302
GOTERM_CC_DIRECT	GO:0071014	post-mRNA release spliceosomal complex	7	0.178571	0.00657792	ISY1, HNRNPM, MYEF2, CCDC12, CWF19L1, CWF19L2, CRNKL1	3518	3.36757	0.060878
GOTERM_CC_DIRECT	GO:0019773	proteasome core complex, alpha-subunit complex	7	0.178571	0.00657792	PSMA5, PSMA6, PSMA3, PSMA4, PSMA1, PSMA2, PSMA7	3518	3.36757	0.060878
GOTERM_CC_DIRECT	GO:0000159	protein phosphatase type 2A complex	7	0.178571	0.0235066	PTPA, PPP2R5E, PPP2R2D, PPP2R5A, PPP2R5D, PPP2R2A, PPP2R5C	3518	2.75528	0.149934
GOTERM_CC_DIRECT	GO:0015935	small ribosomal subunit	7	0.178571	0.0132462	RPS15, MRPS11, RPS3, RPS2, MRPS5, RPS23, DAP3	3518	3.03081	0.0947302
GOTERM_CC_DIRECT	GO:0097060	synaptic membrane	7	0.178571	0.0379783	GAP43, DLG1, FLRT3, PALM, AKAP9, ADAM10, GPHN	3518	2.52568	0.210307
GOTERM_CC_DIRECT	GO:0030014	CCR4-NOT complex	6	0.153061	0.0354819	CNOT4, CNOT6, CNOT7, CNOT11, CNOT10, CNOT9	3518	2.88649	0.204237
GOTERM_CC_DIRECT	GO:0005832	chaperonin-containing T-complex	6	0.153061	0.0194241	CCT3, CCT2, TCP1, CCT8, CCT7, CCT5	3518	3.2473	0.125592
GOTERM_CC_DIRECT	GO:0030132	clathrin coat of coated pit	6	0.153061	0.00317381	CLTCL1, CLTC, CLTB, CLTA, EPS15L1, EPS15	3518	4.32973	0.0329239
GOTERM_CC_DIRECT	GO:0030125	clathrin vesicle coat	6	0.153061	0.00898768	EPN3, NECAP1, CLTB, CLTA, CLINT1, EPN2	3518	3.7112	0.0754772
GOTERM_CC_DIRECT	GO:0000793	condensed chromosome	6	0.153061	0.00898768	TOP2A, FANCD2, HMGB2, NCAPG, TOP1, SMC2	3518	3.7112	0.0754772
GOTERM_CC_DIRECT	GO:0005663	DNA replication factor C complex	6	0.153061	0.00317381	RFC5, RFC3, RFC4, RFC1, RFC2, SLC19A1	3518	4.32973	0.0329239
GOTERM_CC_DIRECT	GO:0005869	dynactin complex	6	0.153061	0.00317381	DCTN6, DCTN5, DCTN2, DCTN4, DCTN3, ACTR10	3518	4.32973	0.0329239
GOTERM_CC_DIRECT	GO:0072546	ER membrane protein complex	6	0.153061	0.00898768	MMGT1, EMC1, EMC2, EMC3, EMC7, EMC8	3518	3.7112	0.0754772
GOTERM_CC_DIRECT	GO:0000815	ESCRT III complex	6	0.153061	0.0354819	CHMP1A, CHMP2A, CHMP3, CHMP4B, CHMP6, CHMP7	3518	2.88649	0.204237
GOTERM_CC_DIRECT	GO:0035145	exon-exon junction complex	6	0.153061	0.00898768	UPF2, PNN, RBM8A, THRAP3, MAGOH, CASC3	3518	3.7112	0.0754772
GOTERM_CC_DIRECT	GO:0017119	Golgi transport complex	6	0.153061	0.0194241	CDC42, COG6, COG5, COG3, COG2, COG1	3518	3.2473	0.125592
GOTERM_CC_DIRECT	GO:0032584	growth cone membrane	6	0.153061	0.0194241	NRP1, GAP43, PIK3CA, EXOC7, FLRT3, EXOC4	3518	3.2473	0.125592
GOTERM_CC_DIRECT	GO:0005875	microtubule associated complex	6	0.153061	0.00898768	MAP1S, DCTN1, MAP1B, FNTB, MAP1A, PAFAH1B1	3518	3.7112	0.0754772
GOTERM_CC_DIRECT	GO:0031080	nuclear pore outer ring	6	0.153061	0.00898768	SEC13, NUP107, SEH1L, NUP133, NUP85, NUP37	3518	3.7112	0.0754772
GOTERM_CC_DIRECT	GO:0005782	peroxisomal matrix	6	0.153061	0.0354819	ACOT8, ABCD3, SCP2, PEX5, LONP2, IDE	3518	2.88649	0.204237
GOTERM_CC_DIRECT	GO:0008541	proteasome regulatory particle, lid subcomplex	6	0.153061	0.0194241	PSMD12, PSMD11, PSMD14, PSMD13, PSMD3, ADRM1	3518	3.2473	0.125592
GOTERM_CC_DIRECT	GO:0005786	signal recognition particle, endoplasmic reticulum targeting	6	0.153061	0.00317381	SRP19, SRP72, SRP54, SRP68, SRP14, SRP9	3518	4.32973	0.0329239
GOTERM_CC_DIRECT	GO:0034719	SMN-Sm protein complex	6	0.153061	0.0194241	SNRPD1, STRAP, SNRPE, SNRPD3, SNRPF, SNRPGP15	3518	3.2473	0.125592
GOTERM_CC_DIRECT	GO:0005697	telomerase holoenzyme complex	6	0.153061	0.0354819	DKC1, PTGES3, HNRNPU, SMG7, SMG5, SMG6	3518	2.88649	0.204237
GOTERM_CC_DIRECT	GO:0030008	TRAPP complex	6	0.153061	0.0194241	TRAPPC3, TRAPPC6A, TRAPPC2L, TRAPPC4, TRAPPC5, TRAPPC12	3518	3.2473	0.125592
GOTERM_CC_DIRECT	GO:0030123	AP-3 adaptor complex	5	0.127551	0.0283722	VPS41, AP3D1, AP3B1, AP3S1, AP3B2	3518	3.60811	0.169515
GOTERM_CC_DIRECT	GO:0030130	clathrin coat of trans-Golgi network vesicle	5	0.127551	0.0115733	SYNRG, CLTCL1, CLTC, CLTB, CLTA	3518	4.32973	0.08728
GOTERM_CC_DIRECT	GO:0031466	Cul5-RING ubiquitin ligase complex	5	0.127551	0.0283722	CUL5, ARIH2, TCEB1, RNF7, PCMTD1	3518	3.60811	0.169515
GOTERM_CC_DIRECT	GO:0022626	cytosolic ribosome	5	0.127551	0.0115733	EEF1A1, RPS3, ASCC3, GSPT2, PELO	3518	4.32973	0.08728
GOTERM_CC_DIRECT	GO:0005662	DNA replication factor A complex	5	0.127551	0.0283722	RPA3, RPA1, RPA2, PLRG1, PRPF19	3518	3.60811	0.169515
GOTERM_CC_DIRECT	GO:0005851	eukaryotic translation initiation factor 2B complex	5	0.127551	0.0115733	EIF2B5, EIF2B3, EIF2B2, EIF2B1, EIF2S1	3518	4.32973	0.08728
GOTERM_CC_DIRECT	GO:0071541	eukaryotic translation initiation factor 3 complex, eIF3m	5	0.127551	0.0115733	EIF3M, EIF3I, EIF3F, EIF3D, EIF3A	3518	4.32973	0.08728
GOTERM_CC_DIRECT	GO:0034709	methylosome	5	0.127551	0.0283722	CLNS1A, SNRPE, SNRPF, SNRPGP15, WDR77	3518	3.60811	0.169515
GOTERM_CC_DIRECT	GO:0034715	pICln-Sm protein complex	5	0.127551	0.0115733	SNRPD1, CLNS1A, SNRPE, SNRPD3, SNRPF	3518	4.32973	0.08728
GOTERM_CC_DIRECT	GO:0016580	Sin3 complex	5	0.127551	0.0283722	SIN3B, HDAC1, SIN3A, PHF12, SUDS3	3518	3.60811	0.169515
GOTERM_CC_DIRECT	GO:0000812	Swr1 complex	5	0.127551	0.0283722	CFDP1, ACTR6, RUVBL1, ANP32E, DMAP1	3518	3.60811	0.169515
GOTERM_CC_DIRECT	GO:0000445	THO complex part of transcription export complex	5	0.127551	0.0283722	THOC1, THOC3, THOC2, THOC5, THOC7	3518	3.60811	0.169515
GOTERM_CC_DIRECT	GO:0005687	U4 snRNP	5	0.127551	0.0283722	SNRPD1, SNRPE, SNRPD3, SNRPF, SNRPGP15	3518	3.60811	0.169515
GOTERM_CC_DIRECT	GO:0097361	CIA complex	4	0.102041	0.0406908	FAM96B, MMS19, NARFL, CIAO1	3518	4.32973	0.213401
GOTERM_CC_DIRECT	GO:0005845	mRNA cap binding complex	4	0.102041	0.0406908	CYFIP1, NCBP1, AGO2, FAM103A1	3518	4.32973	0.213401
GOTERM_CC_DIRECT	GO:0005849	mRNA cleavage factor complex	4	0.102041	0.0406908	NUDT21, CPSF6, PCF11, CLP1	3518	4.32973	0.213401
GOTERM_CC_DIRECT	GO:0032021	NELF complex	4	0.102041	0.0406908	NELFB, NELFCD, NELFA, NELFE	3518	4.32973	0.213401
GOTERM_CC_DIRECT	GO:0022624	proteasome accessory complex	4	0.102041	0.0406908	PSMC6, PSMD13, PSMC1, PSMD1	3518	4.32973	0.213401
GOTERM_CC_DIRECT	GO:0071986	Ragulator complex	4	0.102041	0.0406908	LAMTOR2, LAMTOR1, LAMTOR3, LAMTOR5	3518	4.32973	0.213401
GOTERM_CC_DIRECT	GO:0070822	Sin3-type complex	4	0.102041	0.0406908	BRMS1L, PHF12, SAP130, SUDS3	3518	4.32973	0.213401
GOTERM_CC_DIRECT	GO:0070603	SWI/SNF superfamily-type complex	4	0.102041	0.0406908	SMARCB1, ARID2, SMARCA2, SMARCA4	3518	4.32973	0.213401

## Sheet: unique proteins Stepler et al
Supplementary table S2 proteins uniquely identified in Stepler et al
1553 elements included exclusively in "Stepler et al.":
MASTL	A0A0A0MQ45	Microtubule-associated serine/threonine-protein kinase-like
SYK	A0A0A0MQ53	Non-specific protein-tyrosine kinase
Sip1	A0A0U4VU53	Smad-interacting protein 1
TERF2IP	A0A140T8F4	Telomeric repeat-binding factor 2-interacting protein 1
NUF2	A0A140T8H9	Kinetochore protein Nuf2
KIAA0430	A0A1D5NT31	Limkain-b1
NFAT5	A0A1D5NT38	RHD domain-containing protein
KXD1	A0A1D5NT45	KxDL motif-containing protein 1
SALL1	A0A1D5NTG3	Uncharacterized protein
STK11IP	A0A1D5NTH7	Serine/threonine-protein kinase 11-interacting protein
MRPS28	A0A1D5NTX4	Uncharacterized protein
SYNJ2BP	A0A1D5NU72	PDZ domain-containing protein
HPS3	A0A1D5NU77	Uncharacterized protein
DDX31	A0A1D5NU88	Uncharacterized protein
SLC36A1	A0A1D5NUH4	Aa_trans domain-containing protein
SEPT6	A0A1D5NUL5	Septin-type G domain-containing protein
FAM126A	A0A1D5NUN4	Hyccin
C7H2ORF47	A0A1D5NUQ6	Uncharacterized protein
SNTA1	A0A1D5NUR5	Uncharacterized protein
IFT52	A0A1D5NUR6	Uncharacterized protein
NR2F6	A0A1D5NUT5	Uncharacterized protein
KIF11	A0A1D5NUY2	Kinesin motor domain-containing protein
ACTBL2	A0A1D5NV17	Uncharacterized protein
CHTF18	A0A1D5NV95	AAA domain-containing protein
HYLS1	A0A1D5NVB1	HYLS1_C domain-containing protein
SRSF7	A0A1D5NVD4	Uncharacterized protein
YJU2	A0A1D5NVE0	Splicing factor YJU2
MSL2	A0A1D5NVS8	RING-type domain-containing protein
KDM2A	A0A1D5NW01	Uncharacterized protein
GTF3C3	A0A1D5NW24	Uncharacterized protein
TUBA1A	A0A1D5NW27	Tubulin alpha chain
CDON	A0A1D5NW33	Uncharacterized protein
VPS25	A0A1D5NW43	ESCRT-II complex subunit VPS25
ZMYM3	A0A1D5NW74	Uncharacterized protein
FIGNL2	A0A1D5NW98	AAA domain-containing protein
ZNF592	A0A1D5NW99	Uncharacterized protein
RNF6	A0A1D5NWA7	RING-type domain-containing protein
FAM208A	A0A1D5NWA9	DUF3715 domain-containing protein
FBXW5	A0A1D5NWI3	F-box domain-containing protein
RHPN2	A0A1D5NWK1	Uncharacterized protein
PHF13	A0A1D5NWQ0	PHD domain-containing protein
PHF10	A0A1D5NX83	PHD finger protein 10
INO80B	A0A1D5NXA7	PAPA-1 domain-containing protein
BCAP31	A0A1D5NXR2	Endoplasmic reticulum transmembrane protein
IVNS1ABP	A0A1D5NXS8	BTB domain-containing protein
TDG	A0A1D5NXT7	UDG domain-containing protein
KDM5B	A0A1D5NXV8	[Histone H3]-trimethyl-L-lysine(4) demethylase
BANF1	A0A1D5NXY4	Uncharacterized protein
NHSL1	A0A1D5NY01	Uncharacterized protein
TP53BP2	A0A1D5NY23	Uncharacterized protein
POLR1A	A0A1D5NY28	DNA-directed RNA polymerase subunit
POLE4	A0A1D5NY53	CBFD_NFYB_HMF domain-containing protein
THADA	A0A1D5NYC1	Thyroid adenoma-associated protein homolog
ATXN7L3	A0A1D5NYG8	Ataxin-7-like protein 3
LENG8	A0A1D5NYQ1	PCI domain-containing protein
NAA50	A0A1D5NYR0	N-acetyltransferase domain-containing protein
RNF8	A0A1D5NYS3	E3 ubiquitin-protein ligase RNF8
LSM11	A0A1D5NYV1	Sm domain-containing protein
SNUPN	A0A1D5NZ24	Snurportin-1
PPP1R9B	A0A1D5NZE5	Uncharacterized protein
PPHLN1	A0A1D5NZJ2	Uncharacterized protein
NOS1AP	A0A1D5NZN9	PID domain-containing protein
COG8	A0A1D5NZR7	Conserved oligomeric Golgi complex subunit 8
ZFP36L2	A0A1D5NZW0	Uncharacterized protein
NOL7	A0A1D5NZZ8	NUC129 domain-containing protein
CCDC102A	A0A1D5P017	Myosin_tail_1 domain-containing protein
PATJ	A0A1D5P022	Uncharacterized protein
TIAM1	A0A1D5P0C4	Uncharacterized protein
C33H12orf10	A0A1D5P0D2	Uncharacterized protein
RAVER2	A0A1D5P0I3	Uncharacterized protein
FHOD3	A0A1D5P0J1	Uncharacterized protein
ALAS1	A0A1D5P0L4	5-aminolevulinate synthase
MTFP1	A0A1D5P0R4	Mitochondrial 18 kDa protein
SAMD4B	A0A1D5P129	PI-PLC Y-box domain-containing protein
MLH1	A0A1D5P146	DNA mismatch repair protein MLH1
CELSR2	A0A1D5P173	Uncharacterized protein
RBFA	A0A1D5P1B9	Uncharacterized protein
PLBD1	A0A1D5P1C6	Phospholipase B-like
PCASP1	A0A1D5P1T2	Uncharacterized protein
MEAF6	A0A1D5P1W0	Chromatin modification-related protein MEAF6
TCIRG1	A0A1D5P1Y9	V-type proton ATPase subunit a
TMEM141	A0A1D5P245	Uncharacterized protein
RFX7	A0A1D5P264	Uncharacterized protein
RIPK2	A0A1D5P276	Receptor-interacting serine/threonine-protein kinase 2
MSL1	A0A1D5P2A2	PEHE domain-containing protein
RXRA	A0A1D5P2B5	Uncharacterized protein
PIAS4	A0A1D5P2D1	Uncharacterized protein
LOC101748851	A0A1D5P2F6	Serine/threonine-protein phosphatase
TMCO6	A0A1D5P2K9	Uncharacterized protein
MYO9B	A0A1D5P2Q0	Uncharacterized protein
TEAD3	A0A1D5P2U0	Transcriptional enhancer factor TEF-5
ADGRA3	A0A1D5P2V0	Uncharacterized protein
RANBP6	A0A1D5P2W8	TOG domain-containing protein
GAAGSD	A0A1D5P2Y5	P-type domain-containing protein
2005-09-01	#N/A	#N/A
HARS2	A0A1D5P330	Histidine--tRNA ligase
DUS1L	A0A1D5P368	Dus domain-containing protein
NDUFB7	A0A1D5P384	Complex I-B18
TBC1D25	A0A1D5P392	Rab-GAP TBC domain-containing protein
CCDC97	A0A1D5P394	DUF2052 domain-containing protein
AXIN1	A0A1D5P395	Axin-1
C2H18ORF8	A0A1D5P3A0	Mic1 domain-containing protein
ESF1	A0A1D5P3E5	NUC153 domain-containing protein
TOPBP1	A0A1D5P3M9	Uncharacterized protein
TNKS	A0A1D5P3S3	Poly [ADP-ribose] polymerase
KIF15	A0A1D5P401	Kinesin motor domain-containing protein
GRB10	A0A1D5P405	Uncharacterized protein
INTS8	A0A1D5P482	Uncharacterized protein
BRD1	A0A1D5P4B8	Uncharacterized protein
SASH1	A0A1D5P4K8	Uncharacterized protein
RELA	A0A1D5P4Q4	Transcription factor p65
TTLL8	A0A1D5P4Q8	Uncharacterized protein
E2F5	A0A1D5P4U8	E2F_TDP domain-containing protein
KIAA1217	A0A1D5P4X0	AIP3 domain-containing protein
SKA3	A0A1D5P552	Spindle and kinetochore-associated protein 3
ACAD11	A0A1D5P570	Acyl-CoA dehydrogenase family member 11
MTF2	A0A1D5P573	PHD-type domain-containing protein
OXNAD1	A0A1D5P579	FAD-binding FR-type domain-containing protein
LYRM9	A0A1D5P5G7	LYR motif-containing protein 9
MBTD1	A0A1D5P5H2	FCS-type domain-containing protein
NR2C1	A0A1D5P5I7	Uncharacterized protein
LOC107048987	A0A1D5P5L5	Methyltransf_11 domain-containing protein
KNSTRN	A0A1D5P5R4	Uncharacterized protein
FHL3	A0A1D5P5R5	Uncharacterized protein
C4	A0A1D5P5V5	Uncharacterized protein
RPP25L	A0A1D5P620	Alba domain-containing protein
HSPBP1	A0A1D5P628	Uncharacterized protein
CAMKV	A0A1D5P633	Protein kinase domain-containing protein
CDC42EP1	A0A1D5P669	CRIB domain-containing protein
GTF3C4	A0A1D5P6B3	Uncharacterized protein
SLX4	A0A1D5P6D3	Uncharacterized protein
DQX1	A0A1D5P6G0	Helicase ATP-binding domain-containing protein
SHISA2	A0A1D5P6M0	Uncharacterized protein
RRS1	A0A1D5P6R9	Ribosome biogenesis regulatory protein
TBC1D12	A0A1D5P6V0	Rab-GAP TBC domain-containing protein
ADAMTS17	A0A1D5P6Z0	Uncharacterized protein
EXT2	A0A1D5P6Z3	Uncharacterized protein
GLI3	A0A1D5P775	Transcriptional activator GLI3
ZBTB32	A0A1D5P781	Uncharacterized protein
WDR75	A0A1D5P786	Uncharacterized protein
FAM160A2	A0A1D5P7A3	DUF5917 domain-containing protein
KIAA0391	A0A1D5P7F4	Ribonuclease P
ZNF516	A0A1D5P7I8	Uncharacterized protein
ESRP1	A0A1D5P7J2	Epithelial splicing regulatory protein 1
2007-09-01	#N/A	#N/A
HIC2	A0A1D5P7L2	Uncharacterized protein
PLEKHF2	A0A1D5P7L9	Pleckstrin homology domain-containing family F member 2
C5H14orf166	A0A1D5P7R1	RNA transcription, translation and transport factor protein
WDR74	A0A1D5P7X2	Uncharacterized protein
NAALADL2	A0A1D5P7X7	Peptidase_M28 domain-containing protein
ABHD17A	A0A1D5P875	Hydrolase_4 domain-containing protein
LOC426023	A0A1D5P893	Uncharacterized protein
NUAK2	A0A1D5P8E1	Protein kinase domain-containing protein
NFX1	A0A1D5P8E6	Uncharacterized protein
DSCC1	A0A1D5P8L1	Sister chromatid cohesion protein DCC1
PHF20L1	A0A1D5P8S4	PHD finger protein 20-like protein 1
TTC28	A0A1D5P904	CHAT domain-containing protein
POP4	A0A1D5P962	Ribonuclease P protein subunit p29
LOC107054982	A0A1D5P975	Oxoglutarate dehydrogenase (succinyl-transferring)
CEP295	A0A1D5P981	ALMS_motif domain-containing protein
TMEM223	A0A1D5P9B9	Uncharacterized protein
GIMAP5L	A0A1D5P9D1	Uncharacterized protein
MLA3A	A0A1D5P9E8	HELP domain-containing protein
C3	A0A1D5P9F9	Uncharacterized protein
TAF6L	A0A1D5P9R0	TAF domain-containing protein
ORC6	A0A1D5P9Z8	Uncharacterized protein
ANKS3	A0A1D5PA40	SAM domain-containing protein
MARS	A0A1D5PA60	Methionine--tRNA ligase, cytoplasmic
BAZ1B	A0A1D5PA75	Uncharacterized protein
UHRF1	A0A1D5PAC4	RING-type E3 ubiquitin transferase
MRPL34	A0A1D5PAI1	39S ribosomal protein L34, mitochondrial
UBOX5	A0A1D5PAL6	Uncharacterized protein
RRP1B	A0A1D5PAP2	Uncharacterized protein
TUBA3E	A0A1D5PAR5	Tubulin alpha chain
CDCA7L	A0A1D5PAZ0	zf-4CXXC_R1 domain-containing protein
ZNF407	A0A1D5PB41	Uncharacterized protein
CNEP1R1	A0A1D5PB80	Nuclear envelope phosphatase-regulatory subunit 1
SOWAHA	A0A1D5PBE2	Uncharacterized protein
ATAD2	A0A1D5PBH1	Bromo domain-containing protein
CHRD	A0A1D5PBI7	Chordin
CYBRD1	A0A1D5PBJ1	Cytochrome b reductase 1
SNX7	A0A1D5PBK6	PX domain-containing protein
TNNT2	A0A1D5PBV6	Troponin T, cardiac muscle isoforms
EYA2	A0A1D5PC43	Eyes absent homolog
HARS	A0A1D5PC90	Histidine--tRNA ligase
EEF1AKMT2	A0A1D5PCA0	EEF1A lysine methyltransferase 2
CLEC16A	A0A1D5PCA6	Uncharacterized protein
SCYL3	A0A1D5PCE6	Protein kinase domain-containing protein
NR6A1	A0A1D5PCP4	Uncharacterized protein
ATP6V0A4	A0A1D5PCU0	V-type proton ATPase subunit a
GCC1	A0A1D5PCW8	GRIP domain-containing protein
CSAD	A0A1D5PD38	Uncharacterized protein
GIT2	A0A1D5PD83	Arf-GAP domain-containing protein
NKTR	A0A1D5PD89	PPIase cyclophilin-type domain-containing protein
KIF23	A0A1D5PDE8	Kinesin-like protein
IGSF9	A0A1D5PDK5	Calponin-homology (CH) domain-containing protein
WDHD1	A0A1D5PDL4	HMG box domain-containing protein
ECSIT	A0A1D5PDN2	Evolutionarily conserved signaling intermediate in Toll pathway, mitochondrial
TMEM101	A0A1D5PDS8	Uncharacterized protein
RAD54L2	A0A1D5PDU2	Uncharacterized protein
RNF41	A0A1D5PDU4	E3 ubiquitin-protein ligase NRDP1
RPS19	A0A1D5PDV6	Uncharacterized protein
TLR2A	A0A1D5PDX0	TIR domain-containing protein
FAM32A	A0A1D5PDZ1	Uncharacterized protein
ZNF532	A0A1D5PE92	Uncharacterized protein
UACA	A0A1D5PEH5	Uncharacterized protein
TUBB3	A0A1D5PEI5	Tubulin beta chain
EDEM3	A0A1D5PEI6	alpha-1,2-Mannosidase
RSL24D1	A0A1D5PEL2	TRASH domain-containing protein
GPKOW	A0A1D5PEP4	G-patch domain-containing protein
AIM1L	A0A1D5PER4	Uncharacterized protein
PDZRN3	A0A1D5PES3	Uncharacterized protein
ARHGAP45	A0A1D5PEV3	Uncharacterized protein
ZFC3H1	A0A1D5PEY1	zf-C3H1 domain-containing protein
NRBP2	A0A1D5PF26	Protein kinase domain-containing protein
ZNF800	A0A1D5PFE6	Uncharacterized protein
ZC3H3	A0A1D5PFM1	Uncharacterized protein
IKBKB	A0A1D5PFV1	I-kappa-B kinase
LOC416924	A0A1D5PFZ0	DUF2428 domain-containing protein
SEC61G	A0A1D5PG13	Protein transport protein Sec61 subunit gamma
GMEB2	A0A1D5PG88	SAND domain-containing protein
CENPT	A0A1D5PG98	Centromere protein T
ST6GALNAC3	A0A1D5PGE8	Uncharacterized protein
ADCK1	A0A1D5PGE9	AarF domain-containing protein kinase 1
NOC3L	A0A1D5PGG8	Nucleolar complex protein 3 homolog
ZNF292	A0A1D5PGH7	Uncharacterized protein
RFWD3	A0A1D5PGK4	RING-type domain-containing protein
MPHOSPH6	A0A1D5PGP6	Uncharacterized protein
LOC427025	A0A1D5PGU3	Nipped-B protein
COA7	A0A1D5PGZ5	Uncharacterized protein
SMG8	A0A1D5PH20	Protein SMG8
GFPT2	A0A1D5PH72	Glutamine--fructose-6-phosphate transaminase (isomerizing)
FAM89A	A0A1D5PH76	Uncharacterized protein
KRIT1	A0A1D5PHB8	FERM domain-containing protein
ZNF318	A0A1D5PHD3	C2H2-type domain-containing protein
POLE2	A0A1D5PHL5	DNA polymerase epsilon subunit
SMARCAD1	A0A1D5PHR6	Uncharacterized protein
KRT18	A0A1D5PHS2	IF rod domain-containing protein
LIN28B	A0A1D5PHV1	Protein lin-28 homolog B
LOC430067	A0A1D5PI72	Dynamin GTPase
RAD54B	A0A1D5PI78	DNA repair and recombination protein RAD54B
HSPB11	A0A1D5PI86	F5/8 type C domain-containing protein
NOL6	A0A1D5PIN3	Nucleolar protein 6
RPS19BP1	A0A1D5PIN6	40S ribosomal protein S19-binding protein 1
KIAA0196	A0A1D5PIR3	WASH complex subunit 5
PTGDS	A0A1D5PIT4	Lipocln_cytosolic_FA-bd_dom domain-containing protein
CDYL	A0A1D5PIT9	Chromo domain-containing protein
C6H10orf76	A0A1D5PIZ7	DUF1741 domain-containing protein
CLMN	A0A1D5PJ15	Uncharacterized protein
AGBL4	A0A1D5PJ71	Peptidase_M14 domain-containing protein
UVSSA	A0A1D5PJ92	UV-stimulated scaffold protein A
TTC17	A0A1D5PJE2	Uncharacterized protein
DNMT3B	A0A1D5PJJ1	DNA (cytosine-5-)-methyltransferase
LRP6	A0A1D5PJP6	Low-density lipoprotein receptor-related protein
USP30	A0A1D5PJS0	Ubiquitin carboxyl-terminal hydrolase
LCOR	A0A1D5PJU2	Uncharacterized protein
ATP5G2	A0A1D5PK08	ATP synthase lipid-binding protein
ESPL1	A0A1D5PK16	Separase
NCOA2	A0A1D5PK20	Nuclear receptor coactivator
ROCK1	A0A1D5PK41	Rho-associated protein kinase
TFAP2E	A0A1D5PK47	TF_AP-2 domain-containing protein
LRP4	A0A1D5PKF3	EGF-like domain-containing protein
RNASEH2B	A0A1D5PKI1	Ribonuclease H2 subunit B
PHYH	A0A1D5PKJ6	Uncharacterized protein
ITGA4	A0A1D5PKL9	Integrin_alpha2 domain-containing protein
LOC427010	A0A1D5PKM1	DZF domain-containing protein
QTRT1	A0A1D5PKQ1	Queuine tRNA-ribosyltransferase catalytic subunit 1
RNLS	A0A1D5PKR5	Amino_oxidase domain-containing protein
TET1	A0A1D5PKU4	Methylcytosine dioxygenase TET
TXNL4A	A0A1D5PKW8	Thioredoxin-like protein
NSMCE2	A0A1D5PL16	E3 SUMO-protein ligase NSE2
SFSWAP	A0A1D5PL57	Uncharacterized protein
MCAM	A0A1D5PL70	Uncharacterized protein
WHSC1L1	A0A1D5PLB7	Uncharacterized protein
FAM173B	A0A1D5PLC9	Uncharacterized protein
TUBGCP6	A0A1D5PLD8	Uncharacterized protein
PINX1	A0A1D5PLG8	G-patch domain-containing protein
ATRIP	A0A1D5PLI2	Uncharacterized protein
MTERF3	A0A1D5PLI3	Transcription termination factor 3, mitochondrial
GAS2L1	A0A1D5PM08	Uncharacterized protein
MTO1	A0A1D5PM29	Protein MTO1 homolog, mitochondrial
TEAD1	A0A1D5PMA2	TEA domain-containing protein
DPYS	A0A1D5PMN7	Amidohydro-rel domain-containing protein
RAB2B	A0A1D5PMW9	Uncharacterized protein
SAMD11	A0A1D5PN31	Uncharacterized protein
EZH2	A0A1D5PN50	Histone-lysine N-methyltransferase EZH2
ATP5A1Z	A0A1D5PN54	ATP synthase subunit alpha
KIN	A0A1D5PN58	Uncharacterized protein
SLC25A11	A0A1D5PNK3	Uncharacterized protein
CCDC88B	A0A1D5PNS1	HOOK_N domain-containing protein
ARHGAP19	A0A1D5PNW3	Rho GTPase-activating protein 19
NSMAF	A0A1D5PNW6	Uncharacterized protein
ZNF767	A0A1D5PP28	Uncharacterized protein
LOC107050474	A0A1D5PP82	Uncharacterized protein
PRKAG1	A0A1D5PPC7	5'-AMP-activated protein kinase subunit gamma-1
MTRR	A0A1D5PPD2	Uncharacterized protein
HJURP	A0A1D5PPV6	Uncharacterized protein
BAZ2B	A0A1D5PQ94	Bromodomain adjacent to zinc finger domain protein 2B
NPRL3	A0A1D5PQD7	GATOR complex protein NPRL3
E2F8	A0A1D5PQF7	E2F_TDP domain-containing protein
ELF2	A0A1D5PQG4	ETS domain-containing protein
KRT7	A0A1D5PQN5	IF rod domain-containing protein
FARSA	A0A1D5PQU1	Phenylalanine--tRNA ligase
ZNF335	A0A1D5PR06	Uncharacterized protein
ESRP2	A0A1D5PR23	Epithelial splicing regulatory protein 2
BUB1B	A0A1D5PR30	BUB1 N-terminal domain-containing protein
DDX51	A0A1D5PR75	Uncharacterized protein
IFNAR1	A0A1D5PRB3	Fibronectin type-III domain-containing protein
FBN2	A0A1D5PRD6	Uncharacterized protein
RACGAP1	A0A1D5PRF9	Uncharacterized protein
RASAL3	A0A1D5PRI0	Uncharacterized protein
FAM133B	A0A1D5PRJ7	Uncharacterized protein
ZIC3	A0A1D5PRL4	Zinc finger protein Zic3
C14H7orf26	A0A1D5PRL7	Uncharacterized protein
MRPL9	A0A1D5PRM3	39S ribosomal protein L9, mitochondrial
RPP40	A0A1D5PRV6	Uncharacterized protein
MAPK11	A0A1D5PRV8	Mitogen-activated protein kinase
TMPRSS9	A0A1D5PRW8	Uncharacterized protein
BRD8	A0A1D5PRX9	Bromo domain-containing protein
SAP30	A0A1D5PS35	Uncharacterized protein
HSF3	A0A1D5PS43	Heat shock factor protein 3
MSL3	A0A1D5PS75	MRG domain-containing protein
ACOT4	A0A1D5PSF4	BAAT_C domain-containing protein
SUMF1	A0A1D5PSI9	Uncharacterized protein
CREM	A0A1D5PT13	Uncharacterized protein
GSE1	A0A1D5PT85	Uncharacterized protein
HUS1	A0A1D5PTJ5	Checkpoint protein
CDK13	A0A1D5PTK4	Protein kinase domain-containing protein
L3MBTL3	A0A1D5PTN3	SAM domain-containing protein
PAN2	A0A1D5PU04	PAN2-PAN3 deadenylation complex catalytic subunit PAN2
PKIG	A0A1D5PU58	Uncharacterized protein
RNF213	A0A1D5PUA4	RING-type domain-containing protein
DDX52	A0A1D5PUB0	RNA helicase
LIN28A	A0A1D5PUF5	Protein lin-28 homolog A
DDX23	A0A1D5PUG6	RNA helicase
KATNBL1	A0A1D5PUR7	Katanin_con80 domain-containing protein
GATSL2	A0A1D5PUZ4	Uncharacterized protein
KMT2D	A0A1D5PV10	[Histone H3]-lysine(4) N-methyltransferase
TTC38	A0A1D5PV36	Tetratricopeptide repeat protein 38
MCM10	A0A1D5PV69	Protein MCM10 homolog
GLTSCR2	A0A1D5PV90	Ribosome biogenesis protein NOP53
TRIM54	A0A1D5PVE1	Uncharacterized protein
PRTG	A0A1D5PVP9	Protogenin
MTHFD2	A0A1D5PVQ2	Methenyltetrahydrofolate cyclohydrolase
NADK	A0A1D5PVT8	NAD(+) kinase
DDX49	A0A1D5PVV4	RNA helicase
ANAPC13	A0A1D5PVV7	Anaphase-promoting complex subunit 13
BCDIN3D	A0A1D5PVX0	RNA methyltransferase
LOC107056877	A0A1D5PVX9	AB hydrolase-1 domain-containing protein
POLR1B	A0A1D5PW04	DNA-directed RNA polymerase subunit beta
FAM213A	A0A1D5PW05	Peroxiredoxin-like 2 activated in M-CSF stimulated monocytes
TRUB1	A0A1D5PW26	TruB_N domain-containing protein
LOC776376	A0A1D5PW77	Ig-like domain-containing protein
FLOT1	A0A1D5PWD7	Flotillin
BBS2	A0A1D5PWG7	Bardet-Biedl syndrome 2 protein homolog
GINS3	A0A1D5PWI7	DNA replication complex GINS protein PSF3
ANKRD13A	A0A1D5PWU4	Uncharacterized protein
WDR55	A0A1D5PX38	Uncharacterized protein
WDR76	A0A1D5PX51	WD repeat-containing protein 76
SPRYD3	A0A1D5PX56	B30.2/SPRY domain-containing protein
SREBF2	A0A1D5PX69	BHLH domain-containing protein
KBTBD8	A0A1D5PX74	Kelch repeat and BTB domain-containing protein 8
HPS5	A0A1D5PX82	Hermansky-Pudlak syndrome 5 protein homolog
EPHA2	A0A1D5PXE5	Receptor protein-tyrosine kinase
TBL1X	A0A1D5PXG9	LisH domain-containing protein
ASPM	A0A1D5PXK9	Uncharacterized protein
HYOU1	A0A1D5PXL4	Hypoxia up-regulated protein 1
ENPP3	A0A1D5PXN3	Uncharacterized protein
RFXANK	A0A1D5PXS6	Uncharacterized protein
SASH3	A0A1D5PXX0	Uncharacterized protein
LOC107056441	A0A1D5PY15	Coronin
HMCN1	A0A1D5PY27	Uncharacterized protein
C14H16orf62	A0A1D5PY39	VPS35 endosomal protein-sorting factor-like
CECR5	A0A1D5PY73	Uncharacterized protein
LOC374195	A0A1D5PY74	DNA helicase
CYP26C1	A0A1D5PYB5	Uncharacterized protein
LOC420374	A0A1D5PYD2	Uncharacterized protein
ZHX2	A0A1D5PYW2	Uncharacterized protein
TMCO7	A0A1D5PYX1	Uncharacterized protein
C5H14orf1	A0A1D5PYY3	Uncharacterized protein
ERAL1	A0A1D5PYY5	ERA-like protein 1
C9H3orf58	A0A1D5PZ06	PIP49_C domain-containing protein
PMS1	A0A1D5PZ28	HMG box domain-containing protein
DOK1	A0A1D5PZ39	Uncharacterized protein
RNF10	A0A1D5PZ86	RING finger protein 10
UTP23	A0A1D5PZG8	Uncharacterized protein
ING1	A0A1D5PZI6	Inhibitor of growth protein
REXO4	A0A1D5PZI9	RNA exonuclease 4
UIMC1	A0A1D5PZM5	BRCA1-A complex subunit RAP80
HIRA	A0A1D5PZQ0	Protein HIRA
CECR2	A0A1D5PZT2	Bromo domain-containing protein
SOAT1	A0A1D6UPR6	O-acyltransferase
NDUFB1	A0A1D6UPT6	Complex I-MNLL
C1H12ORF4	A0A1D6UPU0	Uncharacterized protein
ADAR1	A0A1D6Y7R2	RNA-specific Adenosine deaminase Transcript variant M
USP13	A0A1I7Q407	Ubiquitin carboxyl-terminal hydrolase
MCRS1	A0A1L1RIR0	FHA domain-containing protein
BSDC1	A0A1L1RIT3	BSD domain-containing protein 1
PLPP5	A0A1L1RIW4	acidPPc domain-containing protein
ASL2	A0A1L1RIY4	Argininosuccinate lyase
LPCAT2	A0A1L1RIZ2	EF-hand domain-containing protein
KNL1	A0A1L1RJ22	Knl1_RWD_C domain-containing protein
GUK1	A0A1L1RJG1	Guanylate kinase
FAU	A0A1L1RJT5	40S ribosomal protein S30
C3H1ORF131	A0A1L1RJV8	Uncharacterized protein
LOC107054771	A0A1L1RKD7	Sm domain-containing protein
DNAJC24	A0A1L1RKG9	Uncharacterized protein
ZNF639	A0A1L1RKK6	Uncharacterized protein
SMC5	A0A1L1RKZ8	Structural maintenance of chromosomes protein 5
CCNB3	A0A1L1RLD1	G2/mitotic-specific cyclin-B3
LOC107051192	A0A1L1RLR7	RanBP2-type domain-containing protein
SDCCAG3	A0A1L1RLV0	Endosome-associated-trafficking regulator 1
PLIN3	A0A1L1RLZ5	Uncharacterized protein
MTHFSD	A0A1L1RMG7	Uncharacterized protein
PARP9	A0A1L1RMP5	Uncharacterized protein
ARL6	A0A1L1RMR6	ADP-ribosylation factor-like protein 6
DHX33	A0A1L1RNB2	Uncharacterized protein
LPCAT3	A0A1L1RNG8	Uncharacterized protein
GLMP	A0A1L1RPC8	Uncharacterized protein
SDK1	A0A1L1RPH5	Protein sidekick-1
CCNH	A0A1L1RPK0	Cyclin-H
TATDN3	A0A1L1RPS7	Uncharacterized protein
LOC112531360	A0A1L1RQ33	Uncharacterized protein
RSBN1L	A0A1L1RQ70	Uncharacterized protein
ZNF212	A0A1L1RQU7	Uncharacterized protein
ZNHIT3	A0A1L1RQY3	Uncharacterized protein
TBC1D7	A0A1L1RR07	TBC1 domain family member 7
RSPH1	A0A1L1RRA2	Uncharacterized protein
RRP7A	A0A1L1RS10	RRP7 domain-containing protein
TMEM131	A0A1L1RSI5	TMEM131_like domain-containing protein
ASPG	A0A1L1RSX4	Asparaginase
ALG6	A0A1L1RTX7	Alpha-1,3-glucosyltransferase
CHD1L	A0A1L1RTY1	Uncharacterized protein
LOC100859850	A0A1L1RUD0	Uncharacterized protein
FCF1	A0A1L1RUD3	PINc domain-containing protein
IFT20	A0A1L1RUE2	Uncharacterized protein
HINTW	A0A1L1RUE3	Uncharacterized protein
LOC107049719	A0A1L1RUE7	Proteasome subunit beta
GSDMA	A0A1L1RUM0	Uncharacterized protein
MELK	A0A1L1RUT3	Maternal embryonic leucine zipper kinase
NMI	A0A1L1RUW5	Uncharacterized protein
SIRT6	A0A1L1RUY8	Deacetylase sirtuin-type domain-containing protein
TNFRSF14	A0A1L1RV86	Death domain-containing protein
PBX4	A0A1L1RVD4	Homeobox domain-containing protein
CHCHD2P9	A0A1L1RVP3	CHCH domain-containing protein
CYP2J23	A0A1L1RVS8	Uncharacterized protein
C19orf25	A0A1L1RVY9	Uncharacterized protein
HNRNPH2	A0A1L1RW44	Uncharacterized protein
CHPF2	A0A1L1RW56	Hexosyltransferase
PSMC3IP	A0A1L1RWJ1	Homologous-pairing protein 2 homolog
C15H12orf43	A0A1L1RX41	Protein CUSTOS
C8H1orf52	A0A1L1RX99	Uncharacterized protein
GPRIN1	A0A1L1RXI4	GRIN_C domain-containing protein
SPICE1	A0A1L1RXK9	Coiled-coil domain-containing protein 52
MGME1	A0A1L1RXX7	PDDEXK_1 domain-containing protein
PYM1	A0A1L1RY74	Mago-bind domain-containing protein
FAM207A	A0A1L1RYG7	Uncharacterized protein
TADA1	A0A1L1RYQ6	Transcriptional adapter 1
QPCTL	A0A1L1RYV6	Glutaminyl-peptide cyclotransferase
RPUSD4	A0A1L1RZC9	PseudoU_synth_2 domain-containing protein
GSL	A0A1L1RZG8	Glutamine synthetase
CYB5R1	A0A1L1RZM9	NADH-cytochrome b5 reductase
SPATA5	A0A1L1RZQ8	Vesicle-fusing ATPase
POLR1D	A0A1L1RZU1	RNA_pol_L_2 domain-containing protein
POLR3H	A0A1L1RZW5	Uncharacterized protein
LOC420368	A0A1L1S044	AIG1-type G domain-containing protein
SMTN	A0A1L1S0A7	Calponin-homology (CH) domain-containing protein
LOC107057625	A0A3Q2TRP1	Uncharacterized protein
ILF3	A0A3Q2TRZ9	Uncharacterized protein
MKI67	A0A3Q2TS84	FHA domain-containing protein
KDM4B	A0A3Q2TSH5	[Histone H3]-trimethyl-L-lysine(9) demethylase
DEPDC1	A0A3Q2TSI6	DEP domain-containing protein
TSEN54	A0A3Q2TSJ6	tRNA_int_end_N2 domain-containing protein
TIMM50	A0A3Q2TSK1	Mitochondrial import inner membrane translocase subunit TIM50
RABGGTA	A0A3Q2TST5	Geranylgeranyl transferase type-2 subunit alpha
TRMT10A	A0A3Q2TT32	RNA (guanine-9-)-methyltransferase domain-containing protein 2
ANLN	A0A3Q2TT67	PH domain-containing protein
QSER1	A0A3Q2TT80	DUF4211 domain-containing protein
RPAP2	A0A3Q2TTA5	RNA polymerase II subunit B1 CTD phosphatase RPAP2 homolog
LOC112530660	A0A3Q2TTL0	Uncharacterized protein
MARK2	A0A3Q2TTN3	Non-specific serine/threonine protein kinase
C2H8ORF37	A0A3Q2TTU1	Cilia- and flagella-associated protein 418
HELB	A0A3Q2TTW3	UvrD_C_2 domain-containing protein
DPYD	A0A3Q2TU25	Dihydropyrimidine dehydrogenase [NADP(+)]
TGOLN2	A0A3Q2TU86	Uncharacterized protein
TLK2	A0A3Q2TUS7	Protein kinase domain-containing protein
FLNA	A0A3Q2TV38	Uncharacterized protein
TBC1D22A	A0A3Q2TV46	Rab-GAP TBC domain-containing protein
PLEKHA7	A0A3Q2TV50	PH domain-containing protein
LOC112530469	A0A3Q2TV58	Uncharacterized protein
C20H20ORF112	A0A3Q2TVD8	Uncharacterized protein
LOC100858869	A0A3Q2TVF9	Uncharacterized protein
PARD3B	A0A3Q2TVG0	Uncharacterized protein
KIF13A	A0A3Q2TVM5	Uncharacterized protein
TAF6	A0A3Q2TVU0	TAF domain-containing protein
ATF7	A0A3Q2TVX7	BZIP domain-containing protein
LOC107057099	A0A3Q2TVZ6	Uncharacterized protein
NEPRO	A0A3Q2TW19	DUF4477 domain-containing protein
MYO1A	A0A3Q2TW92	Unconventional myosin-Ia
MAD2L1BP	A0A3Q2TW97	Uncharacterized protein
INPP5B	A0A3Q2TWB1	Phosphoinositide 5-phosphatase
GNAS	A0A3Q2TWD9	Guanine nucleotide-binding protein G(S) subunit alpha XL
NUDT15	A0A3Q2TWI1	Nudix hydrolase domain-containing protein
PRRC2C	A0A3Q2TX91	BAT2_N domain-containing protein
DDX59	A0A3Q2TXK4	RNA helicase
MTMR10	A0A3Q2TXM8	Myotubularin phosphatase domain-containing protein
WASH1	A0A3Q2TXT4	WH2 domain-containing protein
LOC107049631	A0A3Q2TXU9	Cyclin N-terminal domain-containing protein
FOXP4L	A0A3Q2TXY1	Fork-head domain-containing protein
LOC107050992	A0A3Q2TYI6	2Fe-2S ferredoxin-type domain-containing protein
KIF7	A0A3Q2TYP0	Kinesin motor domain-containing protein
LOC107050018	A0A3Q2TYT9	Ribonuclease
SHROOM3	A0A3Q2TYV3	Uncharacterized protein
C1GALT1	A0A3Q2TYY0	Glycoprotein-N-acetylgalactosamine 3-beta-galactosyltransferase 1
RTN3	A0A3Q2TYZ8	Reticulon
LTV1	A0A3Q2TZ45	Protein LTV1 homolog
SENP1	A0A3Q2TZA0	ULP_PROTEASE domain-containing protein
EXOSC3	A0A3Q2TZA5	Ribosomal RNA-processing protein 40
PACSIN3	A0A3Q2TZM7	Uncharacterized protein
IGDCC4	A0A3Q2TZS8	Uncharacterized protein
MYO19	A0A3Q2TZU2	Myosin motor domain-containing protein
RHOGL	A0A3Q2TZW2	Transcription initiation factor TFIID subunit
LOC107051537	A0A3Q2U038	Uncharacterized protein
CKAP2L	A0A3Q2U055	Uncharacterized protein
HSF2	A0A3Q2U082	Heat shock factor protein 2
BORA	A0A3Q2U088	Protein aurora borealis
UBE2S	A0A3Q2U098	UBC core domain-containing protein
DCAF11	A0A3Q2U0D1	Uncharacterized protein
ATXN3L	A0A3Q2U0D7	Ubiquitinyl hydrolase 1
GMEB1	A0A3Q2U0E7	SAND domain-containing protein
CEP350	A0A3Q2U0M1	CAP-Gly domain-containing protein
RFKL	A0A3Q2U0Z1	Riboflavin kinase
SLC16A10	A0A3Q2U128	MFS domain-containing protein
ICE1	A0A3Q2U156	Uncharacterized protein
GLT1D1	A0A3Q2U160	Glycos_transf_1 domain-containing protein
ZFAND3	A0A3Q2U197	Uncharacterized protein
ENOX2	A0A3Q2U1A9	RRM domain-containing protein
MAPKAPK3	A0A3Q2U1E9	Protein kinase domain-containing protein
SUCO	A0A3Q2U1H7	SUN domain-containing protein
HAUS1	A0A3Q2U1J7	Uncharacterized protein
ZMYM2	A0A3Q2U1L1	Uncharacterized protein
LOC107051165	A0A3Q2U1M0	Uncharacterized protein
PLEKHM1	A0A3Q2U206	Uncharacterized protein
RSAD1	A0A3Q2U220	Radical S-adenosyl methionine domain-containing protein
RNF115	A0A3Q2U269	RING-type domain-containing protein
SMC1A	A0A3Q2U278	Uncharacterized protein
LOC107050604	A0A3Q2U289	Uncharacterized protein
BBX	A0A3Q2U293	HMG box domain-containing protein
PPIL2	A0A3Q2U2B8	RING-type E3 ubiquitin transferase
LOC101750739	A0A3Q2U2C7	Uncharacterized protein
ZBTB46	A0A3Q2U2W3	Uncharacterized protein
POLR3D	A0A3Q2U2W4	Uncharacterized protein
ZNF638	A0A3Q2U2X6	Uncharacterized protein
DTNBP1	A0A3Q2U3B9	Dysbindin
DYSF	A0A3Q2U3L9	Uncharacterized protein
MAT2A	A0A3Q2U3Q5	Methionine adenosyltransferase
ANKRD31	A0A3Q2U3R8	RAMA domain-containing protein
CTNNAL1	A0A3Q2U3Y6	Uncharacterized protein
DUSP6	A0A3Q2U428	Dual specificity protein phosphatase
ARHGAP40	A0A3Q2U494	Rho-GAP domain-containing protein
HAUS3	A0A3Q2U4A5	HAUS-augmin3 domain-containing protein
RIOK1	A0A3Q2U4C8	Non-specific serine/threonine protein kinase
TLK1	A0A3Q2U4D9	Protein kinase domain-containing protein
SLC11A2	A0A3Q2U4I1	Uncharacterized protein
LOC112530170	A0A3Q2U4K3	SEC63 domain-containing protein
NEMP1	A0A3Q2U4P0	Uncharacterized protein
KMT2C	A0A3Q2U4Z5	[Histone H3]-lysine(4) N-methyltransferase
RPP38	A0A3Q2U555	Ribosomal_L7Ae domain-containing protein
CSNK2A2	A0A3Q2U5L2	Non-specific serine/threonine protein kinase
TTI1	A0A3Q2U5M4	Uncharacterized protein
UBE2E2	A0A3Q2U636	UBC core domain-containing protein
LOC107050835	A0A3Q2U685	Uncharacterized protein
C14H7orf50	A0A3Q2U6A5	Uncharacterized protein
C20orf27	A0A3Q2U6A7	Calponin-homology (CH) domain-containing protein
UBR2	A0A3Q2U6F4	E3 ubiquitin-protein ligase
SPATA13	A0A3Q2U6M4	Uncharacterized protein
TIMELESS	A0A3Q2U6M5	TIMELESS domain-containing protein
H1FOO	A0A3Q2U6N2	H15 domain-containing protein
TRAF2	A0A3Q2U6P9	TNF receptor-associated factor
MICAL2	A0A3Q2U6S7	F-actin monooxygenase
HTD2	A0A3Q2U6T6	MaoC-like domain-containing protein
LOC776173	A0A3Q2U6U3	Uncharacterized protein
PRPF39	A0A3Q2U6Y4	Uncharacterized protein
RFXAP	A0A3Q2U6Z0	RFXA_RFXANK_bdg domain-containing protein
LOC424919	A0A3Q2U739	DNA photolyase
LOC107050261	A0A3Q2U744	Peroxin-19
REXO1	A0A3Q2U757	Exonuclease domain-containing protein
LOC100859302	A0A3Q2U797	TFIIS N-terminal domain-containing protein
PCGF6	A0A3Q2U7E1	RING-type domain-containing protein
LOC107051531	A0A3Q2U7E5	Uncharacterized protein
LOC107051177	A0A3Q2U7I7	RuvB-like helicase
SDAD1	A0A3Q2U7P0	Protein SDA1
WDR24	A0A3Q2U8E6	GATOR complex protein WDR24
IMP3	A0A3Q2U8J0	Ribosomal_S4 domain-containing protein
RAB11FIP1	A0A3Q2U8V0	Uncharacterized protein
PANK3	A0A3Q2U8Y9	Uncharacterized protein
FIGNL1	A0A3Q2U8Z9	AAA domain-containing protein
INO80C	A0A3Q2U931	YL1_C domain-containing protein
PC	A0A3Q2U983	Lipoyl-binding domain-containing protein
KIF16B	A0A3Q2U9E4	Kinesin motor domain-containing protein
ZFX	A0A3Q2U9I0	Uncharacterized protein
RASSF8	A0A3Q2U9R7	Ras-associating domain-containing protein
GID4	A0A3Q2U9S0	Uncharacterized protein
GNPTG	A0A3Q2UA15	Uncharacterized protein
DENND2D	A0A3Q2UA39	UDENN domain-containing protein
LOC771811	A0A3Q2UA71	Uncharacterized protein
GFOD2	A0A3Q2UA90	Uncharacterized protein
LOC107049075	A0A3Q2UAA1	J domain-containing protein
LOC107051274	A0A3Q2UAA5	Ig-like domain-containing protein
TMEM192	A0A3Q2UAD1	Transmembrane protein 192
GRIPAP1	A0A3Q2UAF1	Uncharacterized protein
ICE2	A0A3Q2UAG6	NARG2_C domain-containing protein
LOC107050733	A0A3Q2UAJ5	Med25 domain-containing protein
LOC107052491	A0A3Q2UAM5	Uncharacterized protein
RAB11FIP4	A0A3Q2UAW7	FIP-RBD domain-containing protein
LOC107050718	A0A3Q2UB16	Uncharacterized protein
LOC107050411	A0A3Q2UB27	Uncharacterized protein
LOC107050371	A0A3Q2UBD7	Uncharacterized protein
ARFRP1	A0A3Q2UBL1	Uncharacterized protein
ZC4H2	A0A3Q2UBM5	C4H2-type domain-containing protein
CD40	A0A3Q2UBR1	B-cell surface antigen CD40
MLK4	A0A3Q2UBT4	Mitogen-activated protein kinase kinase kinase
LOC107050028	A0A3Q2UC36	Adenylate cyclase type 6
LOC101748916	A0A3Q2UCC3	SER_THR_PHOSPHATASE domain-containing protein
KIAA1522	A0A3Q2UCF1	Uncharacterized protein
LOC107051197	A0A3Q2UCH7	Brix domain-containing protein
HAX1	A0A3Q2UCL9	Uncharacterized protein
LOC112530285	A0A3Q2UCQ1	SAP domain-containing protein
SPAG5	A0A3Q2UCS8	Uncharacterized protein
DNAJC1	A0A3Q2UCU6	Uncharacterized protein
LOC426220	A0A3Q2UD25	Uncharacterized protein
FBXO31	A0A3Q2UD36	F-box domain-containing protein
GPRC5C	A0A3Q2UD56	G_PROTEIN_RECEP_F3_4 domain-containing protein
DDX28	A0A3Q2UDD3	RNA helicase
HIST1H2B5L	A0A3Q2UDI2	Histone H2B
PNKP	A0A3Q2UDK6	Uncharacterized protein
LOC112530162	A0A3Q2UDS0	Uncharacterized protein
KATNA1	A0A3Q2UDW1	Katanin p60 ATPase-containing subunit A1
INO80	A0A3Q2UDY7	Chromatin-remodeling ATPase INO80
KIAA0753	A0A3Q2UE38	Uncharacterized protein
SDSL	A0A3Q2UE57	L-serine ammonia-lyase
RBL1	A0A3Q2UE61	Uncharacterized protein
ANKRD11	A0A3Q2UE98	Uncharacterized protein
LOC107050412	A0A3Q2UEE3	Isochorismatase domain-containing protein
MAPK13	A0A3Q2UEM2	Mitogen-activated protein kinase
LMO1	A0A3Q2UEP6	Uncharacterized protein
MED19	A0A3Q2UEQ9	Mediator of RNA polymerase II transcription subunit 19
ATXN2L	A0A3Q2UET9	LsmAD domain-containing protein
B9D2	A0A3Q2UEW0	RNase_PH domain-containing protein
CCDC173	A0A3Q2UF04	TPH domain-containing protein
TMEM201	A0A3Q2UF29	Uncharacterized protein
LOC107051050	A0A3Q2UF40	Uncharacterized protein
LOC100857850	A0A3Q2UF68	Uncharacterized protein
PFKFB4L	A0A3Q2UF77	6PF2K domain-containing protein
FAM206A	A0A3Q2UF80	Actin-binding transcription modulator
TNNC1	A0A3Q2UF85	Troponin C, slow skeletal and cardiac muscles
MEX3D	A0A3Q2UFH7	RING-type domain-containing protein
ZBTB7A	A0A3Q2UFV7	Zinc finger and BTB domain-containing protein 7A
U2AF2	A0A3Q2UFW2	U2 snRNP auxiliary factor large subunit
NPM2	A0A3Q2UFZ5	Nucleoplasmin domain-containing protein
ASNA1	A0A3Q2UFZ9	Uncharacterized protein
NCAPH	A0A3Q2UG09	Condensin complex subunit 2
RREB1	A0A3Q2UG75	Ras-responsive element-binding protein 1
SH2D6	A0A3Q2UGA2	SH2 domain-containing protein
ZNF280D	A0A3Q2UGE8	Uncharacterized protein
HERPUD2	A0A3Q2UGG1	Ubiquitin-like domain-containing protein
LOC101748706	A0A3Q2UGJ3	Uncharacterized protein
SPG20	A0A3Q2UGU7	MIT domain-containing protein
LAMA5	A0A3Q2UHC6	Uncharacterized protein
TMEM120B	A0A3Q2UHS0	Uncharacterized protein
ZNHIT6	A0A3Q2UHV5	HIT-type domain-containing protein
WDR6	A0A3Q2UHY6	Uncharacterized protein
CDK10	A0A3Q2UI62	Protein kinase domain-containing protein
CRCP	A0A3Q2UIH2	DNA-directed RNA polymerase III subunit RPC9
LOC107050456	A0A3Q2UIK1	Glycogen [starch] synthase
SUPT3H	A0A3Q2UIL6	Uncharacterized protein
MAN2A1	A0A3Q2UIM7	Alpha-mannosidase
DCUN1D2	A0A3Q2UIN4	DCN1-like protein
PRR14L	A0A3Q2UJ17	Tantalus domain-containing protein
GPATCH8	A0A3Q2UJ33	Uncharacterized protein
SESN3	A0A3Q2UJ63	Uncharacterized protein
ZNF710	A0A3Q2UK52	Uncharacterized protein
LRCH3	A0A3Q2UKG4	Calponin-homology (CH) domain-containing protein
PLIN5	A0A3Q2UKL3	Perilipin
CZH18ORF32	A0A3Q2UKN9	Uncharacterized protein
DCAF15	A0A3Q2UKV5	DCAF15_WD40 domain-containing protein
FBXW9	A0A3Q2UL14	Uncharacterized protein
RFX2	A0A3Q2ULC9	RFX-type winged-helix domain-containing protein
PAICS	A0A3Q2ULT4	Multifunctional protein ADE2
PLCH1	A0A3Q2UM09	Phosphoinositide phospholipase C
TPCN3	A0A3Q2UM13	Uncharacterized protein
SLC25A34	A0A3Q2UM79	Uncharacterized protein
SLC4A7	A0A3Q2UMA3	Anion exchange protein
LOC423222	A0A3Q2UML3	Uncharacterized protein
LOC420562	A0A3Q2UMP0	Uncharacterized protein
FAM160B1	A0A3Q2UMT4	DUF5917 domain-containing protein
SCO1	A0A3Q2UP04	Uncharacterized protein
PABPN1	A0A3Q3A2E9	RRM domain-containing protein
LOC107050443	A0A3Q3A3H5	Choline transporter-like protein
STXBP3	A0A3Q3A3M8	Uncharacterized protein
LOC107050951	A0A3Q3A5A0	DNA-directed RNA polymerase III subunit RPC3
LOC107050300	A0A3Q3A5E6	Uncharacterized protein
RLF	A0A3Q3A5H2	Uncharacterized protein
LOC101749531	A0A3Q3A7F1	Uncharacterized protein
FAM60A	A0A3Q3A893	Uncharacterized protein
LDLR	A0A3Q3A8H3	Uncharacterized protein
SLC38A10	A0A3Q3A966	Aa_trans domain-containing protein
LOC107050883	A0A3Q3A9L2	Peptidylprolyl isomerase
GYG2	A0A3Q3A9T4	Uncharacterized protein
CDK5RAP1	A0A3Q3AA24	Uncharacterized protein
LOXL1	A0A3Q3AAE2	Lysyl oxidase homolog
YEATS2	A0A3Q3AAR6	Uncharacterized protein
MEPCE	A0A3Q3AAY8	RNA methyltransferase
NNF1	A0A3Q3AB20	Uncharacterized protein
LOC426626	A0A3Q3AC26	Uncharacterized protein
HDAC7	A0A3Q3AD18	Hist_deacetyl domain-containing protein
PPP1R12C	A0A3Q3ADX7	Protein phosphatase 1 regulatory subunit
ATP13A3	A0A3Q3AE24	Cation_ATPase_N domain-containing protein
ZNF853	A0A3Q3AFY1	Uncharacterized protein
LIG1	A0A3Q3AH06	DNA ligase (ATP)
GKAP1	A0A3Q3AH83	Uncharacterized protein
LOC424401	A0A3Q3AHU9	Uncharacterized protein
OGFOD3	A0A3Q3AIB1	Fe2OG dioxygenase domain-containing protein
ARHGAP26	A0A3Q3AIG1	Rho GTPase-activating protein 26
FHOD1	A0A3Q3AKM4	Uncharacterized protein
CDCA2	A0A3Q3AKP0	PP1-binding domain-containing protein
CEP85	A0A3Q3ALL8	Uncharacterized protein
CASP1	A0A3Q3ALS7	Uncharacterized protein
FBXL12	A0A3Q3AM04	Uncharacterized protein
FUS	A0A3Q3AMH7	RRM domain-containing protein
LOC112531384	A0A3Q3AMS8	AAA_lid_3 domain-containing protein
NAB2	A0A3Q3AP30	Uncharacterized protein
AMOTL2	A0A3Q3AQD4	Angiomotin_C domain-containing protein
LOC107049542	A0A3Q3AQH7	Uncharacterized protein
MIS18BP1	A0A3Q3AQL2	Myb-like domain-containing protein
RB1	A0A3Q3AS57	Retinoblastoma-associated protein
SLC9A1	A0A3Q3AS64	Sodium/hydrogen exchanger
2012-09-01	#N/A	#N/A
SZT2	A0A3Q3ASP1	Uncharacterized protein
RDH10	A0A3Q3ATC8	NADP-retinol dehydrogenase
C19orf43	A0A3Q3ATF2	Uncharacterized protein
SAPCD2	A0A3Q3AU78	Uncharacterized protein
TRANK1	A0A3Q3AUC8	UvrD-like helicase ATP-binding domain-containing protein
ACBD4	A0A3Q3AUE4	ACB domain-containing protein
RHEB	A0A3Q3AUL4	Uncharacterized protein
SIL1	A0A3Q3AUM1	Fes1 domain-containing protein
RBP14L	A0A3Q3AV99	Superoxide dismutase copper chaperone
TMBIM6	A0A3Q3AVN1	Uncharacterized protein
LOC112531056	A0A3Q3AVT8	Uncharacterized protein
LOC112532921	A0A3Q3AX50	PLC-beta_C domain-containing protein
TSFM	A0A3Q3AXB0	EF_TS domain-containing protein
STK40	A0A3Q3AYH3	Serine/threonine-protein kinase 40
STX5	A0A3Q3AYR7	t-SNARE coiled-coil homology domain-containing protein
CALM1	A0A3Q3AZM2	Uncharacterized protein
MICU2	A0A3Q3AZV5	Uncharacterized protein
TNNI1	A0A3Q3B093	Uncharacterized protein
LOC100857622	A0A3Q3B0X4	EXPERA domain-containing protein
MGA	A0A3Q3B130	BHLH domain-containing protein
KPNA7	A0A3Q3B277	Importin subunit alpha
BBS9	A0A3Q3B2D2	Uncharacterized protein
PKN3	A0A3Q3B2F1	Protein kinase C
SLC34A2	A0A3S5ZPQ9	Na(+)-dependent phosphate cotransporter 2B
TLCD1	A0A452J7R7	TLC domain-containing protein 1
CCDC61	A0A452J7S2	Centrosomal protein CCDC61
SLC30A6	A0A452J7U2	Zinc transporter 6
DCAF13	A0A452J811	DDB1- and CUL4-associated factor 13
CCPG1	A0A452J862	Cell cycle progression protein 1
UCH-L1	A1IMF0	Ubiquitin carboxyl-terminal hydrolase
TRIM27.2	A5HUK2	Uncharacterized protein
Pcdh19	A5Y5L7	Protocadherin 19
PIWIL1	A6N7Y9	Piwi-like protein 1
POU5F3	A7Y7W2	POU domain, class 5, transcription factor 3
PNPLA7	B3TZC1	PNPLA7
Rab27a	D2D3P4	Small monomeric GTPase
DJ-1	D5M8S2	Maillard deglycase
MIS18A	E1BQA3	Mis18 domain-containing protein
HUNK	E1BQB2	Protein kinase domain-containing protein
RNF219	E1BQE1	Uncharacterized protein
CENPE	E1BQJ6	Kinesin motor domain-containing protein
TUBGCP4	E1BQM2	Gamma-tubulin complex component
FGD5	E1BQN2	Uncharacterized protein
TTK	E1BQR2	Protein kinase domain-containing protein
ARHGEF16	E1BQT7	Uncharacterized protein
RWDD2A	E1BQU7	RWD domain-containing protein
STN1	E1BQW9	CST complex subunit STN1
PHKA1	E1BQZ7	Phosphorylase b kinase regulatory subunit
FAM110C	E1BRA4	Uncharacterized protein
VPS54	E1BRC0	Vacuolar protein sorting-associated protein 54
CDKAL1	E1BRH0	tRNA-t(6)A37 methylthiotransferase
POLR3B	E1BRJ4	DNA-directed RNA polymerase subunit beta
ALG1	E1BRK4	Glycos_transf_1 domain-containing protein
MTM1	E1BRL5	Myotubularin
GEMIN6	E1BRN1	Uncharacterized protein
SCARA5	E1BRR4	Scavenger receptor class A member 5
TRAF3IP1	E1BRS6	Uncharacterized protein
CALCOCO2	E1BRX6	SKICH domain-containing protein
BACH1	E1BS39	Uncharacterized protein
PEX3	E1BS88	Peroxisomal assembly protein PEX3
PANK1	E1BS92	Uncharacterized protein
SKI	E1BSJ7	Proto-oncogene c-Ski
WDR53	E1BSK6	Uncharacterized protein
UBAP1	E1BSM2	Uncharacterized protein
ODF2	E1BSP2	Outer dense fiber protein 2
FAM173A	E1BSP4	Uncharacterized protein
IFT80	E1BT30	Uncharacterized protein
KIAA0355	E1BT43	DUF4745 domain-containing protein
GLA	E1BT44	Alpha-galactosidase
LYRM1	E1BT52	Complex1_LYR_dom domain-containing protein
NOL8	E1BT63	RRM domain-containing protein
GLE1	E1BT81	GLE1 RNA export mediator
LOC107057078	E1BT93	Aldedh domain-containing protein
FANCB	E1BTB6	Uncharacterized protein
RAB31	E1BTI1	Uncharacterized protein
ITFG2	E1BTL2	Uncharacterized protein
HEMK1	E1BTM2	Uncharacterized protein
RASSF7	E1BTN3	Ras-associating domain-containing protein
SYNJ2	E1BTW4	Phosphoinositide 5-phosphatase
TIMM21	E1BTY5	Mitochondrial import inner membrane translocase subunit Tim21
C13H5orf24	E1BTZ0	Uncharacterized protein
UTP11	E1BU24	U3 small nucleolar RNA-associated protein 11
ZNF451	E1BU31	Uncharacterized protein
LOC422151	E1BU38	Uncharacterized protein
POLR3F	E1BU41	DNA-directed RNA polymerase III subunit RPC6
USP54	E1BU81	USP domain-containing protein
VNN1	E1BUA6	CN hydrolase domain-containing protein
CABIN1	E1BUF4	MEF2_binding domain-containing protein
XPC	E1BUG1	Uncharacterized protein
EDRF1	E1BUH3	Uncharacterized protein
PPCDC	E1BUI2	Flavoprotein domain-containing protein
ALG5	E1BUU9	Dolichyl-phosphate beta-glucosyltransferase
INTS6	E1BV07	Uncharacterized protein
2014-09-01	#N/A	#N/A
C16orf72	E1BV25	Uncharacterized protein
CAND2	E1BVC2	TIP120 domain-containing protein
UTP20	E1BVC5	DRIM domain-containing protein
AURKB	E1BVE1	Aurora kinase
ATG14	E1BVG1	Uncharacterized protein
TMA16	E1BVH6	Translation machinery-associated protein 16
GNL2	E1BVP8	Nucleolar GTP-binding protein 2
KIAA0922	E1BVQ9	Uncharacterized protein
IFT172	E1BVT1	Uncharacterized protein
ZNF512	E1BVT6	Uncharacterized protein
RHBDF2	E1BVU5	Rhomboid domain-containing protein
CACTIN	E1BVV9	Cactin
MYOF	E1BW21	Uncharacterized protein
SPDL1	E1BW90	Protein Spindly
SKA2P1	E1BWA7	Protein FAM33A
HS1BP3	E1BWB7	PX domain-containing protein
GEN1	E1BWF2	Uncharacterized protein
PTER	E1BWG7	Parathion hydrolase-related protein
ABI1	E1BWJ8	Uncharacterized protein
FIP1L1	E1BWP4	FIP1-like 1 protein
ECT2	E1BWT7	Uncharacterized protein
ZSWIM8	E1BWU8	SWIM-type domain-containing protein
TSG101	E1BWW2	Uncharacterized protein
TFB1M	E1BWX0	rRNA adenine N(6)-methyltransferase
BRAT1	E1BWY6	Uncharacterized protein
SPCS1	E1BX11	Microsomal signal peptidase 12 kDa subunit
HPDL	E1BX51	4-hydroxyphenylpyruvate dioxygenase
EIF2AK3	E1BX69	Protein kinase domain-containing protein
IGDCC3	E1BX97	Uncharacterized protein
MTRF1	E1BXF8	RF_PROK_I domain-containing protein
BBS7	E1BXI4	Bardet-Biedl syndrome 7 protein homolog
RNF216	E1BXJ9	RING-type domain-containing protein
MTHFR	E1BXL1	Methylenetetrahydrofolate reductase
NOL10	E1BXP3	Nucleolar protein 10
RRM2	E1BXP4	Uncharacterized protein
ANKHD1	E1BXT7	KH domain-containing protein
TMEM168	E1BXX0	Uncharacterized protein
PIBF1	E1BXX7	Uncharacterized protein
MYNN	E1BY09	Uncharacterized protein
MYO18A	E1BY27	Uncharacterized protein
PARD6G	E1BY76	Uncharacterized protein
ERCC6	E1BYA8	Uncharacterized protein
CBSL	E1BYG4	Cystathionine beta-synthase
CGNL1	E1BYS5	Uncharacterized protein
CDC45	E1BYS7	Uncharacterized protein
GALNT11	E1BYU3	Polypeptide N-acetylgalactosaminyltransferase
TRPM7	E1BYV3	Non-specific serine/threonine protein kinase
CRB2	E1BYW1	Uncharacterized protein
C4HXorf56	E1BYZ0	STING ER exit protein
LRRC8D	E1BYZ5	Pannexin_like domain-containing protein
RBM24	E1BZ17	RNA-binding protein 24
FRMD1	E1BZ28	FERM domain-containing protein
MCUR1	E1BZ36	Uncharacterized protein
RSPRY1	E1BZ42	Uncharacterized protein
UBE2J2	E1BZ66	UBC core domain-containing protein
PHTF1	E1BZ77	Phtf-FEM1B_bdg domain-containing protein
CEP83	E1BZA0	Uncharacterized protein
FAM102A	E1BZB0	C2 NT-type domain-containing protein
PRDM15	E1BZC6	Uncharacterized protein
NFRKB	E1BZI6	DEUBAD domain-containing protein
COG7	E1BZM5	Component of oligomeric Golgi complex 7
PARS2	E1BZP0	Prolyl-tRNA synthetase
ZCCHC9	E1BZR6	Uncharacterized protein
CHDH	E1C003	Choline dehydrogenase
CPM	E1C041	Peptidase_M14 domain-containing protein
DIRAS2	E1C055	Uncharacterized protein
PEX13	E1C0C4	Peroxin-13
TMEM9B	E1C0E5	Transmembrane protein 9B
TRIM23	E1C0E8	Uncharacterized protein
RPN1	E1C0F1	Dolichyl-diphosphooligosaccharide--protein glycosyltransferase subunit 1
NUFIP1	E1C0G7	C2H2-type domain-containing protein
MFGE8	E1C0K5	Uncharacterized protein
MTA3	E1C0L3	Uncharacterized protein
SRFBP1	E1C0L6	SRF-dependent transcription regulation-associated protein
MSANTD4	E1C0N5	Myb/SANT-like DNA-binding domain-containing protein 4
ATM	E1C0Q6	Non-specific serine/threonine protein kinase
KCTD20	E1C0U7	BTB domain-containing protein
DIMT1	E1C0U9	rRNA adenine N(6)-methyltransferase
GNPNAT1	E1C0V1	Glucosamine 6-phosphate N-acetyltransferase
SHQ1	E1C0W2	Protein SHQ1 homolog
ERO1A	E1C0W7	Uncharacterized protein
GGA2	E1C0Y8	Uncharacterized protein
EEF2K	E1C172	Eukaryotic elongation factor 2 kinase
SPPL3	E1C173	Uncharacterized protein
EIF2AK4	E1C182	Non-specific serine/threonine protein kinase
TRMT44	E1C1E7	tRNA (uracil-O(2)-)-methyltransferase
PIK3C2A	E1C1G0	Phosphatidylinositol-4-phosphate 3-kinase
EXO1	E1C1G7	Exonuclease 1
LOC772271	E1C1I6	Aldo_ket_red domain-containing protein
TTF2	E1C1L9	Helicase ATP-binding domain-containing protein
LYAR	E1C1Q0	LIM zinc-binding domain-containing protein
SLC29A1	E1C1Q3	Uncharacterized protein
PUM3	E1C1R5	PUM-HD domain-containing protein
UNC5B	E1C228	Netrin receptor UNC5
SNX16	E1C244	PX domain-containing protein
MED27	E1C267	Uncharacterized protein
KANSL1L	E1C2H5	PEHE domain-containing protein
LRIF1	E1C2I6	Uncharacterized protein
SLC38A9	E1C2K4	Uncharacterized protein
CEP55	E1C2P7	EABR domain-containing protein
ARAP3	E1C2Q5	Uncharacterized protein
CDK8	E1C2T0	Protein kinase domain-containing protein
RIF1	E1C2U2	Telomere-associated protein RIF1
PKP2	E1C2V3	Uncharacterized protein
C2H5ORF22	E1C2V6	Uncharacterized protein
NDUFAF5	E1C306	Methyltransf_11 domain-containing protein
dis3l2	E1C372	DIS3-like exonuclease 2
2002-09-01	#N/A	#N/A
WDR35	E1C3E9	WD repeat-containing protein 35
ERMP1	E1C3Q6	Peptidase_M28 domain-containing protein
BLZF1	E1C3Q8	Uncharacterized protein
PPIL4	E1C3R0	Peptidyl-prolyl cis-trans isomerase
TAB2	E1C3S2	Uncharacterized protein
SAV1	E1C3T7	Uncharacterized protein
DPCD	E1C3U1	Protein DPCD
ENTPD4	E1C3V3	Uncharacterized protein
COL4A3BP	E1C409	Ceramide transfer protein
CZH9orf64	E1C455	Queuosine salvage protein
CLK4	E1C4D8	Protein kinase domain-containing protein
NRDE2	E1C4F1	Uncharacterized protein
DUS2	E1C4F6	DRBM domain-containing protein
WWC2	E1C4F9	Uncharacterized protein
GREB1L	E1C4J2	Uncharacterized protein
SLC25A26	E1C4L1	Uncharacterized protein
C4H4orf33	E1C4L5	Uncharacterized protein
MBIP	E1C4M8	Uncharacterized protein
SLC43A2	E1C4M9	L-type amino acid transporter 4
SETX	E1C4T7	Uncharacterized protein
DHX35	E1C4U5	RNA helicase
FBLIM1	E1C4X1	Uncharacterized protein
SPC25	E1C4Y2	Kinetochore protein SPC25
FAM13A	E1C501	Rho-GAP domain-containing protein
POMGNT1	E1C532	Protein O-linked-mannose beta-1,2-N-acetylglucosaminyltransferase 1
ARHGEF17	E1C588	DH domain-containing protein
ZNF143	E1C5B8	Uncharacterized protein
RNASET2	E1C5F2	Uncharacterized protein
NSUN5	E1C5I8	SAM_MT_RSMB_NOP domain-containing protein
HYKK	E1C5M4	APH domain-containing protein
POLE	E1C5P2	DNA polymerase epsilon catalytic subunit
LOC407092	E1C5S0	UBA domain-containing protein
SLC18B1	E1C5U8	MFS domain-containing protein
ACOX2	E1C5V6	Acyl-coenzyme A oxidase
NDUFA7	E1C645	Complex I-B14.5a
MLLT10	E1C657	Uncharacterized protein
ZBTB21	E1C695	Uncharacterized protein
ZCCHC11	E1C6A7	Uncharacterized protein
YIPF5	E1C6B9	Uncharacterized protein
KDM4A	E1C6D5	[Histone H3]-trimethyl-L-lysine(9) demethylase
CDH1	E1C6M9	Cadherin-1
KANSL1	E1C6P0	PEHE domain-containing protein
TRIP13	E1C6Q1	Pachytene checkpoint protein 2 homolog
TRIT1	E1C6R1	tRNA dimethylallyltransferase
COX16	E1C6R2	Cytochrome c oxidase assembly protein COX16 homolog, mitochondrial
CC2D1A	E1C6S7	C2 domain-containing protein
PRKD3	E1C6T4	Serine/threonine-protein kinase
GTF3C1	E1C6U4	Uncharacterized protein
MBTPS1	E1C6Y2	Peptidase_S8 domain-containing protein
TAF11	E1C6Y5	TAFII28 domain-containing protein
CENPF	E1C703	Uncharacterized protein
LRIG1	E1C726	Uncharacterized protein
DTD2	E1C762	D-aminoacyl-tRNA deacylase 2
OMA1	E1C7A6	Peptidase_M48 domain-containing protein
SLC33A1	E1C7F5	Uncharacterized protein
BDP1L	E1C7N5	Myb-like domain-containing protein
PLEKHG1	E1C7S5	Uncharacterized protein
MTG1	E1C7T7	Mitochondrial GTPase 1
CEP135	E1C7U7	Uncharacterized protein
PDGFRL	E1C836	Platelet-derived growth factor receptor-like protein
KNOP1	E1C847	SMAP domain-containing protein
ARHGAP8	E1C874	Uncharacterized protein
DEPDC5	E1C8B7	DEP domain-containing protein
IFT57	E1C8D3	Intraflagellar transport protein 57 homolog
URB2	E1C8E1	Urb2 domain-containing protein
TAF5L	E1C8E9	TFIID_NTD2 domain-containing protein
EPC2	E1C8I3	Enhancer of polycomb homolog
ORC4	E1C8I5	Origin recognition complex subunit 4
TMEM39B	E1C8M3	Uncharacterized protein
SLC2A9	E1C8N2	MFS domain-containing protein
TTC39A	E1C8P3	Uncharacterized protein
CHST3	E1C8R3	Sulfotransferase
SRBD1	E1C8S3	S1 motif domain-containing protein
LOC107056600	E1C8U1	Nucleoporin NUP53
CC2D2A	E1C8X4	C2 domain-containing protein
CDCA3	E1C8X5	Uncharacterized protein
CEP95	E1C951	DUF5745 domain-containing protein
PQLC3	E1C978	Uncharacterized protein
E2F6	E1C979	E2F_TDP domain-containing protein
B4GALT4	E1C9B0	Uncharacterized protein
DHX37	E1C9C2	Activating signal cointegrator 1 complex subunit 3
GATA4	E1C9C6	Transcription factor GATA-4
DDO	E1C9D0	DAO domain-containing protein
EMG1	F1N832	Uncharacterized protein
C1H12ORF57	F1N845	Protein C10
PAPPA	F1N850	Uncharacterized protein
HSCB	F1N857	J domain-containing protein
SEPHS2L	F1N876	Selenide, water dikinase
FRZB	F1N884	Frizzled-related protein 1
SUPT7L	F1N8A3	BTP domain-containing protein
BRCA1	F1N8I5	RING-type E3 ubiquitin transferase BRCA1
CCDC117	F1N8K2	Uncharacterized protein
CHD1Z	F1N8K8	DNA helicase
DYNLL1	F1N8L5	Dynein light chain
NUS1	F1N8Y0	Ditrans,polycis-polyprenyl diphosphate synthase ((2E,6E)-farnesyldiphosphate specific)
ST5	F1N8Z5	UDENN domain-containing protein
SUPT20H	F1N922	Transcription factor SPT20 homolog
CA5A	F1N986	Carbonic anhydrase
DDX4	F1N991	RNA helicase
APBA3	F1N9C3	Uncharacterized protein
NRBF2	F1N9F2	Uncharacterized protein
GBP1	F1N9J3	GB1/RHD3-type G domain-containing protein
PASK	F1N9K6	Uncharacterized protein
ABCD4	F1N9P5	Uncharacterized protein
JMJD1C	F1N9P6	JmjC domain-containing protein
KRR1	F1N9P9	KRR1 small subunit processome component
TLE4	F1N9Y3	TLE_N domain-containing protein
ABTB1	F1N9Z2	Uncharacterized protein
KANK1	F1NA35	Uncharacterized protein
RBP5	F1NAB5	Uncharacterized protein
TOPORS	F1NAF2	RING-type domain-containing protein
RBPMS	F1NAP9	RRM domain-containing protein
CENPK	F1NAR9	Centromere protein K
C5H11orf58	F1NAU3	Small acidic protein
ERCC4	F1NAV2	ERCC4 domain-containing protein
CD2AP	F1NAW2	Uncharacterized protein
KIF2C	F1NB03	Kinesin-like protein
DEPDC1B	F1NB55	DEP domain-containing protein 1B
PLEKHO2	F1NB67	PH domain-containing protein
MUC6	F1NBL0	Mucin-6 (Fragment)
RAB32	F1NBL3	Ras-related protein Rab
ANKRD54	F1NBL4	Uncharacterized protein
ABHD18	F1NBQ9	Uncharacterized protein
P2RX4	F1NC81	P2X purinoceptor
ERCC6L	F1NCD0	Uncharacterized protein
LIN54	F1NCE0	CRC domain-containing protein
SLC35D1	F1NCG7	TPT domain-containing protein
ACVR2B	F1NCI7	Serine/threonine-protein kinase receptor
LOC430303	F1NCJ5	Uncharacterized protein
TACC3	F1NCL7	TACC_C domain-containing protein
MYLKSML	F1NCQ3	Protein kinase domain-containing protein
NOL12	F1NCS7	Nucleolar protein 12
PLK1	F1NCX7	Serine/threonine-protein kinase PLK
MRPS18C	F1NCZ4	Uncharacterized protein
PHLPP2	F1NCZ7	PPM-type phosphatase domain-containing protein
UMAD1	F1ND01	UMA domain-containing protein
EYA3	F1ND27	Eyes absent homolog
PTBP3	F1ND44	Uncharacterized protein
SFXN2	F1NDD1	Sidoreflexin
MEST	F1NDD3	AB hydrolase-1 domain-containing protein
MED13L	F1NDJ8	Mediator of RNA polymerase II transcription subunit 13
ORC2	F1NDM4	Origin recognition complex subunit 2
BUB1	F1NDM5	Uncharacterized protein
ABCB10	F1NDU4	Uncharacterized protein
RTEL1	F1NE49	Regulator of telomere elongation helicase 1
EARS2	F1NE50	Glutamyl-tRNA synthetase
KARS	F1NE72	Lysine--tRNA ligase
KIAA1524	F1NEH4	Uncharacterized protein
MCUB	F1NEL0	Calcium uniporter regulatory subunit MCUb
CASP6	F1NEL6	Uncharacterized protein
DLGAP5	F1NEN5	Uncharacterized protein
TRUB2	F1NEP1	TruB_N domain-containing protein
TTC30B	F1NET7	Tetratricopeptide repeat protein 30
PELI2	F1NF65	Uncharacterized protein
DTX3L	F1NFB8	E3 ubiquitin-protein ligase
GPATCH1	F1NFC3	G-patch domain-containing protein
RBM41	F1NFC5	RRM domain-containing protein
HAUS2	F1NFQ4	Uncharacterized protein
HDAC8	F1NFY6	Histone deacetylase
SYNE1	F1NG02	Uncharacterized protein
EAPP	F1NG40	Uncharacterized protein
NUBPL	F1NG62	Uncharacterized protein
PCNT	F1NGJ4	PACT_coil_coil domain-containing protein
PBK	F1NGQ3	Protein kinase domain-containing protein
ATR	F1NGW1	Serine/threonine-protein kinase ATR
TPMT	F1NGW2	Thiopurine S-methyltransferase
LBH	F1NGY2	Protein LBH
XPNPEP3	F1NH26	AMP_N domain-containing protein
BMS1	F1NH69	Bms1-type G domain-containing protein
SLC25A42	F1NH71	Uncharacterized protein
USP28	F1NHA0	Ubiquitin carboxyl-terminal hydrolase 28
LOC395991	F1NHI6	Uncharacterized protein
G2E3	F1NHK8	G2/M phase-specific E3 ubiquitin-protein ligase
PRKD1	F1NHL1	Serine/threonine-protein kinase
RILPL2	F1NHM8	Uncharacterized protein
DUS4L	F1NHN2	tRNA-dihydrouridine synthase
LOC770996	F1NHN3	L-gulonolactone oxidase
SIX5	F1NHV5	Homeobox domain-containing protein
LEMD3	F1NHX3	LEM domain-containing protein
REPS2	F1NI15	Uncharacterized protein
ADH4	F1NI89	S-(hydroxymethyl)glutathione dehydrogenase
ALKBH5	F1NIA5	Alkylated DNA repair protein alkB homolog 5
PTCD1	F1NIF9	PPR_long domain-containing protein
NLE1	F1NII4	Notchless protein homolog 1
ARL14EP	F1NIP8	ARF7EP_C domain-containing protein
GTSE1	F1NIS1	GTSE1_N domain-containing protein
AKAP13	F1NIT0	Uncharacterized protein
PHC1	F1NIT2	Uncharacterized protein
DDX24	F1NJ62	RNA helicase
DDX55	F1NJA0	RNA helicase
ATAD5	F1NJA2	AAA domain-containing protein
DSG2	F1NJD5	Uncharacterized protein
C5H15orf57	F1NJH9	Uncharacterized protein
CCNA2	F1NJI2	Cyclin-A2
TWISTNB	F1NJS0	RPA43_OB domain-containing protein
LRP2	F1NJS9	Uncharacterized protein
SMURF2	F1NJU6	HECT-type E3 ubiquitin transferase
KDM3A	F1NJY8	Lysine-specific demethylase 3A
SLC9A3R1	F1NK29	Na(+)/H(+) exchange regulatory cofactor NHE-RF
TIPIN	F1NK30	TIMELESS-interacting protein
UBN2	F1NK53	Uncharacterized protein
KDM6A	F1NKC1	JmjC domain-containing protein
TMEM189	F1NKD9	Lipid_desat domain-containing protein
DDAH1	F1NKG5	Dimethylargininase
DIS3L	F1NKN5	DIS3-like exonuclease 1
GSTCD	F1NKT3	Glutathione S-transferase C-terminal domain-containing protein
CAMKK1	F1NKZ8	Protein kinase domain-containing protein
CDC34	F1NL19	UBC core domain-containing protein
ARID3B	F1NL47	Uncharacterized protein
MAGT1	F1NL85	Dolichyl-diphosphooligosaccharide--protein glycosyltransferase subunit MAGT1
ZC3H11B	F1NLA7	Uncharacterized protein
UTP6	F1NLG7	Uncharacterized protein
NEIL1	F1NLM0	FPG_CAT domain-containing protein
FAM18B1	F1NLV3	Golgi apparatus membrane protein TVP23 homolog
ST14	F1NLW7	Suppressor of tumorigenicity 14 protein homolog
ZNF276	F1NLX3	Uncharacterized protein
KLHL11	F1NM02	BTB domain-containing protein
POLG2	F1NM24	DNA polymerase subunit gamma-2, mitochondrial
ABCC3	F1NM51	ABC-type glutathione-S-conjugate transporter
ROR1	F1NML5	Uncharacterized protein
C3H6ORF203	F1NMS1	Uncharacterized protein
BEND3	F1NMS3	Uncharacterized protein
RNASEH1	F1NN23	Ribonuclease H1
NLRP1L	F1NN30	Uncharacterized protein
BIRC5	F1NN48	Uncharacterized protein
ALAD	F1NN49	Delta-aminolevulinic acid dehydratase
KDM5A	F1NN75	[Histone H3]-trimethyl-L-lysine(4) demethylase
NECAP2	F1NN78	DUF1681 domain-containing protein
ATP6V0A2	F1NNN8	V-type proton ATPase subunit a
ACSL5	F1NNV2	Arachidonate--CoA ligase
TARBP1	F1NP06	SpoU_methylase domain-containing protein
CCNL2	F1NPF6	Uncharacterized protein
FERMT1	F1NPF7	PH domain-containing protein
LRRN4	F1NPG4	Fibronectin type-III domain-containing protein
RECQL	F1NPI7	ATP-dependent DNA helicase
USP1	F1NPR3	Ubiquitin carboxyl-terminal hydrolase
ARL6IP4	F1NPS9	ADP-ribosylation factor-like protein 6-interacting protein 4
IMPACT	F1NQ13	RWD domain-containing protein
HAUS6	F1NQ15	HAUS6_N domain-containing protein
DENND4C	F1NQ24	Uncharacterized protein
BRF1	F1NQ85	B-related factor 1
TP53RK	F1NQ96	Non-specific serine/threonine protein kinase
UPF3B	F1NQA5	Smg4_UPF3 domain-containing protein
C18H17orf75	F1NQI9	Uncharacterized protein
PMS2	F1NQJ3	Mismatch repair endonuclease PMS2
USP3	F1NQJ6	Ubiquitin carboxyl-terminal hydrolase
CMSS1	F1NQL6	Uncharacterized protein
MTMR12	F1NQP5	Inactive phosphatidylinositol 3-phosphatase 12
TRAF3IP2	F1NQU5	SEFIR domain-containing protein
FBXO9	F1NQZ4	F-box domain-containing protein
KLHDC10	F1NR25	Uncharacterized protein
ETV6	F1NRC2	Uncharacterized protein
RLIM	F1NRC6	RING-type domain-containing protein
ZNF654	F1NRE6	Uncharacterized protein
RPF1	F1NRK2	Brix domain-containing protein
NBEAL1	F1NRL3	Uncharacterized protein
ACP6	F1NRT5	Uncharacterized protein
ADSS	F1NS23	Adenylosuccinate synthetase isozyme 2
SECISBP2	F1NS30	Ribosomal_L7Ae domain-containing protein
MCC	F1NS46	EF-hand domain-containing protein
GTF3C6	F1NS51	TFIIIC_sub6 domain-containing protein
CCND1	F1NS84	G1/S-specific cyclin-D1
NCAPD3	F1NS98	Condensin-2 complex subunit D3
LOC424109	F1NSB1	Uncharacterized protein
STRA6	F1NSC4	Receptor for retinol uptake STRA6
CENPC	F1NSD9	Uncharacterized protein
FOXK1	F1NSF2	Uncharacterized protein
POU2F1	F1NSK6	POU domain protein
SPP1	F1NSM8	Osteopontin
AIMP2	F1NSQ1	Aminoacyl tRNA synthase complex-interacting multifunctional protein 2
EIF2AK1	F1NSR6	Protein kinase domain-containing protein
BRIX1	F1NSS7	Brix domain-containing protein 2
KAT2A	F1NSS9	Histone acetyltransferase
INCENP	F1NSZ1	Inner centromere protein
DERA	F1NT21	2-deoxy-D-ribose 5-phosphate aldolase
SHCBP1	F1NT27	Beta_helix domain-containing protein
NIFK	F1NT45	RRM domain-containing protein
KAT6A	F1NT94	Histone acetyltransferase
DDX54	F1NTK9	ATP-dependent RNA helicase
ESCO1	F1NTQ0	Uncharacterized protein
C5H11orf74	F1NU02	Uncharacterized protein
RTFDC1	F1NU37	Replication termination factor 2
RPS25	F1NU56	40S ribosomal protein S25
EMB	F1NUG8	Uncharacterized protein
NWD1	F1NUK8	Uncharacterized protein
MAP2K5	F1NUM0	Uncharacterized protein
ARL13B	F1NUR0	Uncharacterized protein
CASP7	F1NV61	Uncharacterized protein
TRIM13	F1NV67	Uncharacterized protein
NOC2L	F1NV71	Nucleolar complex protein 2 homolog
CHFR	F1NVB6	Checkpoint with forkhead and RING finger domains protein
ADSSL1	F1NVD4	Adenylosuccinate synthetase isozyme 1
BAP1	F1NVF5	Ubiquitin carboxyl-terminal hydrolase
ZNF236	F1NVH0	Uncharacterized protein
VPS37A	F1NVI1	VPS37 C-terminal domain-containing protein
SURF2	F1NVI5	Uncharacterized protein
LOC424430	F1NVJ2	PKS_ER domain-containing protein
TYW1	F1NVK4	tRNA 4-demethylwyosine synthase (AdoMet-dependent)
MIER2	F1NVK5	Uncharacterized protein
RAD18	F1NVL6	RING-type E3 ubiquitin transferase RAD18
ANKZF1	F1NVQ2	C2H2-type domain-containing protein
PTPN14	F1NVR5	Protein-tyrosine-phosphatase
MTG2	F1NVX4	Uncharacterized protein
AMY1A	F1NW02	Alpha-amylase
PDP2	F1NW03	PPM-type phosphatase domain-containing protein
C9H21orf2	F1NW25	LRRcap domain-containing protein
TDP2	F1NW29	Tyrosyl-DNA phosphodiesterase 2
GMNN	F1NW42	Uncharacterized protein
TPX2	F1NW64	Uncharacterized protein
TUBA4B	F1NW97	Tubulin alpha chain
PAK1IP1	F1NWB8	p21-activated protein kinase-interacting protein 1-like
RECQL5	F1NWK5	DNA helicase
NCAPG2	F1NWM5	Uncharacterized protein
AGGF1	F1NWU4	Uncharacterized protein
BLOC1S4	F1NWV3	Uncharacterized protein
ALG2	F1NWX1	Alpha-1,3/1,6-mannosyltransferase ALG2
JARID2	F1NWZ0	Protein Jumonji
AMBRA1	F1NX05	Uncharacterized protein
RGCC	F1NXF2	Uncharacterized protein
ZNF277	F1NXG0	C2H2-type domain-containing protein
ELF1	F1NXG3	ETS domain-containing protein
PATL2	F1NXG9	PAT1 domain-containing protein
MARC1	F1NXH1	MOSC domain-containing protein
CASP8	F1NXP6	Uncharacterized protein
URB1	F1NXQ1	Uncharacterized protein
C1H11ORF54	F1NY09	DUF1907 domain-containing protein
UNC13B	F1NY18	Uncharacterized protein
DGKQ	F1NY56	Diacylglycerol kinase
TMOD1	F1NY71	Uncharacterized protein
NUSAP1	F1NYB3	Nucleolar and spindle-associated protein 1
C3H6orf120	F1NYK5	Uncharacterized protein
MUM1L1	F1NYK8	Uncharacterized protein
ANKRD49	F1NYL1	Uncharacterized protein
CCNL1	F1NYN3	Cyclin-L1
PGR	F1NYP9	Progesterone receptor
NCDN	F1NYQ7	Neurochondrin
C8H1orf27	F1NYX9	Protein odr-4 homolog
PACS1	F1NYY2	Uncharacterized protein
CYP27C1	F1NZ08	Uncharacterized protein
TNFAIP8L1	F1NZ26	Tumor necrosis factor alpha-induced protein 8-like protein 1
METTL5	F1NZ60	MTS domain-containing protein
NOTCH1	F1NZ70	Neurogenic locus notch homolog protein 1
MOGAT2	F1NZ99	Acyltransferase
CCDC174	F1NZD2	Coiled-coil domain-containing protein 174
FAM129B	F1NZE1	PH domain-containing protein
ZBTB34	F1NZL6	Uncharacterized protein
SLC4A1AP	F1NZR9	FHA domain-containing protein
TAF3	F1NZW0	Transcription initiation factor TFIID subunit 3
LOC395381	F1NZY2	Uncharacterized protein
GATAD1	F1P024	GATA zinc finger domain-containing protein 1
TSTD2	F1P062	Rhodanese domain-containing protein
SYF2	F1P0B5	Pre-mRNA-splicing factor SYF2
CLSPN	F1P0J7	Uncharacterized protein
THBS1	F1P0J8	Uncharacterized protein
HN1L	F1P0P0	Uncharacterized protein
TTC3	F1P0T0	RING-type E3 ubiquitin transferase
CCNYL1	F1P0V0	CYCLIN domain-containing protein
NEDD1	F1P0W9	Uncharacterized protein
MAN1C1	F1P0Z9	alpha-1,2-Mannosidase
CIB4	F1P103	Uncharacterized protein
MARS2	F1P137	Methionine--tRNA ligase, mitochondrial
ATG12	F1P145	Ubiquitin-like protein ATG12
ADPRHL2	F1P191	Uncharacterized protein
NOM1	F1P1C9	MI domain-containing protein
ZCCHC2	F1P1I1	CCHC-type domain-containing protein
KIAA1147	F1P1J3	DENN domain-containing protein 11
KIF4B	F1P1M8	Kinesin motor domain-containing protein
SPG11	F1P1T9	Spatacsin_C domain-containing protein
SASS6	F1P1V3	Spindle assembly abnormal protein 6 homolog
ITPR2	F1P1X4	Inositol 1,4,5-trisphosphate receptor
FANCI	F1P1Z1	Uncharacterized protein
RAP2C	F1P231	Small monomeric GTPase
LIG4	F1P275	DNA ligase
NSRP1	F1P283	Coiled-coil domain-containing protein 55
ATOX1	F1P2A1	HMA domain-containing protein
BET1L	F1P2A4	t-SNARE coiled-coil homology domain-containing protein
CHAF1B	F1P2D7	Chromatin assembly factor 1 subunit B
POLE3	F1P2L0	CBFD_NFYB_HMF domain-containing protein
LSG1	F1P2L5	Large subunit GTPase 1 homolog
GTF3A	F1P2M2	Uncharacterized protein
EEF2KMT	F1P2U5	FAM86 domain-containing protein
GRTP1	F1P2U9	Rab-GAP TBC domain-containing protein
SPINT1	F1P2Y9	Uncharacterized protein
MRTO4	F1P353	Ribosome assembly factor mrt4
CKAP4	F1P360	Uncharacterized protein
MBD4	F1P366	Uncharacterized protein
CR1L	F1P386	Uncharacterized protein
TFDP3	F1P3E8	Transcription factor
FANCG	F1P3G7	Uncharacterized protein
PPAT	F1P3I8	Amidophosphoribosyltransferase
C4BPA	F1P3M9	Uncharacterized protein
C21H1orf174	F1P3V9	Uncharacterized protein
PUS3	F1P3X5	PseudoU_synth_1 domain-containing protein
SETD6	F1P3Z2	N-lysine methyltransferase SETD6
DDTL	F1P470	Uncharacterized protein
USP44	F1P4C5	Ubiquitin carboxyl-terminal hydrolase
TRIM24	F1P4C7	Uncharacterized protein
C17H9orf78	F1P4D4	Uncharacterized protein
SARAF	F1P4D5	Store-operated calcium entry-associated regulatory factor
MYO1E	F1P4D9	Uncharacterized protein
TTLL4	F1P4H7	Uncharacterized protein
C1H2ORF49	F1P4R4	Ashwin
IFNGR1	F1P571	Uncharacterized protein
H6PD	F1P581	Uncharacterized protein
TUBAL3	F1P5B0	Tubulin alpha chain
ARG2	F1P5B4	Arginase
WDFY2	F1P5E2	FYVE-type domain-containing protein
MITD1	F1P5I2	MIT domain-containing protein
SFRP2	F1P5J1	Secreted frizzled-related protein 2
AARS	F1P5J5	Alanine--tRNA ligase
GLI2	F1P5L2	Zinc finger protein GLI2
HELLS	F1P5V4	Uncharacterized protein
MYL3	F1P5V6	EF-hand domain-containing protein
IBA57	F6R228	Uncharacterized protein
SAP18	F6R7D0	18 kDa Sin3-associated polypeptide
C13H5orf15	F6RS52	Uncharacterized protein
UBE3B	F6S174	HECT-type E3 ubiquitin transferase
WDR92	F6VMK6	Uncharacterized protein
SKP2	F7BEK8	F-box domain-containing protein
BARD1	F7BF09	Uncharacterized protein
ORC1	F7BXW0	Origin recognition complex subunit 1
TUBB2A	G1K338	Tubulin beta chain
KANSL3	H9L0K6	Uncharacterized protein
C10orf2	H9L0S8	SF4 helicase domain-containing protein
SETDB1	H9L3I9	Uncharacterized protein
ANPEP	O57579	Aminopeptidase Ey
HMGI-C	O73816	High mobility group protein I-C
KRT19	O93256	Keratin, type I cytoskeletal 19
cRhoA	O93467	GTP-binding protein
SERPINB14B	P01014	Ovalbumin-related protein Y
H2AZ2	P02272	Histone H2A.V
DES	P02542	Desmin
HAPLN1	P07354	Hyaluronan and proteoglycan link protein 1
CG-1B	P07583	Beta-galactoside-binding lectin
ASTL	P0DJJ2	Astacin-like metalloendopeptidase
TP53	P10360	Cellular tumor antigen p53
GJC1	P18861	Gap junction gamma-1 protein
MT-ND5	P18940	NADH-ubiquinone oxidoreductase chain 5
FGFR1	P21804	Fibroblast growth factor receptor 1
CCNB2	P29332	G2/mitotic-specific cyclin-B2
K-CAM	P33145	B-cadherin (Fragment)
RAD51A	P37383	DNA repair protein RAD51 homolog 1
HSF1	P38529	Heat shock factor protein 1
RBP4	P41263	Retinol-binding protein 4
GATA6	P43693	Transcription factor GATA-6
RPS4	P47836	40S ribosomal protein S4
PLA2G4A	P49147	Cytosolic phospholipase A2
WNT4	P49337	Protein Wnt-4
GHOX-7	P50223	Homeobox protein GHOX-7
FOXD3	P79772	Forkhead box protein D3
CDCA8	P86346	Borealin
NCX1	Q000J5	Na(+)/Ca(2+)-exchange protein 1
NFKB1	Q04861	Nuclear factor NF-kappa-B p105 subunit
ChALK5	Q06900	Receptor protein serine/threonine kinase
CHD7	Q06A37	Chromodomain-helicase-DNA-binding protein 7
EPHB5	Q07497	Ephrin type-B receptor 5
PARD6B	Q0PVE4	PAR6B
TRIM71	Q1PRL4	E3 ubiquitin-protein ligase TRIM71
Nsl1/DC31	Q1T766	Nsl1 protein
Dsn1/Q9H410	Q1T768	Dsn1 protein
PRKAB1	Q27IP4	5'AMP-activated protein kinase beta-1 non-catalytic subunit
ASF1	Q3C1E9	Histone chaperone ASF1
BRIP1	Q3YK19	Fanconi anemia group J protein homolog
PBEF1	Q58I02	Nicotinamide phosphoribosyltransferase
ABCC1	Q5F364	Multidrug resistance-associated protein 1
IDUA	Q5F366	Uncharacterized protein
STK24	Q5F375	Protein kinase domain-containing protein
EPCAM	Q5F381	Epithelial cell adhesion molecule
WWOX	Q5F389	WW domain-containing oxidoreductase
SALL4	Q5F3B8	Uncharacterized protein
UTP15	Q5F3D7	U3 small nucleolar RNA-associated protein 15 homolog
TAF5	Q5F3I7	LisH domain-containing protein
NEK6	Q5F3L5	Protein kinase domain-containing protein
ILRUN	Q5F3N9	Protein ILRUN
SEPSECS	Q5F3Q6	O-phosphoseryl-tRNA(Sec) selenium transferase
MAPK6	Q5F3W3	Mitogen-activated protein kinase 6
DDR1	Q5F3X2	Receptor protein-tyrosine kinase
GPR89	Q5F448	Golgi pH regulator
TOB2	Q5F453	Uncharacterized protein
PIK3CB	Q5F4A2	Phosphatidylinositol-4,5-bisphosphate 3-kinase
CREPT	Q5F4B4	Cell-cycle related and expression-elevated protein in tumor
GALNT6	Q5F4C7	Polypeptide N-acetylgalactosaminyltransferase
DCLRE1C	Q5QJC2	Protein artemis
CHAF1A	Q5R1T0	Chromatin assembly factor 1 subunit A
PURH	Q5XKY5	AICAR transformylase/inosine monophosphate cyclohydrolase
ZDHHC13	Q5ZHL4	Palmitoyltransferase
RASA2	Q5ZHM9	Uncharacterized protein
METTL2	Q5ZHP8	tRNA N(3)-methylcytidine methyltransferase METTL2
GARS	Q5ZHR4	Diadenosine tetraphosphate synthetase
TMEM164	Q5ZHT8	Uncharacterized protein
CIR1	Q5ZI03	Corepressor interacting with RBPJ 1
WBSCR22	Q5ZI10	Uncharacterized protein
CDC20	Q5ZI36	ANAPC4_WD40 domain-containing protein
chac2	Q5ZI66	Putative glutathione-specific gamma-glutamylcyclotransferase 2
TTC14	Q5ZI98	S1 motif domain-containing protein
BLOC1S6	Q5ZIM2	Biogenesis of lysosome-related organelles complex 1 subunit 6
PIAS2	Q5ZIN4	Uncharacterized protein
OTUD6B	Q5ZIP6	Deubiquitinase OTUD6B
ZNF593	Q5ZIT0	C2H2-type domain-containing protein
TAF2	Q5ZIT8	Transcription initiation factor TFIID subunit 2
SLC25A15	Q5ZIW6	Uncharacterized protein
RCJMB04_19n18	Q5ZJ97	Uncharacterized protein KIAA1143 homolog
CDR2	Q5ZJA3	Cerebellar degeneration-related protein 2
RALGPS1	Q5ZJK0	Ras-specific guanine nucleotide-releasing factor RalGPS1
NET1	Q5ZJM0	Uncharacterized protein
DCK2	Q5ZJM7	Deoxycytidine kinase 2
E2F4	Q5ZJU1	E2F transcription factor 4
CBWD1	Q5ZK54	CobW C-terminal domain-containing protein
EDEM1	Q5ZK76	alpha-1,2-Mannosidase
CDC27	Q5ZK91	Uncharacterized protein
CNOT8	Q5ZKA9	Poly(A)-specific ribonuclease
MOV10	Q5ZKD7	Putative helicase MOV-10
MRPL51	Q5ZKG1	39S ribosomal protein L51, mitochondrial
EED	Q5ZKH3	Polycomb protein EED
GXYLT1	Q5ZKI6	Glucoside xylosyltransferase 1
FGFR1OP2	Q5ZKJ4	FGFR1 oncogene partner 2 homolog
mesd	Q5ZKK4	LRP chaperone MESD
ERCC3	Q5ZKK7	General transcription and DNA repair factor IIH helicase subunit XPB
TRPC4AP	Q5ZKM6	Uncharacterized protein
Mlx	Q5ZKP9	Transcription factor max-like protein X
CHRAC1	Q5ZKR0	CBFD_NFYB_HMF domain-containing protein
TRMU	Q5ZKW0	Mitochondrial tRNA-specific 2-thiouridylase 1
ERI1	Q5ZL01	SAP domain-containing protein
APBB1IP	Q5ZL23	Amyloid beta A4 precursor protein-binding family B member 1-interacting protein
LSm14A	Q5ZL27	mRNA processing body assembly factor
SGF29	Q5ZL38	SAGA-associated factor 29
KHDC4	Q5ZL54	KH homology domain-containing protein 4
L3MBTL2	Q5ZLC2	Lethal(3)malignant brain tumor-like protein 2
SLC30A5	Q5ZLF4	Zinc transporter 5
UTP25	Q5ZLG3	U3 small nucleolar RNA-associated protein 25 homolog
WDR59	Q5ZLG9	GATOR complex protein WDR59
KIF18B	Q5ZLK6	Kinesin-like protein KIF18B
PABIR1	Q5ZLN7	P2R1A-PPP2R2A-interacting phosphatase regulator 1
PLEKHJ1	Q5ZLT5	Pleckstrin homology domain-containing family J member 1
SLC16A1	Q5ZLZ6	Monocarboxylate transporter 1
PRIM2	Q5ZM06	DNA primase large subunit
RARS1	Q5ZM11	Arginine--tRNA ligase, cytoplasmic
RP11-529K1.3	Q5ZMC1	RNA helicase
NDE1	Q5ZMC9	Nuclear distribution protein nudE homolog 1
REXO5	Q5ZMH0	Uncharacterized protein
BABAM2	Q5ZML0	BRISC and BRCA1-A complex member 2
vcp	Q5ZMU9	Transitional endoplasmic reticulum ATPase
SLBP	Q6B7Z7	Histone stem-loop binding protein
GAL11	Q6IV20	Gallinacin-11
RNF114	Q6J211	E3 ubiquitin-protein ligase RNF114
cRac1A	Q6LC82	GTPase cRac1A
KRT5	Q6PVZ5	Type II alpha-keratin IIA
Dab1	Q6XBN6	Disabled-1 late isoform
TCF3	Q70IK3	Helix-loop-helix protein E12
NDC80	Q76I89	Kinetochore protein NDC80 homolog
LMBR1	Q7ZUA6	Limb region 1 protein homolog
CHEK1	Q8AYC9	Serine/threonine-protein kinase Chk1
ogchi	Q8JIG5	Alpha-1-acid glycoprotein
DER	Q8JIS3	D-erythrulose reductase
IAP3	Q8UVF8	Inhibitor of apoptosis protein 3
IRF3	Q90643	Interferon regulatory factor 3
FST	Q90844	Follistatin
FKBP12	Q90ZG0	Peptidylprolyl isomerase
cldn3	Q98SR2	Claudin
RPL39	Q98TF5	60S ribosomal protein L39
EIF2B	Q9DEQ6	Eukaryote initiation factor 2 beta
ECE-1	Q9DGN6	Endothelin-converting enzyme 1
chPKCI	Q9I882	Protein kinase C inhibitor
PBX1A	Q9IB15	PBX1A
MTFR1	Q9PTD5	Mitochondrial fission regulator 1
MKRN1	Q9PTI4	RING-type E3 ubiquitin transferase
NFI1	Q9PTJ6	CTD small phosphatase-like protein
Pax-2	Q9PTX1	Paired-box containing protein Pax-2
SNRPB	Q9PV94	Small nuclear ribonucleoprotein-associated protein B'
RBPMS2	Q9W6I1	RNA-binding protein with multiple splicing 2
MAPKAP1	Q9W6S3	Target of rapamycin complex 2 subunit MAPKAP1
gp130	Q9W6U9	Glycoprotein 130
EEF1B	Q9YGQ1	Elongation factor 1-beta
MED10	R4GFY1	Mediator of RNA polymerase II transcription subunit 10
MN1	R4GG28	Uncharacterized protein
OTX1	R4GG58	Homeobox domain-containing protein
SNAPIN	R4GG77	SNARE-associated protein Snapin
ARID3A	R4GGE4	Uncharacterized protein
SEMA4G	R4GGG3	Sema domain-containing protein
HMG20B	R4GGQ7	HMG box domain-containing protein
TTYH1	R4GGQ8	Protein tweety homolog
CPLX3	R4GI13	Uncharacterized protein
BCL10	R4GI14	CARD domain-containing protein
ARHGAP11B	R4GIC8	Rho-GAP domain-containing protein
TFAP4	R4GIE6	BHLH domain-containing protein
TICAM1	R4GIF2	TIR domain-containing adapter molecule 1
LOC101747660	R4GII9	Beta_elim_lyase domain-containing protein
SCAF11	R4GIP8	RING-type domain-containing protein
NFKB2	R4GIS9	Nuclear factor NF-kappa-B p100 subunit
UBE2R2	R4GIV8	UBC core domain-containing protein
DROSHA	R4GIX1	Uncharacterized protein
SARS	R4GJ59	Seryl-tRNA synthetase
C7H2ORF69	R4GJD0	Uncharacterized protein
ARHGAP29	R4GJE2	Uncharacterized protein
STBD1	R4GJM5	CBM20 domain-containing protein
TMEM8A	R4GJV3	EGF-like domain-containing protein
WEE1	R4GJW5	Wee1-like protein kinase
ORMDL3	R4GJY1	ORM1-like protein
UBE2U	R4GJY8	UBC core domain-containing protein
C9orf85	R4GJY9	Uncharacterized protein
MRPL54	R4GK77	Uncharacterized protein
SOWAHC	R4GKE9	Uncharacterized protein
SYPL1	R4GKH5	MARVEL domain-containing protein
C8H1orf123	R4GKJ0	CXXC motif containing zinc binding protein
CCDC59	R4GL69	Uncharacterized protein
CST3	R4GLT1	Cystatin domain-containing protein
MIER1	R4GM28	Mesoderm induction early response protein 1
MRPS33	R4GM73	Uncharacterized protein
WDR61	R4GMC9	WD repeat-containing protein 61
PFDN2	R4GME1	Uncharacterized protein
HELZ	R4GME5	C3H1-type domain-containing protein
LOC428593	R4GMH5	Plasminogen
MMS22L	R9PXQ1	Methyl methanesulfonate-sensitivity protein 22-like

## Sheet: CC_unique Stepler et al
		Supplementary table S2: Gene ontology analysis based on Cellular Compartments (CC) of proteins uniquely identified in Stepler et al. Informatiom on GO Term, Number of associated proteins (Count), Total percentage of identified proteins associated with the pathway (%), p-value, associated genes, total number of included proteins (list total), fold enrichment value and adjusted p-value (Benjamini)
Category	GO Term	Term	Count	%	PValue	Genes	List Total	Pop Hits	Pop Total	Fold Enrichment	Bonferroni	Benjamini	FDR
GOTERM_CC_DIRECT	GO:0008622	epsilon DNA polymerase complex	4	0.302801	0.00155884	POLE4, POLE2, POLE3, POLE	1136	4	15232	13.4085	0.531485	0.0420909	0.0407918
GOTERM_CC_DIRECT	GO:0072487	MSL complex	3	0.227101	0.0158181	MSL2, MSL3, MSL1	1136	3	15232	13.4085	0.999569	0.247987	0.240333
GOTERM_CC_DIRECT	GO:0032389	MutLalpha complex	3	0.227101	0.0158181	PMS2, MLH1, PMS1	1136	3	15232	13.4085	0.999569	0.247987	0.240333
GOTERM_CC_DIRECT	GO:0031262	Ndc80 complex	3	0.227101	0.0158181	NUF2, NDC80, SPC25	1136	3	15232	13.4085	0.999569	0.247987	0.240333
GOTERM_CC_DIRECT	GO:0031298	replication fork protection complex	3	0.227101	0.0158181	TIPIN, TIMELESS, MCM10	1136	3	15232	13.4085	0.999569	0.247987	0.240333
GOTERM_CC_DIRECT	GO:0070652	HAUS complex	5	0.378501	0.000407179	LOC112531360, HAUS3, HAUS6, HAUS2, HAUS1	1136	6	15232	11.1737	0.179572	0.0168213	0.0163021
GOTERM_CC_DIRECT	GO:0044666	MLL3/4 complex	3	0.227101	0.0300773	KMT2D, KMT2C, KDM6A	1136	4	15232	10.0563	1	0.384673	0.3728
GOTERM_CC_DIRECT	GO:0000220	vacuolar proton-transporting V-type ATPase, V0 domain	3	0.227101	0.0300773	ATP6V0A2, ATP6V0A4, TCIRG1	1136	4	15232	10.0563	1	0.384673	0.3728
GOTERM_CC_DIRECT	GO:0000940	condensed chromosome outer kinetochore	5	0.378501	0.000893926	PLK1, SPDL1, SKA2P1, SKA3, BUB1	1136	7	15232	9.57746	0.352504	0.0289632	0.0280693
GOTERM_CC_DIRECT	GO:0044545	NSL complex	5	0.378501	0.000893926	PHF20L1, KANSL1, MCRS1, KANSL3, KANSL1L	1136	7	15232	9.57746	0.352504	0.0289632	0.0280693
GOTERM_CC_DIRECT	GO:0000172	ribonuclease MRP complex	4	0.302801	0.00695418	POP4, RPP40, RPP38, RPP25L	1136	6	15232	8.93897	0.966343	0.153624	0.148883
GOTERM_CC_DIRECT	GO:0005664	nuclear origin of replication recognition complex	4	0.302801	0.0114994	ORC4, ORC6, ORC1, ORC2	1136	7	15232	7.66197	0.996379	0.21495	0.208316
GOTERM_CC_DIRECT	GO:0005721	pericentric heterochromatin	4	0.302801	0.0114994	HELLS, KDM4A, INCENP, SIRT6	1136	7	15232	7.66197	0.996379	0.21495	0.208316
GOTERM_CC_DIRECT	GO:0030686	90S preribosome	7	0.529902	0.000301071	CMSS1, BMS1, FAM207A, NOL10, UTP20, SRFBP1, DDX52	1136	14	15232	6.70423	0.136138	0.0162579	0.0157561
GOTERM_CC_DIRECT	GO:0030992	intraciliary transport particle B	7	0.529902	0.000470257	IFT20, IFT52, TRAF3IP1, IFT172, IFT80, IFT57, HSPB11	1136	15	15232	6.25728	0.204352	0.0175804	0.0170378
GOTERM_CC_DIRECT	GO:0031011	Ino80 complex	5	0.378501	0.00661671	INO80C, INO80B, MCRS1, INO80, NFRKB	1136	11	15232	6.09475	0.9603	0.15313	0.148403
GOTERM_CC_DIRECT	GO:0043186	P granule	4	0.302801	0.0246591	PIWIL1, MOV10, DDX4, HELZ	1136	9	15232	5.95931	0.999995	0.342409	0.331841
GOTERM_CC_DIRECT	GO:0000124	SAGA complex	5	0.378501	0.00934644	TADA1, SGF29, SUPT20H, TAF5L, SUPT7L	1136	12	15232	5.58685	0.989577	0.190039	0.184173
GOTERM_CC_DIRECT	GO:0000178	exosome (RNase complex)	4	0.302801	0.0333107	DIS3L, ZFC3H1, EXOSC3, DIS3L2	1136	10	15232	5.36338	1	0.386147	0.374229
GOTERM_CC_DIRECT	GO:0030688	preribosome, small subunit precursor	4	0.302801	0.0333107	LTV1, FAM207A, RIOK1, RRP1B	1136	10	15232	5.36338	1	0.386147	0.374229
GOTERM_CC_DIRECT	GO:0005736	DNA-directed RNA polymerase I complex	4	0.302801	0.0433209	POLR1A, POLR1B, TWISTNB, POLR1D	1136	11	15232	4.8758	1	0.457695	0.443569
GOTERM_CC_DIRECT	GO:0000123	histone acetyltransferase complex	4	0.302801	0.0433209	KAT2A, KANSL1, KANSL1L, TAF5L	1136	11	15232	4.8758	1	0.457695	0.443569
GOTERM_CC_DIRECT	GO:0071339	MLL1 complex	4	0.302801	0.0433209	KANSL1, MGA, MCRS1, E2F6	1136	11	15232	4.8758	1	0.457695	0.443569
GOTERM_CC_DIRECT	GO:0032040	small-subunit processome	14	1.0598	2.03522e-05	UTP15, UTP6, UTP11, RPS19BP1, KRR1, DIMT1, IMP3, UTP23, FCF1, NOL6, EMG1, UTP20, NOL10, DCAF13	1136	46	15232	4.08083	0.0098425	0.00247279	0.00239647
GOTERM_CC_DIRECT	GO:0000428	DNA-directed RNA polymerase complex	5	0.378501	0.0333707	POLR3B, POLR1A, POLR1B, TWISTNB, POLR3H	1136	17	15232	3.94366	1	0.386147	0.374229
GOTERM_CC_DIRECT	GO:0005666	DNA-directed RNA polymerase III complex	5	0.378501	0.0333707	CRCP, POLR3B, POLR3F, POLR1D, POLR3H	1136	17	15232	3.94366	1	0.386147	0.374229
GOTERM_CC_DIRECT	GO:0005876	spindle microtubule	6	0.454201	0.0206287	PLK1, BIRC5, KIF11, SKA2P1, SKA3, AURKB	1136	22	15232	3.65685	0.99996	0.294869	0.285768
GOTERM_CC_DIRECT	GO:0030687	preribosome, large subunit precursor	5	0.378501	0.0483106	LOC107051197, MRTO4, RRS1, RRP1B, RPF1	1136	19	15232	3.52854	1	0.469579	0.455086
GOTERM_CC_DIRECT	GO:0005669	transcription factor TFIID complex	5	0.378501	0.0483106	ERCC3, TAF11, TAF5, TAF3, TAF2	1136	19	15232	3.52854	1	0.469579	0.455086
GOTERM_CC_DIRECT	GO:0017053	transcriptional repressor complex	5	0.378501	0.0483106	TFAP4, CCND1, MIER1, DEPDC1, ZBTB32	1136	19	15232	3.52854	1	0.469579	0.455086
GOTERM_CC_DIRECT	GO:0005819	spindle	15	1.1355	8.33002e-05	RB1, RIF1, NDE1, SPICE1, HAUS3, TTK, SKA3, SHCBP1, KIF15, HAUS1, TPX2, INCENP, KATNA1, NUSAP1, KBTBD8	1136	59	15232	3.40893	0.039677	0.00674732	0.00653907
GOTERM_CC_DIRECT	GO:0005730	nucleolus	74	5.60182	1.20112e-20	POP4, PAK1IP1, PINX1, CHD7, FCF1, PIK3CB, NOC2L, NUSAP1, ARL6IP4, SKP2, UTP15, LOC107051197, NOM1, COG7, UTP11, DIMT1, NSUN5, DDX55, AXIN1, HUS1, WDR75, DDX54, FAM207A, URB2, URB1, GNL2, GLTSCR2, MRTO4, G2E3, FAM32A, DDX24, MEAF6, RPS19BP1, UTP23, ZCCHC9, NOL8, SDAD1, TMA16, RPF1, NOL6, EMG1, RNF213, DHX33, ERI1, BMS1, TWISTNB, RRS1, DHX37, WBSCR22, UTP20, BRIX1, EXOSC3, LYAR, DCAF13, ARL14EP, UT…	1136	295	15232	3.36348	5.83743e-18	2.91872e-18	2.82863e-18
GOTERM_CC_DIRECT	GO:0016605	PML body	13	0.984103	0.000349421	RB1, CALCOCO2, ZBTB32, SMC5, NR2C1, PIAS2, CHFR, TTC28, SKI, TDP2, TDG, HSF1, TOPBP1	1136	52	15232	3.35211	0.156207	0.0168213	0.0163021
GOTERM_CC_DIRECT	GO:0000776	kinetochore	15	1.1355	0.000176957	CENPT, ZNF276, MEAF6, NDE1, PLK1, BUB1B, TTK, KNSTRN, NDC80, CENPC, CDC20, INCENP, HSF1, NUF2, BUB1	1136	63	15232	3.19249	0.0824136	0.0122859	0.0119067
GOTERM_CC_DIRECT	GO:0090575	RNA polymerase II transcription factor complex	9	0.681302	0.00606399	WWOX, RXRA, MLX, ATF7, TCF3, E2F4, E2F5, E2F6, E2F8	1136	38	15232	3.17569	0.947977	0.147355	0.142807
GOTERM_CC_DIRECT	GO:0000922	spindle pole	12	0.908403	0.00155892	NEDD1, ASPM, TPX2, CENPF, ODF2, KATNA1, PLK1, TUBGCP6, CEP95, TUBGCP4, KIF11, SPDL1	1136	53	15232	3.03588	0.531504	0.0420909	0.0407918
GOTERM_CC_DIRECT	GO:0072686	mitotic spindle	8	0.605602	0.0154866	ESPL1, CKAP2L, TUBB3, NUSAP1, HAUS3, KIF23, CCDC117, KNSTRN	1136	36	15232	2.97966	0.999492	0.247987	0.240333
GOTERM_CC_DIRECT	GO:0016328	lateral plasma membrane	7	0.529902	0.0376055	SLC4A7, CLDN3, EPCAM, MYO1A, AXIN1, SLC29A1, SLC9A1	1136	34	15232	2.76056	1	0.42503	0.411911
GOTERM_CC_DIRECT	GO:0005694	chromosome	17	1.2869	0.00041534	ZNF276, CDCA2, SETDB1, RECQL, TET1, LOC101748706, BRCA1, MKI67, MMS22L, EMG1, RECQL5, INCENP, KIF4B, UVSSA, SMARCAD1, BRIX1, TRIP13	1136	84	15232	2.71362	0.182821	0.0168213	0.0163021
GOTERM_CC_DIRECT	GO:0000785	chromatin	24	1.81681	5.07942e-05	KDM5A, RB1, KDM5B, KDM4A, KDM3A, KDM4B, TIPIN, ESCO1, ZBTB46, DSCC1, CHD7, PLK1, JMJD1C, RBL1, MIS18A, MED10, HSF2, HSF1, CHEK1, HSF3, PGR, E2F4, JARID2, WHSC1L1	1136	126	15232	2.55399	0.0243844	0.00493719	0.00478481
GOTERM_CC_DIRECT	GO:0030496	midbody	10	0.757002	0.0174152	SDCCAG3, INCENP, PKN3, KATNA1, PLK1, DTNBP1, BIRC5, MITD1, PIK3CB, RAB11FIP4	1136	54	15232	2.48305	0.999804	0.264494	0.25633
GOTERM_CC_DIRECT	GO:0000932	P-body	9	0.681302	0.0453625	PAN2, TRIM71, MOV10, LIN28A, SAMD4B, CNOT8, LSM14A, DIS3L2, PATL2	1136	54	15232	2.23474	1	0.469067	0.45459
GOTERM_CC_DIRECT	GO:0005814	centriole	11	0.832702	0.0283745	IFT20, NEDD1, IFT52, ODF2, CEP295, PLK1, SASS6, SPICE1, CEP83, HYLS1, BIRC5	1136	68	15232	2.16901	0.999999	0.383056	0.371233
GOTERM_CC_DIRECT	GO:0005874	microtubule	23	1.74111	0.00478275	TUBAL3, ODF2, NDE1, SHROOM3, HAUS3, KIF23, DYNLL1, AURKB, HAUS1, TPX2, CENPE, TUBA3E, KIF18B, TUBA1A, TUBB2A, TUBB3, INCENP, KIF4B, KATNA1, NUSAP1, TUBGCP6, KIF2C, TUBGCP4	1136	163	15232	1.89199	0.902704	0.122338	0.118562
GOTERM_CC_DIRECT	GO:0005813	centrosome	41	3.10371	0.0014604	SDCCAG3, TRAF3IP1, AURKB, HSPB11, CCNB3, CDC20, KATNA1, HSF1, CHEK1, NUF2, CEP95, CIR1, BBS7, PCNT, IFT57, DCAF13, CKAP2L, ODF2, NDE1, CEP350, CEP295, PLK1, SPICE1, HAUS3, IFT80, MASTL, WDR35, HAUS2, NDC80, IFT20, SKI, CCDC88B, KAT2A, ESPL1, SASS6, TUBGCP6, CEP83, POLR3H, CEP85, TUBGCP4, CCDC61	1136	329	15232	1.67096	0.50849	0.0420909	0.0407918
GOTERM_CC_DIRECT	GO:0005634	nucleus	399	30.2044	2.47932e-27	RB1, HIST1H2B5L, ZNF292, GPATCH1, SMC5, MSANTD4, NOC2L, BACH1, GPATCH8, ALKBH5, RNF114, BBX, WDHD1, CSNK2A2, RFX2, PASK, PRKAB1, WDR76, RBP5, SRFBP1, ZNF276, CDCA2, GATA6, MYNN, PRDM15, CDCA8, LOC101748706, GATA4, XPC, WDR61, BAZ2B, BCL10, MYLKSML, RRS1, ZBTB7A, RREB1, ZNF143, PHC1, PLK1, EIF2AK3, MAD2L1BP, PBX4, INO80, MEX3D, SNUPN, NR2F6, MOV10, MLLT10, CDK10, PKIG, CDK13, RAD18, EZH2, LIN54, G…	1136	3310	15232	1.61631	1.20495e-24	1.20495e-24	1.16776e-24
GOTERM_CC_DIRECT	GO:0005654	nucleoplasm	88	6.66162	1.12547e-05	ALAS1, CHD7, FAM208A, BRCA1, PIK3CB, NOC2L, TTC28, CDC20, ZIC3, SALL4, GATAD1, CHEK1, NUF2, SKP2, DENND2D, PIAS4, WDHD1, ZHX2, KDM2A, DIMT1, IMP3, RECQL, LIG4, SIRT6, ZBTB34, KIF23, PPHLN1, SMC1A, DUSP6, SUPT7L, GLTSCR2, CCNA2, HIC2, SHQ1, ESRP2, PRKD3, ESRP1, ZNF318, TERF2IP, FAM32A, ATF7, BLZF1, STK40, KMT2D, RNASEH2B, RPS19BP1, MAPKAP1, ITPR2, RNF6, TMA16, SLC9A1, BRIP1, EMG1, MIER2, TDG, HSF1…	1136	738	15232	1.59884	0.00545488	0.00182326	0.00176699
GOTERM_CC_DIRECT	GO:0005739	mitochondrion	63	4.76911	0.00938462	TRMU, OXNAD1, MCUR1, ALAS1, PARS2, HSCB, MTO1, TATDN3, MTRF1, TMEM223, MTG1, CA5A, MTG2, CDK5RAP1, DCK2, MRPL9, ACAD11, EARS2, HEMK1, ARG2, LIG1, ADPRHL2, RSAD1, ACSL5, TICAM1, RAB32, HPDL, SLC25A15, HAX1, RFKL, MRPL51, POLG2, FAM173B, MTHFD2, FAM173A, MTFR1, GARS, TP53, TRUB1, TRUB2, NDUFB7, MTFP1, MRPS33, IBA57, NDUFB1, MRPL54, CYB5R1, VPS54, HS1BP3, LOC424430, WWOX, MGME1, MTERF3, NUBPL, EYA2,…	1136	616	15232	1.37132	0.98977	0.190039	0.184173
GOTERM_CC_DIRECT	GO:0005829	cytosol	118	8.93263	0.0181855	LTV1, PANK3, MTRR, TP53RK, LOC107050992, PANK1, CDC20, ALKBH5, HYKK, PPAT, CDK5RAP1, CHAC2, NUDT15, SKP2, GATSL2, SH2D6, PLEKHJ1, DIMT1, CSNK2A2, TICAM1, PASK, DOK1, TIAM1, CDC34, RBP5, LOC101747660, PRKD3, PGR, VCP, MAPKAP1, THADA, BCL10, CPLX3, SAV1, INPP5B, ADH4, RAB11FIP1, RNF213, PCASP1, MBIP, PACSIN3, IVNS1ABP, ARL14EP, NEK6, MTHFR, NBEAL1, HELZ, HPS5, ERAL1, EIF2AK4, ARHGAP26, PAICS, SNUPN…	1136	1305	15232	1.21241	0.999866	0.267823	0.259557
GOTERM_CC_DIRECT	GO:0005737	cytoplasm	276	20.8933	0.00028379	PARS2, GLE1, RNF114, ANPEP, CDC27, FGFR1OP2, CHEK1, DCK2, CHAC2, TRMT44, ACAD11, GTSE1, FBXO9, TRIM23, UNC13B, TIPIN, SLC11A2, RSAD1, RECQL, PASK, PRKAB1, ATG12, KIAA1217, CLDN3, PRKD3, PRKD1, TP53, SLBP, MAPKAP1, PRDM15, LOC101748706, WDR61, XPC, BCL10, SKA3, RPAP2, NCAPH, BLOC1S6, RNF213, NUAK2, ERI1, MYLKSML, RDH10, WBSCR22, LYAR, CDR2, BBS2, STK11IP, PLK1, EIF2AK3, MICAL2, BSDC1, UPF3B, SUCO,…	1136	3071	15232	1.20506	0.12885	0.0162579	0.0157561

## Sheet: unique proteins Gaertner et al
Supplementary table S2: proteins uniquely identified in Gaertner et al.
2137 elements included exclusively in "Gaertner et al.":
EDMTFH	A0A088BHA7	Epidermal differentiation protein
EDMTF4	A0A088BHQ3;A0A8V1AK20	Epidermal differentiation protein;Uncharacterized protein
SEMA6A	A0A090AQR1;A0A090AVG4;A0A8V0XSA5;A0A8V0XSD5;A0A8V0Y149;A0A8V0Y154;E1C1C2	Semaphorin 6A
LAMP5	A0A0B4J1C8;A0A1L1RQ85	Lysosomal associated membrane protein family member 5
MOCS2	A0A140T8H0;A0A8V0YFX8;A0A8V0YNT7	Molybdopterin synthase catalytic subunit;Molybdenum cofactor synthesis 2;Molybdenum cofactor synthesis 2
IGSF11	A0A140T8H1;A0A3Q2TZX4;A0A8V0ZYQ7;A0A8V1A3W4;A0A8V1A3W8;A0A8V1A692;A0A8V1A8T7;A0A8V1ABA9	Immunoglobulin superfamily member 11
SLC16A2	A0A142EGP9	Monocarboxylate transporter 8
otokeratin	A0A146F0A0;A0A8V0ZRC9;A0A8V1A405;O93532	Keratin 7;Keratin 7;Keratin 7;Keratin, type II cytoskeletal cochleal
SPIA4	A0A160F7C1	Corticosteroid binding globulin
PCDH11X	A0A1D5NT53;A0A1D5NTP6;A0A8V0Z4I8;E1BVK1	Cadherin domain-containing protein
LOC395611	A0A1D5NT70	glutathione transferase
FZD3	A0A1D5NTJ0;A0A8V0Y8V5;A0A8V0YFR2	Frizzled class receptor 3
ARL8BL	A0A1D5NTX3	ADP-ribosylation factor-like 8B-like
GDPD5	A0A1D5NU41;A0A1D5P988;A0A8V0X7U9;A0A8V0X7V9;A0A8V0XEV0;Q3KTM2	Glycerophosphodiester phosphodiesterase domain containing 5;Glycerophosphodiester phosphodiesterase domain containing 5;Glycerophosphodiester phosphodiesterase domain containing 5;Glycerophosphodiester phosphodiesterase domain containing 5;Glycerophosphodiester phosphodiesterase domain containing 5;Glycerophosphodiester phosphodiesterase domain-containing protein 5
BRINP3	A0A1D5NVI6;A0A8V0Y827;A0A8V0YCR4	BMP/retinoic acid inducible neural specific 3
RAPGEF4	A0A1D5NVU8;A0A1D5PMC0;A0A8V0ZF43;A0A8V0ZKI7;A0A8V0ZM50;A0A8V0ZMF3	Rap guanine nucleotide exchange factor 4
SYBU	A0A1D5NVV7	Syntabulin
NTNG1	A0A1D5NW03;A0A8V0Y6K5;A0A8V0Y6L4;A0A8V0YBG8;A0A8V0YBI0;A0A8V0YCU1;A0A8V0YCU6;A0A8V0YF11;A0A8V0YF21	Netrin G1
NFIB	A0A1D5NWM2;A0A8V0YPD0;A0A8V0YVU2;A0A8V0YW82;A0A8V0YXS2;A0A8V0YXT7;A0A8V0Z2N5;P17924	Nuclear factor 1;Nuclear factor 1;Nuclear factor 1;Nuclear factor 1;Nuclear factor 1;Nuclear factor 1;Nuclear factor 1;Nuclear factor 1 B-type
RASSF2	A0A1D5NWM8	Ras association domain family member 2
LOC431003	A0A1D5NWN1	E3 ubiquitin-protein ligase KCMF1
GFRA2	A0A1D5NWN8;A0A8V0YVL6;A0A8V0Z3Q5;O13157	GDNF family receptor alpha-2
FAM110B	A0A1D5NWR5	Family with sequence similarity 110 member B
CA13	A0A1D5NX31	Carbonic anhydrase
SVOP	A0A1D5NXA5;A0A8V0ZRS8	Synaptic vesicle 2-related protein
TGM3	A0A1D5NXS5;A0A8V0ZXT6	Transglutaminase 3
FABP4	A0A1D5NYF3	Fatty acid binding protein 4
TENM3	A0A1D5NYG2;A0A8V0XV32	Teneurin transmembrane protein 3
MSN	A0A1D5NYK7	Moesin
LUZP2	A0A1D5NYL9;A0A3Q3AYM6;A0A8V0ZPM8;A0A8V0ZRH8	Leucine zipper protein 2
ERC2	A0A1D5NYM8;A0A8V1A608;A0A8V1AAW1;A0A8V1AAX1	ELKS/RAB6-interacting/CAST family member 2
GRAMD1B	A0A1D5NYW1;A0A8V0ZY78;A0A8V0ZY82;A0A8V1A3F5;A0A8V1A3G8;A0A8V1A5S1;A0A8V1A5T0	GRAM domain containing 1B
MANBAL	A0A1D5NZB7;A0A8V0ZP43	Mannosidase beta like
PPP1R12B	A0A1D5NZG0;A0A1D5PQT7;A0A3Q2UI67;A0A8V1A8C1;A0A8V1AB24	Protein phosphatase 1 regulatory subunit;Protein phosphatase 1 regulatory subunit;Protein phosphatase 1 regulatory subunit;Protein phosphatase 1 regulatory subunit;Protein phosphatase 1 regulatory subunit 12B
EFNA2	A0A1D5NZN5;P52802	Ephrin A2;Ephrin-A2
PPP2R2C	A0A1D5NZN8;A0A1D5PB76;A0A8V0Y4Y1;A0A8V0Y4Z0;A0A8V0Y9P3;A0A8V0YB72;A0A8V0YI33;A0A8V0YI41;E1C2X1	Serine/threonine-protein phosphatase 2A 55 kDa regulatory subunit B
PGBD5	A0A1D5P057	PiggyBac transposable element derived 5
NFIC	A0A1D5P086;A0A8V1A7R2;A0A8V1A7R7;A0A8V1ACR2;A0A8V1AJN6;P17926;Q90930	Nuclear factor 1;Nuclear factor 1;Nuclear factor 1;Nuclear factor 1;Nuclear factor 1;Nuclear factor 1 C-type;Nuclear factor 1
ABCG4	A0A1D5P092;A0A8V0ZWB1	ATP binding cassette subfamily G member 4
PSD2	A0A1D5P0H4;A0A8V0YJM9	Pleckstrin and Sec7 domain containing 2
PANX1	A0A1D5P0I0	Pannexin
ADCY6	A0A1D5P0J0;A0A8V0Z745	Adenylate cyclase type 5
LRFN3	A0A1D5P0K0;A0A8V0Y7U6	Ig-like domain-containing protein
MAP3K13	A0A1D5P0M9	Mitogen-activated protein kinase kinase kinase
ANO10	A0A1D5P0N6	Anoctamin
STEAP3	A0A1D5P106;A0A8V0ZM29;E1BXD1	STEAP3 metalloreductase
KLHL3	A0A1D5P186;A0A1D5P790;A0A8V0YLH6;A0A8V0YSU2;A0A8V0YSU7;A0A8V0YT87	Kelch-like protein 3
OPRL1	A0A1D5P1A4;R4GF58	Nociceptin receptor
UBXN2B	A0A1D5P1A7	UBX domain protein 2B
RAB40C	A0A1D5P1F5;A0A8V0Z7G3;A0A8V0Z910	RAB40C, member RAS onco family;RAB40C, member RAS onco family;RAB40C, member RAS onco family
GABBR2	A0A1D5P1L7;A0A8V0XV57	Gamma-aminobutyric acid type B receptor subunit 2
CPEB4	A0A1D5P1V7;A0A1D5PET4	Cytoplasmic polyadenylation element binding protein 4
GRIP1	A0A1D5P1Z0;A0A8V0Y818;A0A8V0YEB2;A0A8V0YEB7;A0A8V0YL75;A0A8V0YL84;F1NHU1	Glutamate receptor interacting protein 1
PDE6D	A0A1D5P2A3	Retinal rod rhodopsin-sensitive cGMP 3',5'-cyclic phosphodiesterase subunit delta
BTBD10	A0A1D5P2C7;A0A8V0ZJM7;A0A8V0ZLB8;A0A8V0ZLI0;A0A8V0ZS32;E1C8S4;R4GI02	BTB domain containing 10
EIF1B	A0A1D5P2D3	Eukaryotic translation initiation factor 1B
CALM2	A0A1D5P2H5;A0A8V0YVM4;A0A8V0Z2I4;A0A8V0ZCJ0;A0A8V0ZII4;P62149	Calmodulin 2;Calmodulin 1 (phosphorylase kinase, delta);Calmodulin 1 (phosphorylase kinase, delta);Calmodulin 2;Calmodulin 2;Calmodulin
JAM2	A0A1D5P2T1;A0A8V0Y1Z0;A0A8V0Y1Z5;A0A8V0Y8B1;A0A8V0YAJ2;A0A8V0YAJ7;A0A8V0YF52;A0A8V0YF65;A0A8V0YF70	Junctional adhesion molecule 2
CBLN1	A0A1D5P363	Cerebellin 1 precursor
EFEMP1	A0A1D5P380;A0A8V0Z8C5	EGF containing fibulin extracellular matrix protein 1
ERCC8	A0A1D5P390;A0A3Q2UP36;A0A8V0YGC8;E1C100	ERCC excision repair 8, CSA ubiquitin ligase complex subunit;ERCC excision repair 8, CSA ubiquitin ligase complex subunit;ERCC excision repair 8, CSA ubiquitin ligase complex subunit;ERCC excision repair 8, CSA ubiquitin ligase complex subunit
PBX3	A0A1D5P3D1;A0A8V1ABX6;Q5ZLI3	PBX homeobox 3
FAM179B	A0A1D5P3L6;A0A3Q2U6Y4	Pre-mRNA processing factor 39
FGD4	A0A1D5P3P3;A0A8V0Y8D0;A0A8V0Y9X2	FYVE, RhoGEF and PH domain containing 4;FYVE, RhoGEF and PH domain containing 4;FYVE, RhoGEF and PH domain containing 4
HECW1	A0A1D5P3S1;A0A3Q2UHZ5;A0A8V0XUQ2;A0A8V0XWN1;A0A8V0XZ94;A0A8V0Y2P6	HECT-type E3 ubiquitin transferase
ATP5F1AW	A0A1D5P3S4	ATP synthase subunit alpha
TMCC2	A0A1D5P4C6;A0A8V0ZX25;A0A8V1A2A0;A0A8V1A2A5;A0A8V1A4L0;A0A8V1A6Z1	Transmembrane and coiled-coil domain family 2
UNC5D	A0A1D5P4F5;A0A1D5PNP5;A0A8V0ZAM4;F1NLK5	Netrin receptor UNC5
MEF2C	A0A1D5P4J1;A0A1D5PNH4;A0A3Q2U3E0;A0A8V0XSW9;A0A8V0XXN3	Myocyte enhancer factor 2C
C20orf112	A0A1D5P4K7;A0A1D5PYF6;A0A8V0YM30	Nucleolar protein 4 like
JAGN1	A0A1D5P4Q8	Jagunal homolog 1
IL1RAP	A0A1D5P4S3;A0A8V0YHT9;A0A8V0YHU4;A0A8V0YP43;A0A8V0YP55;A0A8V0YP82;A0A8V0YVZ6	Interleukin 1 receptor accessory protein
PVALB	A0A1D5P544;A0A8V0YIN2;C1L370;P80026	Parvalbumin;Parvalbumin;Parvalbumin;Parvalbumin, muscle
CSDC2	A0A1D5P545;A0A8V0YF87	Cold shock domain containing C2
OSBPL6	A0A1D5P5J6;A0A3Q2TY05;A0A8V0ZTP9;A0A8V0ZTQ8;A0A8V1A193	Oxysterol-binding protein
LOC424014	A0A1D5P5L5;A0A8V0YKG3	Methyltransferase type 11 domain-containing protein
KBTBD2	A0A1D5P5M0;A0A8V0Z9F4	Kelch repeat and BTB domain containing 2
DUSP5	A0A1D5P5S2	Dual specificity protein phosphatase
UBTD2	A0A1D5P5V6	Ubiquitin domain containing 2
KLHL9	A0A1D5P647;A0A8V0YP37;Q5ZLD3	Kelch like family member 9;Kelch like family member 9;Kelch-like protein 13
LOC121111906	A0A1D5P6B3	General transcription factor IIIC subunit 4
SIPA1L2	A0A1D5P6H3;A0A8V0Y4J2	Signal induced proliferation associated 1 like 2
TBR1	A0A1D5P6N0	T-box brain transcription factor 1
ATP8A2	A0A1D5P6U3;A0A8V0XR09;F1P2K5	Phospholipid-transporting ATPase
ERG	A0A1D5P6W0;A0A8V0YDM3;A0A8V0YJA8;Q90837	ETS transcription factor ERG;ETS transcription factor ERG;ETS transcription factor ERG;Transcriptional regulator Erg
UBASH3B	A0A1D5P6X3;A0A8V1A414;A0A8V1ABG4;A0A8V1ABG8	Ubiquitin associated and SH3 domain containing B
KCNIP1	A0A1D5P760;A0A8V0Y1D3;A0A8V0Y5Z9;A0A8V0Y7J7;A0A8V0Y9U0	Potassium voltage-gated channel interacting protein 1
RTRAF	A0A1D5P7R1	RNA transcription, translation and transport factor protein
RUNX1T1	A0A1D5P838;A0A1D5PBA3;A0A8V0Y3Z9;A0A8V0Y8P7;A0A8V0Y8Q9;A0A8V0YA91;A0A8V0YCF2;A0A8V0YH50	RUNX1 translocation partner 1
SNRK	A0A1D5P8A9	SNF related kinase
COL12A1	A0A1D5P8I8;A0A1L1RPW4;A0A8V0XG00;F1NX22	Collagen type XII alpha 1 chain
NETO2	A0A1D5P8L8;A0A3Q2TVY9;A0A8V0ZX52;A0A8V1A4L5	Neuropilin and tolloid like 2
COL4A1	A0A1D5P8P3;A0A8V0YGH0;A0A8V0YMP0;A0A8V0YMQ8;A0A8V0YMV8;A0A8V0YMY3;A0A8V0YMZ2;A0A8V0YMZ7;A0A8V0YPM6;A0A8V0YUP9	Collagen type IV alpha 1 chain
KCND3	A0A1D5P8P4;A0A8V1AAZ1;F1NRL8	Potassium voltage-gated channel subfamily D member 3
EDIL3	A0A1D5P8S2;A0A3Q3ADW5;F1NCN3	EGF like repeats and discoidin domains 3
CYSTM1	A0A1D5P8S6;A0A8V0XUY9;A0A8V0XUZ4;A0A8V0XZD5;A0A8V0Y178	Cysteine-rich and transmembrane domain-containing protein 1
HAGH	A0A1D5P901;A0A3Q2U554;A0A8V0Z169;Q5ZI23	Hydroxyacylglutathione hydrolase;Hydroxyacylglutathione hydrolase;Hydroxyacylglutathione hydrolase;Hydroxyacylglutathione hydrolase, mitochondrial
SLC44A5	A0A1D5P952;A0A3Q3AVJ7;A0A8V0ZXN6	Choline transporter-like protein
TCF7L2	A0A1D5P979;A0A8V0Z1Y5;A0A8V0Z222;A0A8V0Z7W8;A0A8V0Z7X4;A0A8V0Z7Y0;A0A8V0Z8F7;A0A8V0ZFA2;A0A8V0ZFC1	Transcription factor 7-like 2 (T-cell specific, HMG-box);Transcription factor 7-like 2 (T-cell specific, HMG-box);Transcription factor 7-like 2 (T-cell specific, HMG-box);Transcription factor 7-like 2 (T-cell specific, HMG-box);Transcription factor 7-like 2 (T-cell specific, HMG-box);Transcription factor 7-like 2 (T-cell specific, HMG-box);Transcription factor 7-like 2 (T-cell specific, HMG-box);…
SLC4A10	A0A1D5P990;A0A8V0ZH99;A0A8V0ZHA3;A0A8V0ZNB4	Anion exchange protein
MOB1A	A0A1D5P9D0;A0A8V0XCH7;A0A8V0XGK2;A0A8V0XM20;A0A8V0ZFL4	MOB kinase activator 1A
LPGAT1	A0A1D5P9H8;Q5ZKD0	Lysophosphatidylglycerol acyltransferase 1
METTL7A	A0A1D5PA28	Methyltransferase like 7A
LOC101749287	A0A1D5PAJ5	Uncharacterized protein
PRELP	A0A1D5PAN0;A0A8V1A1E8;A0A8V1ADW4	Proline and arginine rich end leucine rich repeat protein
TUBA5	A0A1D5PAR5;A0A8V1ACK7	Tubulin alpha chain
C1QL2	A0A1D5PB05;A0A1D5PK05;A0A8V0ZXT2	Complement C1q like 2;Complement C1q like 3;Complement C1q like 1
SLC4A8	A0A1D5PBM1	Anion exchange protein
WIZ	A0A1D5PCF7;A0A1D5PRI0;A0A8V0XAU0;A0A8V0XKD4	C2H2-type domain-containing protein
SYT4	A0A1D5PCG4	Synaptotagmin 4
PRKAR1B	A0A1D5PCI4;A0A8V0ZNX3	Protein kinase cAMP-dependent type I regulatory subunit beta
LMO3	A0A1D5PCN3;A0A3Q2UHT2;A0A8V0YEN8;A0A8V0YMX3;A0A8V0YSX2	LIM domain only 3
CLVS1	A0A1D5PCW1;A0A8V0XF18	Clavesin 1
RALGPS2	A0A1D5PCW2;A0A8V0Y3U8;A0A8V0YA46;Q5ZJK0	Ral GEF with PH domain and SH3 binding motif 2;Ral GEF with PH domain and SH3 binding motif 2;Ral GEF with PH domain and SH3 binding motif 2;Ras-specific guanine nucleotide-releasing factor RalGPS1
TTC7B	A0A1D5PD03;A0A8V0YW02;A0A8V0Z2F9;A0A8V0Z2W6;A0A8V0Z2Y3;A0A8V0Z431;A0A8V0Z435;A0A8V0Z440	Tetratricopeptide repeat domain 7B
GMDS	A0A1D5PD70	GDP-mannose 4,6-dehydratase
ZFAND1	A0A1D5PDC2;A0A8V0X9B0	Zinc finger AN1-type containing 1
RUFY2	A0A1D5PDN6;A0A8V0ZKP0;A0A8V0ZKP5;A0A8V0ZKP9;A0A8V0ZTY3;A0A8V0ZYI0	RUN and FYVE domain containing 2
COL3A1	A0A1D5PE57;A0A8V0YCJ3;A0A8V0YKV0;A0A8V0YKX9;A0A8V0YKY2;A0A8V0YQN3;A0A8V0YQR3;A0A8V0YQR8	Collagen type III alpha 1 chain
LOC121113288	A0A1D5PE94	Uncharacterized protein
MICU3	A0A1D5PEC4;A0A8V0YV49;F1NVF7	Mitochondrial calcium uptake family member 3
TOX3	A0A1D5PEI4;A0A8V0ZSV9;A0A8V0ZSW4;A0A8V0ZY28;A0A8V1A275;A0A8V1A5J6;A0A8V1A5L1	TOX high mobility group box family member 3
FZD7	A0A1D5PEJ9;A0A8V1A5T6;O57329;Q9IA06	Frizzled class receptor 7;Frizzled-2;Frizzled-7;Frizzled-2 (Fragment)
THYN1	A0A1D5PEL7;A0A8V0ZXE5;A0A8V1A4X9;A0A8V1A7D1;Q90679	Thymocyte nuclear protein 1
GOLGA7B	A0A1D5PEN0;A0A8V0Z446	Golgin A7 family member B
SOS1	A0A1D5PEZ2;A0A8V0YTL6;A0A8V0Z008;A0A8V0Z1T1;A0A8V0Z7G5	SOS Ras/Rac guanine nucleotide exchange factor 1
GRIK2	A0A1D5PFB0;A0A3Q2U6R3;A0A8V0YH29;A0A8V0YI04;F1NU20	Glutamate receptor
LGI1	A0A1D5PFF3	Leucine rich glioma inactivated 1
MAP1LC3A	A0A1D5PFR7	Microtubule associated protein 1 light chain 3 alpha
MTURN	A0A1D5PFS5;A0A8V0Z572	Maturin
SLC41A3	A0A1D5PG02	Solute carrier family 41 member
PNPLA6	A0A1D5PGA8;A0A8V0XA08;A0A8V0XGW8;A0A8V0XL35	Patatin like phospholipase domain containing 6
TBC1D19	A0A1D5PGS5;A0A8V0Y9Z6;A0A8V0YEM4	TBC1 domain family member 19
RFTN2	A0A1D5PGW5;A0A8V0YRB0;A0A8V0YRD2;A0A8V0YRE1;A0A8V0YSZ9	Raftlin family member 2
LOC107049991	A0A1D5PH79	EH domain containing 2
DUSP3	A0A1D5PI23	Dual specificity protein phosphatase
KCNA3	A0A1D5PI60	Potassium voltage-gated channel subfamily A member 3
PCMT1L	A0A1D5PIN1;A0A1D5PTS6	Protein-L-isoaspartate O-methyltransferase
CACNA2D2	A0A1D5PIN9	Calcium voltage-gated channel auxiliary subunit alpha2delta 2
MLC1	A0A1D5PIT5;A0A8V0XRC1;A0A8V0Y096;A0A8V0Y3T5	Modulator of VRAC current 1
GRIA1	A0A1D5PIW7	Glutamate receptor
GRIA4	A0A1D5PJ69	Glutamate receptor
WDR7	A0A1D5PJ83;A0A1D5PRZ9;A0A8V0Y4I9;A0A8V0Y8E4	WD repeat domain 7
KPTN	A0A1D5PJB7;A0A8V0Y7Y5	KICSTOR complex protein kaptin;Kaptin, actin binding protein
CPPED1	A0A1D5PJC6;A0A8V0ZCV8	Serine/threonine-protein phosphatase CPPED1
ERG28	A0A1D5PJH0;A0A8V0XLK2	Ergosterol biosynthesis 28 homolog
FSTL5	A0A1D5PJN7;A0A8V0XWG6	Follistatin like 5
FABP9	A0A1D5PJZ5	Myelin P2 protein
USP12	A0A1D5PK45;A0A1D5PXG6;A0A1D5PXU2;A0A8V0XND1;A0A8V0XT98;A0A8V0XTA3;A0A8V0XVZ1;A0A8V0YXX7	Ubiquitin specific peptidase 12;Ubiquitin specific peptidase 12-like;Ubiquitin carboxyl-terminal hydrolase;Ubiquitin specific peptidase 12;Ubiquitin specific peptidase 12;Ubiquitin specific peptidase 12;Ubiquitin carboxyl-terminal hydrolase;Ubiquitin specific peptidase 46
MGLL	A0A1D5PK92;A0A3Q2U9E5;A0A8V1A991	Monoglyceride lipase
DCLK2	A0A1D5PKE8	Doublecortin like kinase 2
NAT8B	A0A1D5PKH6;A0A8V0Z1K2	N-acetyltransferase 8B (putative,/pseudo;N-acetyltransferase 8B (putative,/pseudo
LOC121111746	A0A1D5PKI0	H1.10 linker histone
MRPL53	A0A1D5PKK3	Large ribosomal subunit protein mL53
GRIA3	A0A1D5PKS1	Glutamate receptor
MEGF10	A0A1D5PKT1;A0A8V0YCZ9;E1C393	Multiple EGF like domains 10
TOMM20	A0A1D5PKT3	Translocase of outer mitochondrial membrane 20
DEPTOR	A0A1D5PL02;A0A8V0XX96;A0A8V0YAA6	DEP domain containing MTOR-interacting protein
ADSS2	A0A1D5PL45;Q5ZJL5	Adenylosuccinate synthetase isozyme 2
RIMBP2	A0A1D5PLA7;A0A8V0ZLX3;A0A8V0ZLX7;A0A8V0ZS42;A0A8V0ZS47;A0A8V0ZV88;A0A8V0ZV93;A0A8V0ZV99;A0A8V0ZVA5;A0A8V0ZZP8;Q8QFX1	RIMS binding protein 2;RIMS binding protein 2;RIMS binding protein 2;RIMS binding protein 2;RIMS binding protein 2;RIMS binding protein 2;RIMS binding protein 2;RIMS binding protein 2;RIMS binding protein 2;RIMS binding protein 2;RIMS-binding protein 2
ATXN10	A0A1D5PLC3	Ataxin-10
GAD2	A0A1D5PLC8;A0A8V0XL72	Glutamate decarboxylase 2
TMEM14C	A0A1D5PLN3;A0A8V0Y3L9	Uncharacterized protein;Transmembrane protein 14C
FAM96A	A0A1D5PLQ1;A0A8V0YNG4;A0A8V0YWX9	Family with sequence similarity 96, member A;Family with sequence similarity 96, member A;Family with sequence similarity 96, member A
VAMP2	A0A1D5PLR5;A0A8V0ZWA0;A0A8V1A1G6	Uncharacterized protein;V-SNARE coiled-coil homology domain-containing protein;V-SNARE coiled-coil homology domain-containing protein
DGKB	A0A1D5PLX8;A0A8V0XFY5;A0A8V0XIN3;A0A8V0XN17;A0A8V0XN21	Diacylglycerol kinase
SERPIND1	A0A1D5PLZ2;A0A8V0ZRE8;A0A8V0ZYP8	Serpin family D member 1
MFSD5	A0A1D5PLZ5;A0A8V1A628	Molybdate-anion transporter
GALNS	A0A1D5PM49;A0A8V0XWJ8	N-acetylgalactosamine-6-sulfatase
IFT27	A0A1D5PME6;A0A8V0YQ59	Intraflagellar transport 27
SEMA6D	A0A1D5PMF8;A0A3Q2UBU0;A0A3Q2UDM0;A0A8V0ZPJ0;A0A8V0ZWZ3	Semaphorin 6D
BCL11A	A0A1D5PMI2	B-cell CLL/lymphoma 11A
TUSC2	A0A1D5PMP7	Tumor suppressor 2, mitochondrial calcium regulator
SYN3	A0A1D5PMP8	Synapsin III
GABRB2	A0A1D5PMW7;F6SVX7	Gamma-aminobutyric acid type A receptor beta2 subunit
PTP4A3	A0A1D5PMZ4;A0A8V0Y362	Protein tyrosine phosphatase 4A3
ATP5F1AZ	A0A1D5PN54	ATP synthase subunit alpha
ZIC2	A0A1D5PNB7	Zic family member 2
SLC38A7	A0A1D5PNC3;A0A8V0ZCK5	Solute carrier family 38 member 7
GPT2	A0A1D5PND8;A0A8V0ZNF5	alanine transaminase
PRDM11	A0A1D5PNH9;A0A8V0ZK23	PR/SET domain 11
CPNE4	A0A1D5PNI0;A0A8V0Z6Z0;A0A8V0Z7G2;A0A8V0Z7H1;A0A8V0Z7I7;A0A8V0Z8H0	Copine 4
GDE1	A0A1D5PNJ4	Glycerophosphodiester phosphodiesterase 1
ZMYND11	A0A1D5PNL6;A0A8V0ZXY4;A0A8V1A353;A0A8V1A368;A0A8V1A5I4;E1BUC1	Zinc finger MYND-type containing 11
TUSC3	A0A1D5PNP2;A0A8V0YFX6;A0A8V0YLX7;A0A8V0YU38	Tumor suppressor candidate 3
NT5DC3	A0A1D5PNR2;A0A8V0Y6G4;A0A8V0Y8R6	5'-nucleotidase domain containing 3
LOC425347	A0A1D5PNT1;A0A8V0Y0H7	C2H2-type domain-containing protein
SLC32A1	A0A1D5PP16	Solute carrier family 32 member 1
MRPL57	A0A1D5PPI7;A0A8V0XHF0;A0A8V0XRM2	Ribosomal protein 63, mitochondrial;Mitochondrial ribosomal protein L57;Mitochondrial ribosomal protein L57
CA8	A0A1D5PPM5	Carbonic anhydrase 8
PUDP	A0A1D5PPP2;A0A8V0X9S3;A0A8V0XCI7	Pseudouridine 5'-phosphatase
SLC12A5	A0A1D5PPW3	Solute carrier family 12 member 5
DGCR8	A0A1D5PPX8	DGCR8, microprocessor complex subunit
ARPP21	A0A1D5PPY1;A0A8V0Z5L3;A0A8V0Z652;A0A8V0Z764;A0A8V0ZD38	cAMP regulated phosphoprotein 21
FGF12	A0A1D5PQL5;A0A8V0YGN4;A0A8V0YN21;Q9IAI7	Fibroblast growth factor
ITGA9	A0A1D5PQP8;A0A8V0Z248;A0A8V0Z2J6;A0A8V0Z9K1	Integrin subunit alpha 9
TOMM40L	A0A1D5PQQ6;A0A8V1A9F4	Uncharacterized protein;Translocase of outer mitochondrial membrane 40 like
NDUFB2	A0A1D5PRB6	NADH dehydrogenase [ubiquinone] 1 beta subcomplex subunit 2, mitochondrial
NKAIN3	A0A1D5PRQ0;A0A8V0XBI5;A0A8V0XFL9;A0A8V0XFM4;A0A8V0XIC0;A0A8V0XL31;A0A8V0XL37	Sodium/potassium-transporting ATPase subunit beta-1-interacting protein
ENTPD2	A0A1D5PS27;A0A8V1A6M6	Ectonucleoside triphosphate diphosphohydrolase 2
SLC27A1	A0A1D5PSE1	Solute carrier family 27 member 1
RGS7	A0A1D5PT23;A0A3Q3AU14;A0A8V0XYU5;A0A8V0XYV1;A0A8V0XYW2;A0A8V0Y0Q9;A0A8V0Y373;A0A8V0Y378;A0A8V0Y7D6	Regulator of G protein signaling 7
CHMP1B	A0A1D5PT47;A0A8V0YY63;Q5ZKX1	Charged multivesicular body protein 1B;Charged multivesicular body protein 1B;Charged multivesicular body protein 1b
ZFPM2	A0A1D5PTA6	Zinc finger protein, FOG family member 2
IER3IP1	A0A1D5PTS3;A0A8V0YCU4;A0A8V0YHI2	Immediate early response 3-interacting protein 1
HOMER1	A0A1D5PU34;A0A8V0Y9N5;A0A8V0YMU4	Homer scaffold protein 1
AGPAT3	A0A1D5PUB7	1-acylglycerol-3-phosphate O-acyltransferase 3
TMEM106B	A0A1D5PUI5;Q5F3Z0	Transmembrane protein 106B
ADPRHL	A0A1D5PUK4;A0A8V0ZYN3;A0A8V1A0L7;A0A8V1A669	ADP-ribosylarginine hydrolase;ADP-ribosylarginine hydrolase;[Protein ADP-ribosylarginine] hydrolase;ADP-ribosylarginine hydrolase
INPP5A	A0A1D5PUY2;A0A1D5PX66;A0A3Q2U533	inositol-polyphosphate 5-phosphatase
SATB1	A0A1D5PV61;A0A8V0X9T2;E1BRH4	DNA-binding protein SATB
LOC107055991	A0A1D5PVN2	Autophagy-related protein 9
PTP4A2	A0A1D5PVR6;A0A8V0Z050	Protein tyrosine phosphatase 4A2
TOMM6	A0A1D5PVS3	Translocase of outer mitochondrial membrane 6
ZDHHC3	A0A1D5PVV6;A0A3Q2TSS4;A0A8V0YWA3	Palmitoyltransferase
PRXL2A	A0A1D5PW05	Peroxiredoxin like 2A
SV2B	A0A1D5PW37	Synaptic vesicle glycoprotein 2B
CTIF	A0A1D5PW42;A0A8V0Y7R8	Cap binding complex dependent translation initiation factor
BCL11B	A0A1D5PW98;A0A8V0YVF5	BAF chromatin remodeling complex subunit BCL11B
FAM105A	A0A1D5PWB5;A0A8V0X0W0;A0A8V0X8L5;A0A8V0X8T4;F1NNA2	Family with sequence similarity 105 member A
TENM1	A0A1D5PWG0	Teneurin transmembrane protein 1
CRYBG3	A0A1D5PWK2;A0A1L1RMR6;A0A8V0XZR6	ADP-ribosylation factor-like protein 6
TXNDC15	A0A1D5PWP3	Thioredoxin domain containing 15
SDK2	A0A1D5PWY1;A0A8V1AKG2;A0A8V1AME0;A0A8V1ANX6	Sidekick cell adhesion molecule 2
KSR2	A0A1D5PX90;F1NCU3	non-specific serine/threonine protein kinase
2024-03-01	A0A1D5PXZ7;A0A8V0XQU6;A0A8V0XV68;A0A8V0Y382;F1NSN9	Membrane associated ring-CH-type finger 1
INPP4B	A0A1D5PYC2;A0A8V0XX80;A0A8V0Y1Q6	phosphatidylinositol-3,4-bisphosphate 4-phosphatase;phosphatidylinositol-3,4-bisphosphate 4-phosphatase;phosphatidylinositol-3,4-bisphosphate 4-phosphatase
PLPPR3	A0A1D5PYJ6	Phospholipid phosphatase related 3
COL1A1	A0A1D5PYU1;A0A8V0ZWS1;A0A8V1A485	Collagen type I alpha 1 chain
BPHL	A0A1D5PYU9;A0A8V0Y974	Biphenyl hydrolase like
ELAPOR1	A0A1D5PYW4	Endosome-lysosome associated apoptosis and autophagy regulator 1
NRN1	A0A1D5PYZ2;A0A8V0Y8T8;A0A8V0Y8U3	Neuritin 1
AGO4	A0A1D5PZS8;A0A8V0YQP1	Protein argonaute-4
GCHFR	A0A1D5PZT4	GTP cyclohydrolase 1 feedback regulatory protein
SLC8A2	A0A1D5PZT6	Solute carrier family 8 member A2
GRM1	A0A1D6UPQ5;F1NBM2;I3XHQ6	Glutamate metabotropic receptor 1
CNTFR	A0A1I7Q448;A0A8V0XXF6;A0A8V0Y1Y3;A0A8V0Y2B1;A0A8V0Y3L6;A0A8V0Y3N1;A0A8V0Y3S7;A0A8V0Y673;P51641	Ciliary neurotrophic factor receptor;Ciliary neurotrophic factor receptor;Ciliary neurotrophic factor receptor;Ciliary neurotrophic factor receptor;Ciliary neurotrophic factor receptor;Ciliary neurotrophic factor receptor;Ciliary neurotrophic factor receptor;Ciliary neurotrophic factor receptor;Ciliary neurotrophic factor receptor subunit alpha
ASL	A0A1L1RIY4;P05083	Argininosuccinate lyase
CCDC85A	A0A1L1RJ65;A0A1L1RR59	Coiled-coil domain containing 85A
NAA38	A0A1L1RKD7	Sm domain-containing protein
CAB39L	A0A1L1RL30;A0A8V0XIE7;A0A8V0XL63;F1NV80	Calcium binding protein 39 like
HTATIP2	A0A1L1RLC7	NAD(P)-binding domain-containing protein
MSRA	A0A1L1RM56;A0A3Q3AEQ5;A0A8V0Y9U1;A0A8V0YGP3;A0A8V0YGQ2	peptide-methionine (S)-S-oxide reductase
MBNL3	A0A1L1RMI2;A0A3Q2U027;A0A8V0YTV9;A0A8V0Z7Q4;A0A8V0Z7U5;A1EA73	Muscleblind like splicing regulator 3
EMC6	A0A1L1RMS8;A0A8V1AF33	ER membrane protein complex subunit 6
SEPTIN6	A0A1L1RNQ9;A0A8V0YP91;A0A8V0YXL6	Septin
H2AFX	A0A1L1RNY8	Histone H2A
RPL29	A0A1L1RNZ2	60S ribosomal protein L29
TMEM53	A0A1L1RPU6	Transmembrane protein 53
ENTPD6	A0A1L1RPW8;A0A8V0YYE8	Ectonucleoside triphosphate diphosphohydrolase 6
LINGO3	A0A1L1RQ93	Leucine rich repeat and Ig domain containing 3
HINT3	A0A1L1RRE8	Histidine triad nucleotide binding protein 3
ENO2	A0A1L1RRN7	phosphopyruvate hydratase
FUCA1	A0A1L1RT92	Alpha-L-fucosidase
ANGEL2	A0A1L1RUP1;A0A8V0Z9L6;A0A8V0ZAE4	Angel homolog 2
ERAP1	A0A1L1RVF4	Aminopeptidase
MLLT11	A0A1L1RVM4	Protein AF1q
SESTD1	A0A1L1RW10;A0A8V1A7X7	SEC14 and spectrin domain containing 1
CAMK4	A0A1L1RWI9	Calcium/calmodulin dependent protein kinase IV
DCN	A0A1L1RX77;P28675	Decorin
PGR2/3	A0A1L1RYE4	Tandem PRG2/PRG3 pair
KCTD12B	A0A1L1RYG0	BTB domain-containing protein
LRRC57	A0A1L1RZ25;A0A8V0ZBN3	Leucine rich repeat containing 57
SRSF7L	A0A1L1RZD1;A0A8V0YT84;A0A8V0Z003;A0A8V0Z009	Serine and arginine rich splicing factor 7 like
DAAM1	A0A1L1RZM2	Dishevelled associated activator of morphosis 1
TPGS1	A0A1L1S0C9	Tubulin polyglutamylase complex subunit 1
HMGN2P46	A0A1L1S0Q9;Q5ZIR5	High mobility group nucleosomal binding domain 2 pseudo 46;High mobility group nucleosome-binding domain-containing protein 3
APLNR2	A0A2Z2CBZ6	Apelin receptor 2
TAOK3	A0A3Q2TRY2;A0A8V0ZN22;A0A8V0ZT86;A0A8V0ZT91;A0A8V0ZVB4	TAO kinase 3
LOC101748017	A0A3Q2TS04	Synaptic vesicle glycoprotein 2A
XXYLT1	A0A3Q2TS11	Xyloside xylosyltransferase 1
LOC107052389	A0A3Q2TSE5;A0A8V0Y219	Small EDRK-rich factor 1B
VPS11	A0A3Q2TTF9	Vacuolar protein sorting-associated protein 11 homolog
DTX2	A0A3Q2TTJ2;A0A3Q2U199;A0A3Q3A808;E1BWT2	E3 ubiquitin-protein ligase
ARHGEF9	A0A3Q2TTM8;A0A3Q2TYN3;A0A8V0Y7D2;A0A8V0YCB1;A0A8V0YCB9;A0A8V0YDM2;A0A8V0YDM7;A0A8V0YDN4;A0A8V0YFS5;A0A8V0YKK2	Rho guanine nucleotide exchange factor 9
LYPD1	A0A3Q2TUP5	LY6/PLAUR domain containing 1
KLHL18	A0A3Q2TVA6;A0A3Q3AZL7;A0A8V1A9R5	Kelch like family member 18
NAV3	A0A3Q2TVP8;A0A8V0YF40;A0A8V0YF53;A0A8V0YKX1;A0A8V0YLJ8;A0A8V0YTD5	Neuron navigator 3
CACNA2D1	A0A3Q2TVT0;A0A8V0YDW4	Calcium voltage-gated channel auxiliary subunit alpha2delta 1
ADGRB3	A0A3Q2TVT9;A0A3Q2UBW1;A0A3Q2UE52;E1BZ18	Adhesion G protein-coupled receptor B3
TMEM150C	A0A3Q2TW69;A0A8V0XBE0;A0A8V0XKX9;A0A8V0XMJ4	Transmembrane protein 150C
SLC35F1	A0A3Q2TW83	Solute carrier family 35 member F1
GARNL3	A0A3Q2TWA5;A0A3Q2U3C8;A0A3Q2U522;A0A8V1AA16	GTPase activating Rap/RanGAP domain like 3
ATRNL1	A0A3Q2TWA8;A0A3Q2UFR3;A0A8V0ZP54;A0A8V0ZR12;A0A8V0ZR22;A0A8V0ZRQ6;A0A8V0ZRS3;A0A8V0ZWM2;A0A8V0ZWM7;E1BYK5	Attractin like 1
GNASXL	A0A3Q2TWD9	GNAS complex locus
EPHA5	A0A3Q2TWJ4;A0A8V0XFC4;A0A8V0XJF0;A0A8V0XJH0;A0A8V0XRX5;A0A8V0XRY2;F1NSE6	receptor protein-tyrosine kinase
FAR2	A0A3Q2TWV7;A0A8V0ZHQ5;A0A8V0ZN05;A0A8V0ZN15;A0A8V0ZPU6;A0A8V0ZQB7;A0A8V0ZVF7;E1C6H7	Fatty acyl-CoA reductase
GPD1L2	A0A3Q2TX12;A0A8V0ZEK2;A0A8V0ZKY7	Glycerol-3-phosphate dehydrogenase [NAD(+)]
CELF2	A0A3Q2TY35;A0A8V0XIK1;A0A8V0XSQ9;A0A8V0XVC8	CUGBP Elav-like family member 2
RAB3B	A0A3Q2TYT2;A0A8V1A6D7;E1C8J9	Ras-related protein Rab-3
ARHGAP44	A0A3Q2TYW2;A0A8V1AL05;A0A8V1AMF8;A0A8V1AQ99	Rho GTPase activating protein 44
INIP	A0A3Q2TZP9;A0A8V0XRX9;F1NAD7	SOSS complex subunit C
PHACTR1	A0A3Q2U074;A0A3Q3ACR1;A0A8V0Y471;A0A8V0Y5V2;A0A8V0Y5W0;A0A8V0Y832;A0A8V0Y837;A0A8V0YCV3	Phosphatase and actin regulator
ATXN3	A0A3Q2U0D7;A0A8V0YS59;A0A8V0YTM6;Q9W689	ubiquitinyl hydrolase 1;ubiquitinyl hydrolase 1;ubiquitinyl hydrolase 1;Ataxin-3
PLCB4	A0A3Q2U0G2;A0A3Q3AX15;A0A8V0Z5S7;A0A8V0Z7D8;A0A8V0ZDA4;R4GFB3	1-phosphatidylinositol 4,5-bisphosphate phosphodiesterase;1-phosphatidylinositol 4,5-bisphosphate phosphodiesterase;1-phosphatidylinositol 4,5-bisphosphate phosphodiesterase;1-phosphatidylinositol 4,5-bisphosphate phosphodiesterase;1-phosphatidylinositol 4,5-bisphosphate phosphodiesterase;1-phosphatidylinositol 4,5-bisphosphate phosphodiesterase
ATP2B2	A0A3Q2U0I3	Calcium-transporting ATPase
RBMS3	A0A3Q2U0I8	RNA binding motif single stranded interacting protein 3
CD274	A0A3Q2U0K7;A0A8V0YAY5;A0A8V0YH95;E1C153	Ig-like domain-containing protein
MEIS1	A0A3Q2U0L7;A0A8V0Z2K9;A0A8V0Z320;A0A8V0ZA12	Meis homeobox 1
PLXND1	A0A3Q2U1R1;A0A8V0Z9M7	Plexin D1
NEUROD6	A0A3Q2U1V3;A0A8V1AAI0;F1NKX5;P79765	Neurogenic differentiation factor;Neurogenic differentiation factor;Neurogenic differentiation factor;Neurogenic differentiation factor 1
CDK14	A0A3Q2U2B1;A0A8V0XKK7;A0A8V0XNC4;A0A8V0XQ97	Cyclin dependent kinase 14
TRIM9	A0A3Q2U2G8;A0A8V0Z439;A0A8V0Z9X8;A0A8V0ZAN5;A0A8V0ZBE5;A0A8V0ZBF4;A0A8V0ZHE0	RING-type E3 ubiquitin transferase
ATP8A1	A0A3Q2U2N5;A0A3Q2U8P9;F1NX55	Phospholipid-transporting ATPase
NR2C2	A0A3Q2U2X9;A0A8V0ZND4;A0A8V0ZTQ0;A0A8V0ZTQ4;F1P0B9	Nuclear receptor subfamily 2 group C member 2
ADGRA1	A0A3Q2U363;A0A8V0ZFV7;A0A8V0ZL97;A0A8V0ZMZ8;A0A8V0ZN03;A0A8V0ZN09;A0A8V0ZNB7;F1NG90	Adhesion G protein-coupled receptor A1
CACNB2	A0A3Q2U3E1;A0A8V0XPF1;A0A8V0XPF5;A0A8V0XRK5;A0A8V0XUB2;A0A8V0XX03;E1BZF6	Voltage-dependent L-type calcium channel subunit beta-2
GGACT	A0A3Q2U3N8	Gamma-glutamylaminecyclotransferase
PXK	A0A3Q2U3Q2;A0A3Q2UAM4;A0A3Q2UH64;A0A8V0ZG40;A0A8V0ZG84;A0A8V0ZG94	PX domain containing serine/threonine kinase like
RUNDC3B	A0A3Q2U409;A0A3Q2UB46;A0A8V0XGC3;A0A8V0XJ15;Q5ZHZ2	RUN domain-containing protein 3B
SLC38A2	A0A3Q2U4T5;A0A8V0YLZ7;Q5F468	Solute carrier family 38 member 2;Solute carrier family 38 member 2;Sodium-coupled neutral amino acid symporter 2
FNIP2	A0A3Q2U512;A0A8V0XV53;A0A8V0Y3T3;A0A8V0Y3U1;A0A8V0Y806;A0A8V0Y821;F1NVA7	Folliculin interacting protein 2
SLC6A6	A0A3Q2U567;A0A8V0ZC06;A0A8V0ZC11;A0A8V0ZHN3;A0A8V0ZHN7;A0A8V0ZHP2;A0A8V0ZJ50	Solute carrier family 6 member 6;Transporter;Transporter;Transporter;Transporter;Transporter;Transporter
LMNB2	A0A3Q2U596	Lamin B2
SGCE	A0A3Q2U5A3;A0A8V0X9R2;A0A8V0X9R7;A0A8V0XDV2;A0A8V0XGM4;A0A8V0XGN0;A0A8V0XGN4;A0A8V0XKT5;A0A8V0XKU0;A0A8V0XKU6	Sarcoglycan epsilon
CD59	A0A3Q2U5B7	CD59 molecule
ARL4C	A0A3Q2U5L7;A0A8V0YAD2	ADP ribosylation factor like GTPase 4C
ZEB2	A0A3Q2U5S4	Zinc finger E-box binding homeobox 2
FYN	A0A3Q2U639;A0A3Q2UIT4	Tyrosine-protein kinase
DIPK2A	A0A3Q2U652;A0A8V0YUG0;A0A8V0YUG6	Divergent protein kinase domain 2A
LCP1	A0A3Q2U676;A0A8V0XAJ8;A0A8V0XHE2;A0A8V0XHE6;A0A8V0XLM7;A0A8V0XLN2;Q5ZLW0	Lymphocyte cytosolic protein 1
SLC1A3	A0A3Q2U6I3	Amino acid transporter
PTAR1	A0A3Q2U8C8;A0A8V0YIT2;A0A8V0YIU2;A0A8V0YQ75;A0A8V0YX03;F1NK31	Protein prenyltransferase alpha subunit repeat containing 1
ADAM23	A0A3Q2U8D8;A0A8V1A6I3;A0A8V1A6J5;A0A8V1A903;A0A8V1ABY6;A0A8V1ADZ2;F1NYC6	ADAM metallopeptidase domain 23
GULP1	A0A3Q2U954;A0A8V0YIQ3;A0A8V0YIS2;A0A8V0YIS6;A0A8V0YJH7;A0A8V0YLE7;A0A8V0YLF2;A0A8V0YRD5	GULP PTB domain containing engulfment adaptor 1
SH3PXD2A	A0A3Q2U9A8;A0A3Q2U9S1;A0A8V0ZBI0;A0A8V0ZIJ7;A0A8V0ZPH1	SH3 and PX domains 2A
SCAI	A0A3Q2U9L8;A0A8V1AFT6;E1BQX2	Protein SCAI;Protein SCAI;Suppressor of cancer cell invasion
DNAJB1	A0A3Q2UAA1	DnaJ heat shock protein family (Hsp40) member B1
TMSB4Y	A0A3Q2UAP0	Thymosin beta
PLTP	A0A3Q2UBA5;A0A8V0YMU8;C5H3Z3	Phospholipid transfer protein
RPS6KA2	A0A3Q2UBK0;A0A8V0XNE8;A0A8V0XQL9;A0A8V0XW02;A0A8V0XW11;F1P1H2	Ribosomal protein S6 kinase;Ribosomal protein S6 kinase;non-specific serine/threonine protein kinase;Ribosomal protein S6 kinase;Ribosomal protein S6 kinase;non-specific serine/threonine protein kinase
ELAVL2	A0A3Q2UCB0;A0A8V0XIW0;A0A8V0XN16;A0A8V0XT20;A0A8V0XVM9;R4GFW0	ELAV-like protein
C14orf2	A0A3Q2UCU2	6.8 kDa mitochondrial proteolipid
CDC26	A0A3Q2UD09	Anaphase-promoting complex subunit CDC26
ARHGEF1	A0A3Q2UDE9;A0A3Q3AN37;A0A8V0ZF55;A0A8V0ZKL6;A0A8V0ZSZ4	Uncharacterized protein;Uncharacterized protein;DH domain-containing protein;DH domain-containing protein;DH domain-containing protein
COPS9	A0A3Q2UDI0	COP9 signalosome complex subunit 9
LOC121106461	A0A3Q2UDQ5;A0A8V0XD70;A0A8V0XIR2;E1BZR5	BTB domain and CNC homolog 2
MAGI2	A0A3Q2UEI2;A0A8V0XTY1;A0A8V0XYD3;A0A8V0Y088	Membrane associated guanylate kinase, WW and PDZ domain containing 2;Membrane associated guanylate kinase, WW and PDZ domain containing 2;Membrane associated guanylate kinase, WW and PDZ domain containing 2;Membrane associated guanylate kinase, WW and PDZ domain containing 2
PIK3C3	A0A3Q2UEL4;A0A8V0Y6I3;A0A8V0YB66	Phosphatidylinositol 3-kinase catalytic subunit type 3
RAP1GAP2	A0A3Q2UF91;A0A8V1ABP2;A0A8V1ABP7;A0A8V1ABQ2;A0A8V1AGZ1;A0A8V1AGZ6;A0A8V1AH00;A0A8V1AJ27;A0A8V1AMT5;Q5ZMV8	RAP1 GTPase activating protein 2;RAP1 GTPase activating protein 2;RAP1 GTPase activating protein 2;RAP1 GTPase activating protein 2;RAP1 GTPase activating protein 2;RAP1 GTPase activating protein 2;RAP1 GTPase activating protein 2;RAP1 GTPase activating protein 2;RAP1 GTPase activating protein 2;Rap1 GTPase-activating protein 2
OSBPL2	A0A3Q2UG39;A0A8V0ZT98;Q5ZLC4	Oxysterol-binding protein
TENM2	A0A3Q2UGD0;A0A8V0Y704	Teneurin transmembrane protein 2
ADIPOR1	A0A3Q2UGK1	Adiponectin receptor 1
NLGN4Y	A0A3Q2UGW3;D3WGL4	Neuroligin 4, Y-linked;Neuroligin 4 isoform A2
S1PR2	A0A3Q2UHB6	Sphingosine-1-phosphate receptor 2
ADCYAP1R1	A0A3Q2UHX2;A0A8V1A8S9;A0A8V1ABH7	ADCYAP receptor type I
RGS17	A0A3Q2UIK4;A0A8V0XQK7;A0A8V0XSM0;A0A8V0XSM5;A0A8V0XVD7;A0A8V0XY74;Q9PWA0	Regulator of G-protein signaling 17
SRSF4	A0A3Q2UIV1;A0A8V0YX41	Serine and arginine rich splicing factor 4
HEPACAM	A0A3Q2ULV6;A0A8V1A071	Hepatic and glial cell adhesion molecule
WASF3	A0A3Q2UPF3;E1C2T1	Wiskott-Aldrich syndrome protein family member
MDGA1	A0A3Q3A2A3;A0A8V0ZBT9;A0A8V0ZHH1;A0A8V0ZIX3;A0A8V0ZIY2;A0A8V0ZIZ4;Q0WYX8	MAM domain containing glycosylphosphatidylinositol anchor 1;MAM domain containing glycosylphosphatidylinositol anchor 1;MAM domain containing glycosylphosphatidylinositol anchor 1;MAM domain containing glycosylphosphatidylinositol anchor 1;MAM domain containing glycosylphosphatidylinositol anchor 1;MAM domain containing glycosylphosphatidylinositol anchor 1;MAM domain-containing glycosylphosphati…
MBP	A0A3Q3A587;A0A8V0XTX9	Myelin basic protein
CDK17	A0A3Q3A664;A0A8V0Y6Y6;A0A8V0YBV4	Cyclin dependent kinase 17
PTPRE	A0A3Q3A741;A0A8V0X728;A0A8V0X734;A0A8V0XB70;A0A8V0XB76;A0A8V0XE56;A0A8V0XGV6;A0A8V0XHW6	Protein tyrosine phosphatase receptor type E
PIK3R1	A0A3Q3ACS4	Phosphatidylinositol 3-kinase regulatory subunit alpha
DBF4	A0A3Q3AFV8;A0A3Q3AW61;A0A8V0XGD9	DBF4 zinc finger
PHPT1L	A0A3Q3AHU9	14 kDa phosphohistidine phosphatase
DAB2IP	A0A3Q3AIJ6;A0A8V1A5A8;A0A8V1AFK0	DAB2 interacting protein
SLC25A25	A0A3Q3AJ87;A0A8V1ABW7	Solute carrier family 25 member 25
FAM171A1	A0A3Q3AN52;A0A8V0X7C9;A0A8V0XBG5;A0A8V0XI74	Family with sequence similarity 171 member A1
SNX24	A0A3Q3AQ46	Sorting nexin 24
BEND5	A0A3Q3AUN0;A0A8V1A391;A0A8V1A395;F1NNJ0	BEN domain containing 5
EVI5	A0A3Q3AVD8;A0A8V0ZKQ7;A0A8V0ZMR8;A0A8V0ZT41	Ecotropic viral integration site 5
CORO2B	A0A3Q3AYV8;A0A8V0Z112;A0A8V0Z8H9;E1C2B6	Coronin
F13A1	A0A3Q3AZ85;A0A8V0Y8P5;E1BWG1	Coagulation factor XIII A chain
TNFAIP8L3	A0A3Q3AZP2	TNF alpha induced protein 8 like 3
IGSF9B	A0A3Q3B0B5;A0A8V0ZWT7	Immunoglobulin superfamily member 9B
LEF1	A0A3Q3B1W2;A0A8V0XMK8;A0A8V0XSL5;A0A8V0XV79;O93345	Lymphoid enhancer binding factor 1;Lymphoid enhancer binding factor 1;Lymphoid enhancer binding factor 1;Lymphoid enhancer binding factor 1;Lymphiod enhancer binding factor 1
VPS33B	A0A3S5ZPB6;A0A8V0X259;A0A8V0X4D1;A0A8V0X636	VPS33B late endosome and lysosome associated
LCLAT1	A0A452J841;A0A8V0YUL5;A0A8V0Z121;A0A8V0Z2R9;A0A8V0Z2S4;A0A8V0Z8J0;Q5F3X0	Limb bud and heart development;Limb bud and heart development;Limb bud and heart development;Limb bud and heart development;Limb bud and heart development;Limb bud and heart development;Lysocardiolipin acyltransferase 1
HIST1H101	A0A452J861;P08284	Histone cluster 1, H1.01 (similar to human histone cluster 1, class H1s);Histone H1.01
DPF3	A0A452J871;A0A452J8B0;A0A8V0ZBI9;F1P0N4	Double PHD fingers 3
MAN2A2	A0A8V0WZC6;A0A8V0X249;A0A8V0X4B9;A0A8V0X620	Mannosidase alpha class 2A member 2;Alpha-mannosidase;Alpha-mannosidase;Alpha-mannosidase
LOC121108714	A0A8V0WZH1	Gcp-like domain-containing protein
IKBKG	A0A8V0WZH6	NF-kappa-B essential modulator NEMO CC2-LZ domain-containing protein
SEPHS3	A0A8V0WZI3;A0A8V0X6A9	selenide, water dikinase;selenide, water dikinase
B3GAT3	A0A8V0WZJ4	Galactosylgalactosylxylosylprotein 3-beta-glucuronosyltransferase
NF2	A0A8V0WZJ7	Neurofibromin 2
LOC107051217	A0A8V0WZQ6;A0A8V0X2I8;A0A8V0X703	Glyceraldehyde-3-phosphate dehydrogenase;Peptidyl-cysteine S-nitrosylase GAPDH;Peptidyl-cysteine S-nitrosylase GAPDH
LOC107050559	A0A8V0X091	Fructose-bisphosphate aldolase
FRMD8	A0A8V0X097;A0A8V0X322	FERM domain-containing protein
SSSCA1	A0A8V0X0C7	Sjoegren syndrome/scleroderma autoantigen 1
UPP1	A0A8V0X0J3;A0A8V0X5Q7;A0A8V0X7Z1;A0A8V0X7Z8;A0A8V0X899	Uridine phosphorylase
ZNF646	A0A8V0X0K8	C2H2-type domain-containing protein
BCKDK	A0A8V0X0M6;A0A8V0X3G0;A0A8V0X853	Protein-serine/threonine kinase
COBL	A0A8V0X0Q1;A0A8V0X5Y2;A0A8V0X897;A0A8V0X8A3;A0A8V0X8H0	Cordon-bleu WH2 repeat protein
DAP	A0A8V0X0X2;A0A8V0X3T1;A0A8V0X8P7	Death associated protein
SLC25A51	A0A8V0X1E6;A0A8V0X718;A0A8V0X9N0;A0A8V0X9Q0	S2551 protein;Solute carrier family 25 member 51;Solute carrier family 25 member 51;Solute carrier family 25 member 51
SPIRE1	A0A8V0X1G9	Spire type actin nucleation factor 1
MFSD1	A0A8V0X1H2;A0A8V0X9T3;A0A8V0X9T8;F1P182;Q5ZIT9	Major facilitator superfamily domain containing 1;Major facilitator superfamily domain containing 1;Major facilitator superfamily domain containing 1;Major facilitator superfamily domain containing 1;Major facilitator superfamily domain-containing protein 1
ZNF608	A0A8V0X1I8;F1P217	Zinc finger protein 608
CTTNBP2	A0A8V0X1J6;A0M8U5	Cortactin binding protein 2;Cortactin-binding protein 2
PTPRZ1	A0A8V0X1S0;A0A8V0XA98	Protein tyrosine phosphatase, receptor type Z1;Protein tyrosine phosphatase, receptor type Z1
SNCAIP	A0A8V0X1S5;A0A8V0X4T2	Synuclein alpha interacting protein
BCHE	A0A8V0X1T8;A0A8V0X1U2;A0A8V0X7Q7	Carboxylic ester hydrolase
MRPL49	A0A8V0X1Z0;A0A8V0X7W8	Large ribosomal subunit protein mL49
EMILIN2	A0A8V0X207;A0A8V0X518;A0A8V0X7Z5;A0A8V0XAM5	Elastin microfibril interfacer 2
POLA2	A0A8V0X271;A0A8V0XAW7;A0A8V0XAX4	DNA polymerase alpha subunit B
LOC121108659	A0A8V0X299	Choline/carnitine acyltransferase domain-containing protein
USP39	A0A8V0X2A6	ubiquitinyl hydrolase 1
LOC107050721	A0A8V0X2B0	CHD C-terminal 2 domain-containing protein
AP4M1	A0A8V0X2B6;A0A8V0X5C3	AP-4 complex subunit mu-1
NEFH	A0A8V0X2G0	Neurofilament heavy chain
TAX1BP1	A0A8V0X2G1;A0A8V0XBD0;A0A8V0XBD6	Tax1 binding protein 1
MTMR3	A0A8V0X2L8;A0A8V0X4W3;A0A8V0X6S7;A0A8V0X749;A0A8V0X754	Phosphatidylinositol-3-phosphate phosphatase
LOC107054133	A0A8V0X2S4	SLIT and NTRK like family member 3
FHIP1B	A0A8V0X2T9	FHF complex subunit HOOK interacting protein 1B
LOC100857358	A0A8V0X2U4;A0A8V0X549;A0A8V0X742	DNA helicase
GLRA2	A0A8V0X314;A0A8V0X9E5;A0A8V0XC54	Glycine receptor alpha 2
LOC107051159	A0A8V0X319	Laminin G domain-containing protein
POLD1	A0A8V0X331	DNA polymerase
SIPA1	A0A8V0X346	Signal-induced proliferation-associated 1
LOC100858386	A0A8V0X3D6	Mitogen-activated protein kinase
CADPS2	A0A8V0X3E2	Calcium dependent secretion activator 2
LOC107050620	A0A8V0X3G7;A0A8V0X9Y4	CWF21 domain-containing protein
RALBP1	A0A8V0X3N7;A0A8V0XA86;A0A8V0XDD4	RalA binding protein 1
ARHGEF10	A0A8V0X422;A0A8V0X7K9;A0A8V0XDF6	Rho guanine nucleotide exchange factor 10
FRMPD4	A0A8V0X449;A0A8V0X7R6;A0A8V0X7S1;A0A8V0XE27	FERM and PDZ domain containing 4
PIP4P1	A0A8V0X4G1	Phosphatidylinositol-4,5-bisphosphate 4-phosphatase
LOC107050995	A0A8V0X4G8;A0A8V0XB92;A0A8V0XDZ8;A0A8V0XEJ4	Neuralized E3 ubiquitin protein ligase 4
MRPS24	A0A8V0X4H9;A0A8V0X6A0;A0A8V0X6M2	28S ribosomal protein S24, mitochondrial;28S ribosomal protein S24, mitochondrial;Mitochondrial ribosomal protein S24
LOC121108905	A0A8V0X4I0	N-acetyltransferase domain-containing protein
PPT2	A0A8V0X4I2	Palmitoyl-protein thioesterase 2
MYO7A	A0A8V0X4J9;A0A8V0XEN9;A0A8V0XET3	Myosin VIIA
CDH7	A0A8V0X4L1;F1P1D3;F1P1D4;Q90763	Cadherin 7;Cadherin 7;Cadherin 7;Cadherin-7
CDKL5	A0A8V0X4N4;A0A8V0X4P0;A0A8V0XBI8;A0A8V0XE90	Cyclin dependent kinase like 5
SEC14L2	A0A8V0X4Q2;A0A8V0X6K2	SEC14-like protein 2
DOCK4	A0A8V0X502	Dedicator of cytokinesis 4
KHDRBS2	A0A8V0X520;A0A8V0X524;A0A8V0X8Z1;A0A8V0XC08;A0A8V0XC13	KH RNA binding domain containing, signal transduction associated 2;KH RNA binding domain containing, signal transduction associated 2;KH RNA binding domain containing, signal transduction associated 2;KH RNA binding domain containing, signal transduction associated 2;KH RNA binding domain containing, signal transduction associated 2
EBF3	A0A8V0X533;A0A8V0X814;A0A8V0XAQ7	EBF transcription factor 3
NDUFB11	A0A8V0X535	NADH dehydrogenase [ubiquinone] 1 beta subcomplex subunit 11, mitochondrial
NPVF	A0A8V0X540	Neuropeptide VF
VSNL1	A0A8V0X5A1;A0A8V0X5A5;A0A8V0XC97;A0A8V0XEZ8;A0A8V0XF02;A0A8V0XFR0;P62764	Visinin like 1;Visinin like 1;Visinin like 1;Visinin like 1;Visinin like 1;Visinin like 1;Visinin-like protein 1
GEMIN8	A0A8V0X5C0;A0A8V0XCC5;E1BTB3	Gem nuclear organelle associated protein 8
CUNH17orf49	A0A8V0X5D0	Chromatin complexes subunit BAP18
UVRAG	A0A8V0X5D2;A0A8V0X9D8;A0A8V0XCD0;A0A8V0XCE4;A0A8V0XF45;A0A8V0XFU7;A0A8V0XFX3;Q5ZK15	UV radiation resistance associated
NPY	A0A8V0X5E1;A0A8V0XCE9;P28673	Neuropeptide Y;Neuropeptide Y;Pro-neuropeptide Y
FAM134B	A0A8V0X5M0	Reticulophagy regulator 1
PSENEN	A0A8V0X5P8	Gamma-secretase subunit PEN-2
CTBP2	A0A8V0X5R4;A0A8V0X9T5;A0A8V0XCT7;A0A8V0XFI4;A0A8V0XFI9;A0A8V0XGE2	C-terminal binding protein 2
CYTB	A0A8V0X5Y0;P18946	Cytochrome b
DDX43	A0A8V0X600	RNA helicase
OGFRL1	A0A8V0X634	Opioid growth factor receptor like 1
SMPD1	A0A8V0X637	Sphingomyelin phosphodiesterase 1
LOC121106916	A0A8V0X674;A0A8V0XAB0;A0A8V0XDA5;A0A8V0XG11	Death domain-associated protein 6
LOC107050335	A0A8V0X679;A0A8V0XDB0;A0A8V0XG21	non-specific serine/threonine protein kinase
LOC121106941	A0A8V0X692;A0A8V0X6I6;A0A8V0XCB1	Estradiol 17-beta-dehydrogenase 8
LOC121108947	A0A8V0X6C0	Acyl-CoA dehydrogenase medium chain
SDHAF4	A0A8V0X6E1;A0A8V0X9H8;A0A8V0X9I2	Succinate dehydrogenase assembly factor 4, mitochondrial;Succinate dehydrogenase assembly factor 4, mitochondrial;Succinate dehydrogenase assembly factor 4, mitochondrial
LOC107050614	A0A8V0X6F4	Prefoldin subunit 6
LOC121108888	A0A8V0X6I3;A0A8V0X8Z5	Cytochrome c oxidase subunit 6B1
ALDOA	A0A8V0X6I8	fructose-bisphosphate aldolase
FAM135A	A0A8V0X6J4;A0A8V0X9L1;A0A8V0XCL2;A0A8V0XCL8	Family with sequence similarity 135 member A
MZT1	A0A8V0X6K4	Mitotic spindle organizing protein 1
PCDH9	A0A8V0X6K9	Protocadherin 9
TMEM147	A0A8V0X6N4	BOS complex subunit TMEM147
TRIM36	A0A8V0X6V3;A0A8V0X9I0	RING-type E3 ubiquitin transferase
LOC107050768	A0A8V0X702	Histone-lysine N-methyltransferase SETD1A
LOC768709	A0A8V0X704;A0A8V0X9L3;A0A8V0X9N2	Carboxymuconolactone decarboxylase-like domain-containing protein
LOC121108721	A0A8V0X717	Rab-GAP TBC domain-containing protein
OLFM2	A0A8V0X722	Olfactomedin 2
RTN4R	A0A8V0X765;F1NRZ3	Reticulon 4 receptor
MAP7D2	A0A8V0X794;A0A8V0XBD1	MAP7 domain containing 2
LOC121108973	A0A8V0X7A5	UDENN domain-containing protein
ASZ1	A0A8V0X7C3;A0A8V0X9Z4	Ankyrin repeat, SAM and basic leucine zipper domain-containing protein 1;Ankyrin repeat, SAM and basic leucine zipper domain-containing protein 1
PPIC	A0A8V0X7D8;A0A8V0XA12	Peptidyl-prolyl cis-trans isomerase
RNASEK	A0A8V0X7F0	Ribonuclease K
XK	A0A8V0X7G3	XK-related protein
KBTBD11	A0A8V0X7H5	Kelch repeat and BTB domain containing 11
HNRNPC	A0A8V0X7I3	RRM domain-containing protein
PON1	A0A8V0X7N5	Paraoxonase
LOC100859273	A0A8V0X7N6	HECT domain-containing protein
METTL10	A0A8V0X7P0	EEF1A lysine methyltransferase 2
LPIN2	A0A8V0X7T2;A0A8V0XAG3	phosphatidate phosphatase
SCYL1	A0A8V0X7W2	Protein kinase domain-containing protein
LRRC1	A0A8V0X7Z2;A0A8V0X802;A0A8V0XB29;F1NRK4	Leucine rich repeat containing 1
CCS	A0A8V0X815	Superoxide dismutase copper chaperone
SPTBN2	A0A8V0X820	Spectrin beta chain
LOC121108872	A0A8V0X822;A0A8V0X8B1	Uncharacterized protein;Mitochondrial import receptor subunit TOM40 homolog
GGH	A0A8V0X868;A0A8V0XCB5	folate gamma-glutamyl hydrolase
VKORC1	A0A8V0X8C7	vitamin-K-epoxide reductase (warfarin-sensitive)
LOC107050649	A0A8V0X8D9	AP complex subunit sigma
ACER3	A0A8V0X8K0	Alkaline ceramidase
MBOAT2	A0A8V0X8N1;A0A8V0XFL8;A0A8V0XFM3;A0A8V0XID1;A0A8V0XID6;Q5ZKL6	Membrane bound O-acyltransferase domain containing 2;Membrane bound O-acyltransferase domain containing 2;Membrane bound O-acyltransferase domain containing 2;Membrane bound O-acyltransferase domain containing 2;Membrane bound O-acyltransferase domain containing 2;Lysophospholipid acyltransferase 2
CLN5	A0A8V0X8Q2	Ceroid-lipofuscinosis, neuronal 5
PLCL2	A0A8V0X8Y4;A0A8V0XBN2	Phosphoinositide phospholipase C
KCTD12	A0A8V0X8Z8	Uncharacterized protein
NFIX	A0A8V0X933;A0A8V0XG04;A0A8V0XIR7;Q90932	Nuclear factor 1;Nuclear factor 1;Nuclear factor 1;Nuclear factor 1 X-type
HDAC10	A0A8V0X956;A0A8V0XBW3	Histone deacetylase 10
GPM6A	A0A8V0X9B6	Glycoprotein M6A
PKIA	A0A8V0X9G9;A0A8V0XDK1;A0A8V0XDK8;A0A8V0XJ40;A0A8V0XKH6;Q90641	Protein kinase (cAMP-dependent, catalytic) inhibitor alpha;Protein kinase (cAMP-dependent, catalytic) inhibitor alpha;Protein kinase (cAMP-dependent, catalytic) inhibitor alpha;Protein kinase (cAMP-dependent, catalytic) inhibitor alpha;Protein kinase (cAMP-dependent, catalytic) inhibitor alpha;cAMP-dependent protein kinase inhibitor alpha
PPM1L	A0A8V0X9H5	Protein phosphatase, Mg2+/Mn2+ dependent 1L
MYT1L	A0A8V0X9K5;A0A8V0XCK9;A0A8V0XCL3	Myelin transcription factor 1 like
TOMM5	A0A8V0X9V5	Translocase of outer mitochondrial membrane 5
CNR1	A0A8V0X9W8;A0A8V0XKZ2	Cannabinoid receptor;Cannabinoid receptor 1
C10orf88	A0A8V0X9X0	Chromosome 10 open reading frame 88
TUBB6	A0A8V0X9Y1;P09653	Tubulin beta chain;Tubulin beta-5 chain
ELOVL4	A0A8V0XA23;A0A8V0XFT0;A0A8V0XGP2;E3VVZ7	Elongation of very long chain fatty acids protein;Elongation of very long chain fatty acids protein;Elongation of very long chain fatty acids protein;Elongation of very long chain fatty acids protein 4
GRM8	A0A8V0XA35	Glutamate metabotropic receptor 8
AASS	A0A8V0XA66	Aminoadipate-semialdehyde synthase
LOC121108916	A0A8V0XA93	Uncharacterized protein
CBLN2	A0A8V0XAC5;A0A8V0XAD0;A0A8V0XAD2	Cerebellin 2
DLGAP1	A0A8V0XAE0	DLG associated protein 1
SPINK2	A0A8V0XAE6;A0A8V0XEH1;A0A8V0XH94;P85000	Kazal-like domain-containing protein;Kazal-like domain-containing protein;Kazal-like domain-containing protein;Trypsin inhibitor ClTI-1
PLPP4	A0A8V0XAH3	Phospholipid phosphatase 4
ATP6AP2	A0A8V0XAH4;A0A8V0XG64	Renin receptor
ITGB8	A0A8V0XAI4;A0A8V0XAJ4;A0A8V0XHD2;A0A8V0XHD7;A0A8V0XLM2	Integrin beta
PGLYRP2	A0A8V0XAL2;A0A8V0XAL7;A0A8V0XEP3;A0A8V0XHG1;A0A8V0XK66	Peptidoglycan recognition protein 2
NEU3	A0A8V0XAM8	Signal peptidase complex subunit 2
WDR45	A0A8V0XAQ9	WD repeat domain 45
MAPK10	A0A8V0XAT0;A0A8V0XEU2;A0A8V0XLV6	Stress-activated protein kinase JNK
LRCH1	A0A8V0XAV0;A0A8V0XEX2;A0A8V0XHN2;A0A8V0XHN7;A0A8V0XKE4	Leucine rich repeats and calponin homology domain containing 1
LOC112531447	A0A8V0XAY8	Uncharacterized protein
KCND2	A0A8V0XB26	Potassium voltage-gated channel subfamily D member 2
COLEC12	A0A8V0XB78;A0A8V0XKS5;A0A8V0XMD2;Q2LK54	Collectin-12
GSTA4	A0A8V0XB81	glutathione transferase
PCYT1B	A0A8V0XBA3;A0A8V0XE13	choline-phosphate cytidylyltransferase
SLC9A7	A0A8V0XBB4;A0A8V0XI17	Sodium/hydrogen exchanger
PRMT5	A0A8V0XBF9;A0A8V0XI99;A0A8V0XMM6	Protein arginine N-methyltransferase 5
OMP	A0A8V0XBI2	Calpain 5
NEDD8	A0A8V0XBK4;A0A8V0XL51	NEDD8
AGPAT5	A0A8V0XBQ5	1-acylglycerol-3-phosphate O-acyltransferase 5
STK32C	A0A8V0XBS6;A0A8V0XBZ0	Serine/threonine kinase 32C
AP1AR	A0A8V0XBT2;A0A8V0XMZ7	Adaptor related protein complex 1 associated regulatory protein
RAP2B	A0A8V0XBX5	small monomeric GTPase
YAF2	A0A8V0XBY0;A0A8V0XEM9	YY1 associated factor 2
PCDH8	A0A8V0XC52	Protocadherin 8
RNF146	A0A8V0XC69	E3 ubiquitin-protein ligase
PHKA2	A0A8V0XC80;A0A8V0XHT8;A0A8V0XJ25	Phosphorylase b kinase regulatory subunit
NT5E	A0A8V0XC92	5'-nucleotidase
ADAM22	A0A8V0XCD8;A0A8V0XGG3;A0A8V0XJ51;A0A8V0XLX7;A0A8V0XNL1	ADAM metallopeptidase domain 22
DSC1	A0A8V0XCI3;A0A8V0XGK8;A0A8V0XM23	Cadherin domain-containing protein
ISPD	A0A8V0XCK8	D-ribitol-5-phosphate cytidylyltransferase
ELOB	A0A8V0XCN3	Elongin B
BET1	A0A8V0XCP7;A0A8V0XCQ3;E1BRC4	Bet1 golgi vesicular membrane trafficking protein
PCDH17	A0A8V0XCR8	Protocadherin 17
SLC4A4	A0A8V0XCS5;A0A8V0XGS8;A0A8V0XGT3;A0A8V0XGV0;A0A8V0XJJ1;A0A8V0XMB3;A0A8V0XP01;A0A8V0XP11	Anion exchange protein
TRAPPC2	A0A8V0XCT2;A0A8V0XGD6;Q5ZKP4	Trafficking protein particle complex 2;Trafficking protein particle complex 2;Trafficking protein particle complex subunit 2
GC	A0A8V0XCT6;A0A8V0XMC3	Vitamin D-binding protein
UNC5C	A0A8V0XCU6;A0A8V0XGX4;A0A8V0XGY3;F1NIC0;F1NTX3	Netrin receptor UNC5
LOC107051449	A0A8V0XCX3	Arrestin beta 1
TRIM28	A0A8V0XCY7	Tripartite motif containing 28
RGS20	A0A8V0XD14;A0A8V0XH37;A0A8V0XPA8;Q9PWA1	Regulator of G-protein signaling 20
MECP2	A0A8V0XD16;A0A8V0XDF9	Methyl-CpG binding protein 2
NRCAM	A0A8V0XD17	Neuronal cell adhesion molecule
RIMS1	A0A8V0XD19;A0A8V0XFR2;A0A8V0XGP7	Regulating synaptic membrane exocytosis 1
LOC112531347	A0A8V0XD36	Fibrinogen C-terminal domain-containing protein
LOC121108727	A0A8V0XD98;A0A8V0XDQ5	THO complex 6;Uncharacterized protein
MTHFD2L	A0A8V0XDB2	methenyltetrahydrofolate cyclohydrolase
TSPAN17	A0A8V0XDB9;A0A8V0XDC3;A0A8V0XHE8;A0A8V0XHF3;A0A8V0XK20;A0A8V0XK23;A0A8V0XPM9;A0A8V0XPN6	Tetraspanin
SNAP91	A0A8V0XDD8;A0A8V0XDH0;A0A8V0XH50	Synaptosome associated protein 91
XKR4	A0A8V0XDG3	XK-related protein
FOLR1	A0A8V0XDM2	Folate receptor 1
ZC2HC1A	A0A8V0XDP7;A0A8V0XDQ2	Zinc finger C2HC-type containing 1A
LYN	A0A8V0XDS4;A0A8V0XHW1;A0A8V0XHW5;A0A8V0XHX5;A0A8V0XKJ7;A0A8V0XNB9;A0A8V0XQ54;A0A8V0XQ59;Q5ZMB9	Tyrosine-protein kinase
CLCN4	A0A8V0XDV5;F1NGF2	Chloride channel protein
FAM168A	A0A8V0XDZ0;A0A8V0XDZ5;E1C589	Family with sequence similarity 168 member A
CNKSR2	A0A8V0XDZ9	Connector enhancer of kinase suppressor of Ras 2
ZEB1	A0A8V0XE07;A0A8V0XE21;A0A8V0XE26;A0A8V0XI41;A0A8V0XKR2;A0A8V0XKT2;A0A8V0XNH3;A0A8V0XNH8;A0A8V0XNI1;A0A8V0XQG8;P36197	Zinc finger E-box binding homeobox 1;Zinc finger E-box binding homeobox 1;Zinc finger E-box binding homeobox 1;Zinc finger E-box binding homeobox 1;Zinc finger E-box binding homeobox 1;Zinc finger E-box binding homeobox 1;Zinc finger E-box binding homeobox 1;Zinc finger E-box binding homeobox 1;Zinc finger E-box binding homeobox 1;Zinc finger E-box binding homeobox 1;Zinc finger E-box-binding hom…
LOC107051391	A0A8V0XEA4	Fission, mitochondrial 1
TUBGCP5	A0A8V0XEE8	Gamma-tubulin complex component
EVI5L	A0A8V0XEG6	Ecotropic viral integration site 5 like
SULT1B1	A0A8V0XEP9;A0A8V0XLC6;A0A8V0XP58;A0A8V0XR93;Q8JG30	Sulfotransferase;Sulfotransferase;Sulfotransferase;Sulfotransferase;Sulfotransferase 1B1
NRXN3	A0A8V0XES0;A0A8V0XRA7;D0PRN3	Neurexin 3;Neurexin 3;Neurexin-3
FAT4	A0A8V0XES5;A0A8V0XRC0	FAT atypical cadherin 4
THSD7A	A0A8V0XF59;A0A8V0XKM6;A0A8V0XM80	Thrombospondin type 1 domain containing 7A
EPB41L2	A0A8V0XFE9	Erythrocyte membrane protein band 4.1 like 2
ITGBL1	A0A8V0XFG9;A0A8V0XM37;A0A8V0XPU9;A0A8V0XS34	Integrin subunit beta like 1
LGALS1B	A0A8V0XFP7;A0A8V0XIF1;P23668	Galectin;Galectin;16 kDa beta-galactoside-binding lectin
TAC1	A0A8V0XG71;A0A8V0XKA0;F1NWH4	Tachykinin precursor 1;Tachykinin precursor 1;Tachykinin 1
TMSB4X	A0A8V0XG75;A0A8V0XH44	Thymosin beta 4, X-linked;Thymosin beta 4, X-linked
CSMD1	A0A8V0XG76;A0A8V0XG82	CUB and Sushi multiple domains 1
BMI1	A0A8V0XG81;Q5SDR3	BMI1 proto-onco, polycomb ring finger;Polycomb complex protein BMI-1
HBE1	A0A8V0XG92	Hemoglobin subunit epsilon 1
LOC107050964	A0A8V0XGF4	Ferredoxin 2
KIAA1109	A0A8V0XGG8;A0A8V0XLY7;A0A8V0XLZ3;A0A8V0XNM1	KIAA1109
ACBD5	A0A8V0XGI7;A0A8V0XKM9;A0A8V0XN33;A0A8V0XQT5;A0A8V0XT88;Q5ZHQ6	Acyl-CoA-binding domain-containing protein 5
MEIS2	A0A8V0XGM9;A0A8V0XGP4;A0A8V0XKT4;A0A8V0XTD0;F5ANJ3	Meis homeobox 2;Meis homeobox 2;Meis homeobox 2;Meis homeobox 2;Homeoprotein Meis2a.1
DYNC1I1	A0A8V0XGP5	Dynein cytoplasmic 1 intermediate chain 1
H2AFZ	A0A8V0XGQ4;A0A8V0Z9F2;P02272;Q5ZMD6	Histone H2A;Histone H2A;Histone H2A.V;Histone H2A.Z
UROS	A0A8V0XGT2	uroporphyrinogen-III synthase
NHLRC3	A0A8V0XGW1	NHL repeat containing 3
APOV1	A0A8V0XGW5;P02659	Apovitellenin-1
SEPHS1	A0A8V0XGX5	selenide, water dikinase
PRKCQ	A0A8V0XH11;A0A8V0XNK8	Protein kinase C
CCNY	A0A8V0XH32;A0A8V0XJR4;A0A8V0XP97	Cyclin Y
PPP1R9A	A0A8V0XHB1	Protein phosphatase 1 regulatory subunit 9A
PSME1	A0A8V0XHF1	Proteasome activator subunit 1
PAG1	A0A8V0XHF9;A0A8V0XK29;A0A8V0XMU9;A0A8V0XPP2	Phosphoprotein membrane anchor with glycosphingolipid microdomains 1
BG8	A0A8V0XHG6;A0A8V0XLQ3	MHC B-G antigen
DCBLD2	A0A8V0XHQ7;A0A8V0XHR2;A0A8V0XRY0;A0A8V0XUH7	Discoidin, CUB and LCCL domain containing 2;Discoidin, CUB and LCCL domain containing 2;Discoidin, CUB and LCCL domain containing 2;Discoidin, CUB and LCCL domain containing 2
MAP6	A0A8V0XHT4;E1C4Q2;O73737	Microtubule associated protein 6;Microtubule associated protein 6;Microtubule-associated protein 6 homolog
PDE5A	A0A8V0XHV0;A0A8V0XPB2;A0A8V0XPB7;A0A8V0XS13;S4SCC1	Phosphodiesterase
EEF1AKMT1	A0A8V0XHX8;A0A8V0XPE0;A0A8V0XPE5;Q5ZKT6	EEF1A lysine methyltransferase 1
RP2	A0A8V0XHZ0	Protein XRP2
C18orf8	A0A8V0XI08;A0A8V0XNE9	Regulator of MON1-CCZ1
SOGA3	A0A8V0XI30	SOGA family member 3
TPBG	A0A8V0XI55	Trophoblast glycoprotein
ANKIB1	A0A8V0XIA2	RBR-type E3 ubiquitin transferase
HEATR5A	A0A8V0XIE6;A0A8V0XMK3	HEAT repeat containing 5A
TPD52L1	A0A8V0XII0;A0A8V0XL36;A0A8V0XNW1;A0A8V0XQW4;Q9I8F4	Tumor protein D52-like 1;Tumor protein D52-like 1;Tumor protein D52-like 1;Tumor protein D52-like 1;Tumor protein D53 homolog
NCOA7	A0A8V0XIM6;A0A8V0XN12;Q5ZMS4	Nuclear receptor coactivator 7
RMND1	A0A8V0XIY0;A0A8V0XN40;A0A8V0XQC9;A0A8V0XT25	Required for meiotic nuclear division 1 homolog
FRMD4A	A0A8V0XJ38;A0A8V0XNA1;A0A8V0XQH5;A0A8V0XQH9;A0A8V0XT75;A0A8V0XVV8;A0A8V0XVW3	FERM domain containing 4A
MTIF3	A0A8V0XJ55;A0A8V0XJ60;A0A8V0XPG1;A0A8V0XPG6	Mitochondrial translational initiation factor 3
AKAP7	A0A8V0XJ80;A0A8V0XPI4;A0A8V0XRP1	A-kinase anchoring protein 7
SNX25	A0A8V0XJ93;A0A8V0XW17;A0A8V0XW21	Sorting nexin 25
ADARB2	A0A8V0XJA1;A0A8V0XNS2;A0A8V0YEP2;A0A8V0YMW8;A0A8V0YSW9	Adenosine deaminase RNA specific B2 (inactive);Adenosine deaminase RNA specific B2 (inactive);Adenosine deaminase, RNA specific B1;Adenosine deaminase, RNA specific B1;Adenosine deaminase, RNA specific B1
NPAS3	A0A8V0XJA7;A0A8V0XNF7;A0A8V0XQP3;A0A8V0XTE0;A0A8V0XW32;U5KCL3	Neuronal PAS domain protein 3
MPC1L	A0A8V0XJB2	Mitochondrial pyruvate carrier
KBTBD3	A0A8V0XJG0;R4GMH9	Kelch repeat and BTB domain containing 3
MOXD1	A0A8V0XJI6;A0A8V0XP17;F1NBR3;Q98ST7	Monooxygenase DBH like 1;Monooxygenase DBH like 1;Monooxygenase DBH like 1;DBH-like monooxygenase protein 1
NUDT5	A0A8V0XJK2;A0A8V0XJK7;A0A8V0XJL0;A0A8V0XNR4;A0A8V0XQZ4	Nudix hydrolase 5
PLXDC2	A0A8V0XJN1;A0A8V0XJN6;A0A8V0XJP1;A0A8V0XNU7;A0A8V0XTR8	Plexin domain containing 2
SENP7	A0A8V0XJP6;A0A8V0XNV7;A0A8V0XR24;A0A8V0XTS2	Thioredoxin like 4B
IGFBP7	A0A8V0XJQ3	Insulin like growth factor binding protein 7
POU3F2	A0A8V0XJR9	POU domain protein
TMEM63C	A0A8V0XJU0;A0A8V0XSC6	Transmembrane protein 63C
GADD45GIP1	A0A8V0XK47	Large ribosomal subunit protein mL64
CEP97	A0A8V0XK50	Centrosomal protein 97
CCDC181	A0A8V0XK52;A0A8V0XK57;A0A8V0XSN6	Coiled-coil domain-containing protein 181
ZDHHC14	A0A8V0XK73;A0A8V0XU98	Zinc finger DHHC-type palmitoyltransferase 14
GAB2	A0A8V0XK75	GRB2 associated binding protein 2
STMN2	A0A8V0XK88;Q90987	Stathmin;Stathmin-2
BORCS6	A0A8V0XKM5	BLOC-1 related complex subunit 6
FDX1	A0A8V0XKP8;A0A8V0XQU9;P13216	Ferredoxin 1;Ferredoxin 1;Adrenodoxin, mitochondrial (Fragment)
C9orf72	A0A8V0XKQ9;A0A8V0XPZ0;A0A8V0XS23	C9orf72-SMCR8 complex subunit
LOC121108129	A0A8V0XKT8	Peptidase M10A matrix metallopeptidase C-terminal domain-containing protein
ECPAS	A0A8V0XKW3	Ecm29 proteasome adaptor and scaffold
OXA1L	A0A8V0XL15	Membrane insertase YidC/Oxa/ALB C-terminal domain-containing protein
MMAA	A0A8V0XLA9;A0A8V0XVE2	Metabolism of cobalamin associated A
SCO2	A0A8V0XLC9;A0A8V0XQM7	Synthesis of cytochrome C oxidase 2
ARL9	A0A8V0XLE9	ADP ribosylation factor like GTPase 9
ECHDC1	A0A8V0XLG2;F1NB38	Ethylmalonyl-CoA decarboxylase 1;Ethylmalonyl-CoA decarboxylase
ZBTB20	A0A8V0XLI4;F1NKQ3	Zinc finger and BTB domain containing 20
MED23	A0A8V0XLP4;A0A8V0XRL4	Mediator of RNA polymerase II transcription subunit 23
SNX14	A0A8V0XLS9;A0A8V0XNF5	Sorting nexin 14
PRMT9	A0A8V0XLW5;A0A8V0XR61	Protein arginine methyltransferase 9
LOC121106454	A0A8V0XM05	Leucine rich repeat and Ig domain containing 2
FAM177A1	A0A8V0XM25;A0A8V0XZ25	Family with sequence similarity 177 member A1
AKAP8	A0A8V0XM32	A-kinase anchoring protein 8
ACIN1	A0A8V0XM45	SAP domain-containing protein
VNN2	A0A8V0XM46	Vanin 2
KCTD1	A0A8V0XMA0	Potassium channel tetramerization domain containing 1
B3GLCT	A0A8V0XMA2;A0A8V0XWD7;A0A8V0XZ98	Beta 3-glucosyltransferase
AQP4	A0A8V0XMA5	Aquaporin 4
TMTC4	A0A8V0XMA6;F1P0M3	dolichyl-phosphate-mannose--protein mannosyltransferase
LRP11	A0A8V0XMB0	LDL receptor related protein 11
VIP	A0A8V0XMB1;P48143	Vasoactive intestinal peptide;VIP peptides
CRYL1	A0A8V0XMD4;A0A8V0XPP8;A0A8V0XSC9	Crystallin lambda 1
PLPPR1	A0A8V0XME0;F1N9B6	Phospholipid phosphatase related 1
ISCA2	A0A8V0XMG9	Iron-sulfur cluster assembly 2
PTTG1IP2	A0A8V0XMH9	PSI domain-containing protein
MPHOSPH8	A0A8V0XMU3;F1P0K0	M-phase phosphoprotein 8
LOC121113327	A0A8V0XMV1;A0A8V0XS33;A0A8V0XSH7;A0A8V0XWW6;A0A8V0XXA1	C-type lectin domain-containing protein
NOL4L	A0A8V0XMV7	Nucleolar protein 4
QPCT	A0A8V0XMX2;A0A8V0XWZ4;A0A8V0XX04;A0A8V0XZZ1	glutaminyl-peptide cyclotransferase
AIG1	A0A8V0XN31;A0A8V0XVN8;A0A8V0XVP3;E1BS86	Androgen induced 1
CDH5	A0A8V0XN44;A0A8V0XX62;Q8AYD0	Cadherin 5;Cadherin 5;Cadherin-5
STOX2	A0A8V0XN53;A0A8V0XN58;A0A8V0XN65;A0A8V0XSF5;A0A8V0XUE4;A0A8V0XUE8;A0A8V0XX76;A0A8V0XX81;A0A8V0Y063	Storkhead box 2
ARMC3	A0A8V0XNH0	Armadillo repeat containing 3
FOLH1	A0A8V0XNJ1;A0A8V0XXK2	Folate hydrolase 1
GPATCH11	A0A8V0XNJ6;A0A8V0XUT4;A0A8V0Y0L0	G-patch domain containing 11;G patch domain-containing protein 11;G patch domain-containing protein 11
CORO2A	A0A8V0XNL2;A0A8V0XTH4;A0A8V0XW72;A0A8V0XW77;A0A8V0XW82	Coronin
NAT	A0A8V0XNN0;P12275	arylamine N-acetyltransferase;Arylamine N-acetyltransferase, liver isozyme
TUSC1	A0A8V0XNN8	Tumor suppressor candidate 1
IPO5	A0A8V0XP15	Importin 5
GPR158	A0A8V0XP22	G protein-coupled receptor 158
ADH1C	A0A8V0XP53;P23991	Alcohol dehydrogenase 1C (class I), gamma polypeptide;Alcohol dehydrogenase 1
TPPP	A0A8V0XP73;A0A8V0XTI1;A0A8V0XVG6;A0A8V0XY67;A0A8V0XY72;A0A8V0Y1B5	Tubulin polymerization promoting protein
ZBTB10	A0A8V0XP80	Zinc finger and BTB domain containing 10
TBCK	A0A8V0XPC5;Q5F361	TBC1 domain containing kinase;TBC domain-containing protein kinase-like protein
AFP	A0A8V0XPE2	Alpha fetoprotein
PRTFDC1	A0A8V0XPF7;E1C5K1	Phosphoribosyl transferase domain containing 1;Hypoxanthine phosphoribosyltransferase
HSPA13	A0A8V0XPG2	Heat shock protein family A (Hsp70) member 13
AP4S1	A0A8V0XPJ4	AP complex subunit sigma
C1orf198	A0A8V0XPL3;A0A8V0XPL8;A0A8V0XTZ3	Chromosome 1 open reading frame 198
GUCY1A2	A0A8V0XPM0	guanylate cyclase
ME3	A0A8V0XPQ6;A0A8V0XU16;A0A8V0XU21;A0A8V0XVZ2;A0A8V0XVZ7;A0A8V0XYP3;A0A8V0Y1Y1	Malic enzyme
POMK	A0A8V0XPR1;Q5F349	Protein O-mannose kinase
TFAP2B	A0A8V0XPT7;A0A8V0XPU0;A0A8V0XU52;A0A8V0XU57;A0A8V0XW25;A0A8V0XW31;A0A8V0XW33	Transcription factor AP-2 beta
PDX1	A0A8V0XPU1	Uncharacterized protein
DEFB4A	A0A8V0XPY5;P46158	Defensin beta 4A;Gallinacin-2
PROS1	A0A8V0XPZ5	Protein S
PCLO	A0A8V0XQ04;A0A8V0XXL2;A0A8V0XXL7	Piccolo presynaptic cytomatrix protein
TRMT11	A0A8V0XQ46;A0A8V0XQ51;A0A8V0XS74;Q6YJI5	tRNA (guanine(10)-N2)-methyltransferase homolog
ITIH2	A0A8V0XQ96;B3VE14	Inter-alpha-trypsin inhibitor heavy chain 2;Inter-alpha inhibitor heavy chain 2
PABPN1L	A0A8V0XQA4	PABPN1 like, cytoplasmic
C11orf87	A0A8V0XQJ0	Chromosome 11 open reading frame 87
LSAMP	A0A8V0XQM2;A0A8V0XSN5;A0A8V0XVF6;A0A8V0XY89;A0A8V0XY94;Q98919	Limbic system-associated membrane protein
NEBL	A0A8V0XQM4;A0A8V0XQM8;Q766Y2	Nebulette;Nebulette;LIM and SH3 protein
TMEM209	A0A8V0XQW1;A0A8V0XSX8;F1N9C5	Transmembrane protein 209
FAM65B	A0A8V0XQX3;A0A8V0XVA7;A0A8V0XX83;A0A8V0Y3B9;A0A8V0Y3C4;Q5F3L9	Family with sequence similarity 65, member B;Family with sequence similarity 65, member B;Family with sequence similarity 65, member B;Family with sequence similarity 65, member B;Family with sequence similarity 65, member B;Rho family-interacting cell polarization regulator 2
KIAA0319	A0A8V0XQX8;A0A8V0XX89	KIAA0319
CPNE7	A0A8V0XQZ8;A0A8V0XR03	Copine 7
HECA	A0A8V0XR14	Hdc homolog, cell cycle regulator
COA6	A0A8V0XR31	Cytochrome c oxidase assembly factor 6
ARL5B	A0A8V0XR99;A0A8V0YCY3	ADP ribosylation factor like GTPase 5B;ADP ribosylation factor like GTPase 5A
VPS9D1	A0A8V0XRD9	VPS9 domain containing 1
DLG2	A0A8V0XRE4;A0A8V0XRF9;A0A8V0XVS0;A0A8V0XVT1;A0A8V0Y0C3;A0A8V0Y3W4;A0A8V0Y3X0	Discs large MAGUK scaffold protein 2
STON2	A0A8V0XRG7	Stonin-2
EFR3A	A0A8V0XRL7;A0A8V0XRN2;A0A8V0Y0J0;A0A8V0Y435;A0A8V0Y447	EFR3 homolog A
MAP1LC3B	A0A8V0XRQ0;A0A8V0XWH9	Microtubule associated protein 1 light chain 3 beta
MPZL1	A0A8V0XRT4	Myelin protein zero like 1
TNPO3	A0A8V0XRY4	Transportin 3
TMEFF1	A0A8V0XS53;A0A8V0Y4N9	Transmembrane protein with EGF like and two follistatin like domains 1
CADM2	A0A8V0XSE1;A0A8V0XSE6;A0A8V0XUC9;A0A8V0XUD9;A0A8V0XX67;A0A8V0Y053;A0A8V0Y057	Cell adhesion molecule 2
CD200	A0A8V0XSI3;A0A8V0XXA6	CD200 molecule
GCOG8	A0A8V0XSI4	Conserved oligomeric Golgi complex subunit 8
RWDD4	A0A8V0XSK3;A0A8V0XXB6;A0A8V0XXC6	RWD domain containing 4
COX20	A0A8V0XSN3;A0A8V0XSN8;A0A8V0Y1F4;A0A8V0Y1F8;A0A8V0Y1G3;R4GH54	Cytochrome c oxidase assembly protein COX20, mitochondrial;Cytochrome c oxidase assembly protein COX20, mitochondrial;Cytochrome c oxidase assembly protein COX20, mitochondrial;Cytochrome c oxidase assembly protein COX20, mitochondrial;Cytochrome c oxidase assembly protein COX20, mitochondrial;Cytochrome c oxidase assembly protein COX20, mitochondrial
PALLD	A0A8V0XT53;A0A8V0Y1W0;A0A8V0Y1W4	Palladin, cytoskeletal associated protein;Palladin, cytoskeletal associated protein;Palladin, cytoskeletal associated protein
WWP2	A0A8V0XT77;A0A8V0XT86;A0A8V0XXJ8	E3 ubiquitin-protein ligase
ADPRH	A0A8V0XTA2;A0A8V0Y5X5	ADP-ribosylarginine hydrolase
AADAT	A0A8V0XTC1;A0A8V0XXN2;A0A8V0Y220;A0A8V0Y225	Aminoadipate aminotransferase
COMMD3	A0A8V0XTD5;F1NJ25	COMM domain-containing protein 3;COMM domain containing 3
SCRIB	A0A8V0XTE2;A0A8V0XXS9;A0A8V0Y642	Scribble planar cell polarity protein
FRY	A0A8V0XTH0;A0A8V0XTI4;A0A8V0XTJ7;A0A8V0XWA4;A0A8V0XWB0;A0A8V0XWC4;A0A8V0XZ69	FRY microtubule binding protein
CHMP2B	A0A8V0XTN8;A0A8V0XYC3	Charged multivesicular body protein 2B
AGT	A0A8V0XTT7;A0A8V0XYH3;A0A8V0Y1P3	Angiotensinogen
NCAM2	A0A8V0XTX6	Neural cell adhesion molecule 2
ELAPOR2	A0A8V0XTY8	Endosome-lysosome associated apoptosis and autophagy regulator family member 2
NSUN6	A0A8V0XU05;A0A8V0XWR6	NOP2/Sun RNA methyltransferase 6
GRM3	A0A8V0XU07;E1BUE5	Metabotropic glutamate receptor 3
FRRS1L	A0A8V0XU15;A0A8V0XYF1;A0A8V0Y6T0	Ferric chelate reductase 1 like
EPB41L4B	A0A8V0XU39	Erythrocyte membrane protein band 4.1 like 4B
NOCT	A0A8V0XU55;A0A8V0Y0E5;A0A8V0Y0F0	Nocturnin
TRIM67	A0A8V0XU70	Tripartite motif containing 67
PAM	A0A8V0XU79;A0A8V0XU87;A0A8V0Y0I5;A0A8V0Y0J3;A0A8V0Y705;A0A8V0Y714	Peptidylglycine alpha-amidating monooxygenase
SLC39A12	A0A8V0XUC7;A0A8V0XX25	Solute carrier family 39 member 12
RMDN2	A0A8V0XUH5;A0A8V0Y099	Regulator of microtubule dynamics 2
ZC3H4	A0A8V0XUM3	Zinc finger CCCH-type containing 4
FAT3	A0A8V0XUQ7;A0A8V0XWP3;A0A8V0XZB0	FAT atypical cadherin 3
CHST4	A0A8V0XUU6;A0A8V0Y7L7	Lysine--tRNA ligase
MTSS1	A0A8V0XUY0;A0A8V0XZC3	MTSS1, I-BAR domain containing;MTSS1, I-BAR domain containing
CDH13	A0A8V0XV47;A0A8V0XXX5;A0A8V0Y0Y7;A0A8V0Y0Z2;P33150	Cadherin 13;Cadherin 13;Cadherin 13;Cadherin 13;Cadherin-13
SHANK3	A0A8V0XVA2	SH3 and multiple ankyrin repeat domains 3
TRAPPC9	A0A8V0XVD5	Trafficking protein particle complex subunit 9
ARHGAP39	A0A8V0XVE8;A0A8V0XXD7;A0A8V0XZZ9	Rho GTPase activating protein 39
PURG	A0A8V0XVG7	Purine rich element binding protein G
LOC420965	A0A8V0XVK8	K Homology domain-containing protein
RYR2	A0A8V0XVM2;A0A8V0Y032;A0A8V0Y202;A0A8V0Y8H0;A0A8V0Y8K1	Ryanodine receptor 2
PRKAR2B	A0A8V0XVM7	Protein kinase cAMP-dependent type II regulatory subunit beta
CDH8	A0A8V0XVN0	Cadherin 8
NUDT7	A0A8V0XVT3;A0A8V0Y1Q3	Nudix hydrolase 7
GUCY1B3	A0A8V0XVV3	guanylate cyclase
TMEM184C	A0A8V0XVW9;Q5ZMP3	Transmembrane protein 184C
LPAR1	A0A8V0XVX7;B0FMV4	Lysophosphatidic acid receptor 1
ACTN2	A0A8V0XVZ5	Actinin alpha 2
HNMT	A0A8V0XW54;A0A8V0XW64;A0A8V0XW69;A0A8V0Y4Q9	Histamine N-methyltransferase
PRR18	A0A8V0XWB4	Proline rich 18
PREB	A0A8V0XWC7;A0A8V0Y4X4	Prolactin regulatory element binding
SNTB2	A0A8V0XWK5	Syntrophin beta 2
PCDH7	A0A8V0XWN2	Protocadherin 7
AMER2	A0A8V0XWN4	APC membrane recruitment protein 2
ACOX3	A0A8V0XWQ2;A0A8V0Y170;A0A8V0Y302	Acyl-coenzyme A oxidase
CTNNA3	A0A8V0XWR2;A0A8V0XWS2;A0A8V0Y185;A0A8V0Y194;A0A8V0Y9R2	Catenin alpha 3
LRRTM3	A0A8V0XWT5	Leucine rich repeat transmembrane neuronal 3
ACSF3	A0A8V0XWW9	Acyl-CoA synthetase family member 3
ENPP2	A0A8V0XWZ8;A0A8V0XX02;A0A8V0Y397;A0A8V0Y5J0;A0A8V0Y5J6	Ectonucleotide pyrophosphatase/phosphodiesterase 2
LYST	A0A8V0XX33;A0A8V0Y3B5;A0A8V0Y5L0;A0A8V0YA43	Lysosomal trafficking regulator
DMXL1	A0A8V0XX49;A0A8V0Y1L8	Dmx like 1
FAM151BL	A0A8V0XX71	Family with sequence similarity 151 member B
C2H8orf82	A0A8V0XX99	Chromosome 8 open reading frame 82
CBR4	A0A8V0XXB7;A0A8V0XZX3	Carbonyl reductase 4
LOC107055489	A0A8V0XXD2	C-type lectin domain-containing protein
GNG4	A0A8V0XXD4;A0A8V0XXE7;A0A8V0Y1V7;A0A8V0Y3L1;A0A8V0Y3M1;A0A8V0YAE4;A0A8V0YAF9	Guanine nucleotide-binding protein subunit gamma
PLA2G7	A0A8V0XXF8;A0A8V0Y1V4;Q90678	Platelet-activating factor acetylhydrolase
STX17	A0A8V0XXS1;A0A8V0XZP9	Syntaxin 17
TNFRSF21	A0A8V0XXU0;A0A8V0XXU5;A0A8V0XZQ7;A0A8V0XZR2;A0A8V0Y672	TNF receptor superfamily member 21
MLYCD	A0A8V0XXY0	Malonyl-CoA decarboxylase
MAF1	A0A8V0XY01;A0A8V0Y6H5;A0A8V0YB48	Repressor of RNA polymerase III transcription MAF1 homolog;Repressor of RNA polymerase III transcription MAF1 homolog;Repressor of RNA polymerase III transcription MAF1
SNCA	A0A8V0XY02;A0A8V0XZX6;A0A8V0Y2C9;Q9I9H1	Alpha-synuclein
ADCY1	A0A8V0XY43;A0A8V0Y2G9	Adenylate cyclase type 1
SLC2A13	A0A8V0XY55;A0A8V0Y4E3	Solute carrier family 2 member 13
LOC107050662	A0A8V0XY82;A0A8V0Y2J6	26S proteasome non-ATPase regulatory subunit 8;Proteasome 26S subunit, non-ATPase 8
KIF21A	A0A8V0XYH1;A0A8V0Y4U5	Kinesin family member 21A
LOC121109863	A0A8V0XYJ2	Epiplakin 1
GUCY1A3	A0A8V0XYR4	guanylate cyclase
LRRC73	A0A8V0XYU6;A0A8V0Y7B4	Leucine rich repeat containing 73
GCSH	A0A8V0XYX6;P11183	Glycine cleavage system H protein;Glycine cleavage system H protein, mitochondrial
EIF4EBP3	A0A8V0XYX9;A0A8V0Y0P9;A0A8V0Y368	Ankyrin repeat and KH domain containing 1
GABRG2	A0A8V0XYY9;P21548	Gamma-aminobutyric acid receptor subunit gamma-2
GRAMD4	A0A8V0XZ39;A0A8V0XZ50;A0A8V0XZ66;A0A8V0Y0X9;A0A8V0Y3E6;A0A8V0Y3F2;A0A8V0Y3G7;A0A8V0Y7H7	GRAM domain containing 4
CNTNAP2	A0A8V0XZ56	Contactin associated protein 2
MTMR2	A0A8V0XZB5;A0A8V0Y5P7	Phosphatidylinositol-3,5-bisphosphate 3-phosphatase;Phosphatidylinositol-3,5-bisphosphate 3-phosphatase
ATP5SL	A0A8V0XZC5;A0A8V0Y5R0	Distal membrane arm assembly component 2
WASHC5	A0A8V0XZF8	WASH complex subunit 5
TCF4	A0A8V0XZG7;A0A8V0Y7Z0;A0A8V0Y9A9;A0A8V0Y9E8;A0A8V0YAX8;A0A8V0YAY3;A0A8V0YHV8	Transcription factor 4;Transcription factor 4;BHLH domain-containing protein;BHLH domain-containing protein;BHLH domain-containing protein;BHLH domain-containing protein;BHLH domain-containing protein
HABP4	A0A8V0XZG8;Q9I9R0	Hyaluronan binding protein 4;Intracellular hyaluronan-binding protein 4
ENPP6	A0A8V0Y006;F1NUU6	Ectonucleotide pyrophosphatase/phosphodiesterase 6
GRID1	A0A8V0Y0A3;A0A8V0Y0B5;A0A8V0Y0C6;A0A8V0Y6H4;A0A8V0Y6I5;A0A8V0YDE9	Glutamate receptor
USP25	A0A8V0Y0B0	Ubiquitin specific peptidase 25
CPSF1	A0A8V0Y0I1	Cleavage and polyadenylation specific factor 1
CLU	A0A8V0Y0J2;A0A8V0Y531	Clusterin
SLC35F6	A0A8V0Y0J7	Solute carrier family 35 member F6
ROBO2	A0A8V0Y0M0	Roundabout guidance receptor 2
RFWD2	A0A8V0Y0R5;A0A8V0Y0S0;A0A8V0Y5B6;A0A8V0Y6Z5;A0A8V0Y976	COP1 E3 ubiquitin ligase
SAMD12	A0A8V0Y0R6;A0A8V0Y2J3;A0A8V0Y4T6;A0A8V0Y4U1;A0A8V0Y4U6;A0A8V0Y4V1;A0A8V0Y962;A0A8V0Y968;A0A8V0Y973;A0A8V0Y979	Sterile alpha motif domain containing 12
AGTPBP1	A0A8V0Y0R8;A0A8V0Y349;E1C3P4;R9PXP2	tubulin-glutamate carboxypeptidase;tubulin-glutamate carboxypeptidase;Cytosolic carboxypeptidase 1;tubulin-glutamate carboxypeptidase
LSM14A	A0A8V0Y0U5;A0A8V0Y533;A0A8V0Y9F2;Q5ZL27	LSM14A, mRNA processing body assembly factor;LSM14A, mRNA processing body assembly factor;LSM14A, mRNA processing body assembly factor;LSM14A, mRNA processing body assembly factor
SEMA4D	A0A8V0Y0V1;A0A8V0Y4Y4;A0A8V0Y9C0	Semaphorin 4D
HAS3	A0A8V0Y0W2;O57425	Hyaluronan synthase 3
PCDH10	A0A8V0Y0X5;A0A8V0Y2P8;Q90ZT4	Protocadherin 10;Protocadherin 10;OL-protocadherin isoform
STMN4	A0A8V0Y105;A0A8V0Y785	Stathmin 4;Stathmin
ST8SIA3	A0A8V0Y122;A0A8V0YB47	ST8 alpha-N-acetyl-neuraminide alpha-2,8-sialyltransferase 3;ST8 alpha-N-acetyl-neuraminide alpha-2,8-sialyltransferase 3
PBX1	A0A8V0Y141;Q9IB15	PBX homeobox 1
FMN2	A0A8V0Y1A2;A0A8V0Y3Q4;A0A8V0Y7X4	Formin 2
VASP	A0A8V0Y1D6	Vasodilator stimulated phosphoprotein
AMN1	A0A8V0Y1J9	Antagonist of mitotic exit network 1 homolog
TMEM65	A0A8V0Y1N5;A0A8V0Y412;A0A8V0Y889	Transmembrane protein 65
RAPGEF2	A0A8V0Y1S4;A0A8V0Y1T1;A0A8V0Y1T5;A0A8V0Y1V1;A0A8V0Y455;A0A8V0Y8E7;A0A8V0Y8G1	Rap guanine nucleotide exchange factor 2
TMEFF2	A0A8V0Y1W5;A0A8V0YAD0;A0A8V0YF05	Transmembrane protein with EGF like and two follistatin like domains 2
ZBTB18	A0A8V0Y1Z6;E1C4C1	Zinc finger and BTB domain containing 18
CAD	A0A8V0Y227	CAD protein
LOC107051250	A0A8V0Y245	Striatin 4
ADO	A0A8V0Y268	2-aminoethanethiol dioxygenase
ENC1	A0A8V0Y297;A0A8V0Y8I8;F1NEI0	Ectodermal-neural cortex 1
HEATR1	A0A8V0Y2A0;A0A8V0Y8Z0	HEAT repeat-containing protein 1
FAM185A	A0A8V0Y2G3	Family with sequence similarity 185 member A
LGALS1A	A0A8V0Y2H5;P07583	Galectin;Beta-galactoside-binding lectin
ENDOD1	A0A8V0Y2I3	Endonuclease domain containing 1
TMEM245	A0A8V0Y2L9;A0A8V0Y6N5	Transmembrane protein 245
LYRM7	A0A8V0Y2N1;A0A8V0Y4D3;A0A8V0Y4D7;A0A8V0Y6M0;A0A8V0YBA8;A0A8V0YBB3	Complex III assembly factor LYRM7
AFAP1	A0A8V0Y2R5;A0A8V0Y2S6;A0A8V0Y2T3;A0A8V0Y2T7;A0A8V0Y4F8;A0A8V0Y4I3;E1C282;Q90738	Actin filament associated protein 1;Actin filament associated protein 1;Actin filament associated protein 1;Actin filament associated protein 1;Actin filament associated protein 1;Actin filament associated protein 1;Actin filament associated protein 1;Actin filament-associated protein 1
DTWD2	A0A8V0Y2T5;A0A8V0Y9H0;F1P3Y8	tRNA-uridine aminocarboxypropyltransferase
FER	A0A8V0Y319;E1C7Z1	Tyrosine-protein kinase
ABL2	A0A8V0Y386	Tyrosine-protein kinase
RCHY1	A0A8V0Y387	Ring finger and CHY zinc finger domain containing 1
CCDC149	A0A8V0Y3B6;A0A8V0Y500;A0A8V0YBX6	Coiled-coil domain containing 149
RELN	A0A8V0Y3D5;A0A8V0Y529;A0A8V0YC36;A0A8V0YC56	Reelin
GMPR2	A0A8V0Y3I5;A0A8V0Y9T2;R4GLI2	GMP reductase
RET	A0A8V0Y3L0;A0A8V0Y8B0;A0A8V0YGR1	Ret proto-onco;Proto-oncogene tyrosine-protein kinase receptor Ret;Proto-oncogene tyrosine-protein kinase receptor Ret
SOD3	A0A8V0Y3L3;A0A8V0YC78	Superoxide dismutase [Cu-Zn]
CACNA1E	A0A8V0Y3P9;A0A8V0Y5E5;F1NFD4	Voltage-dependent R-type calcium channel subunit alpha
PPP1R37	A0A8V0Y3X1;A0A8V0Y854	Protein phosphatase 1 regulatory subunit 37
IQSEC3	A0A8V0Y459	IQ motif and Sec7 domain ArfGEF 3
PCDHGC5	A0A8V0Y478	Protocadherin gamma subfamily C, 3
GRID2	A0A8V0Y491	Glutamate receptor
CRMP1	A0A8V0Y498	Collapsin response mediator protein 1
NTS	A0A8V0Y4A7;A0A8V0YAJ1;A0A8V0YHG1	Neurotensin/neuromedin N
CELF4	A0A8V0Y4F7;A0A8V0YAN6	CUGBP Elav-like family member 4
LRFN1	A0A8V0Y4G8	Leucine rich repeat and fibronectin type III domain containing 1
THL	A0A8V0Y4H9;A0A8V1A973;A0A8V1AC31;Q9PU40	Biopterin-dependent aromatic amino acid hydroxylase family profile domain-containing protein;Tyrosine 3-monooxygenase;Tyrosine 3-monooxygenase;Tyrosine 3-monooxygenase
RND3	A0A8V0Y4K1	Rho-related GTP-binding protein RhoE
CACNB4	A0A8V0Y4K8;A0A8V0Y8I4;Q804I5	Voltage-dependent L-type calcium channel subunit beta-3;Calcium voltage-gated channel auxiliary subunit beta 4;Voltage-dependent L-type calcium channel subunit beta-3
TMTC3	A0A8V0Y4N6;A0A8V0Y9D7;A0A8V0YAW8;A0A8V0YHU3	dolichyl-phosphate-mannose--protein mannosyltransferase
UBAP2L2	A0A8V0Y4R2	Ubiquitin associated protein 2 like 2
DUSP22	A0A8V0Y4U4;A0A8V0YDB8	Dual specificity phosphatase 22
YIPF3	A0A8V0Y4Y7;Q5F384	Yip1 domain family member 3;Protein YIPF3
CMTM4	A0A8V0Y536;F1P203	CKLF like MARVEL transmembrane domain containing 4
MYL1	A0A8V0Y563;A0A8V0Y9W8;A0A8V0YBE4;A0A8V0YDM6;A0A8V0YIB4;P02604;P02605	Myosin, light chain 1, alkali;skeletal, fast;Myosin, light chain 1, alkali;skeletal, fast;Myosin, light chain 1, alkali;skeletal, fast;Myosin, light chain 1, alkali;skeletal, fast;Myosin, light chain 1, alkali;skeletal, fast;Myosin light chain 1, skeletal muscle isoform;Myosin light chain 3, skeletal muscle isoform
XPR1	A0A8V0Y578	Xenotropic and polytropic retrovirus receptor 1
SERINC5	A0A8V0Y579;A0A8V0Y9Y8;A0A8V0YBF8;A0A8V0YDN3	Serine incorporator 5
ELMOD2	A0A8V0Y585	ELMO domain containing 2
CNTN5	A0A8V0Y5D4;Q90W79	Contactin 5;Contactin-5
ZNF346	A0A8V0Y5K8	Zinc finger protein 346
PLXNC1	A0A8V0Y5L3	Plexin C1
ERBB4	A0A8V0Y5N9;A0A8V0YAE2;A0A8V0YAF6;A0A8V0YBU2;A0A8V0YBU6;A0A8V0YBV2;A0A8V0YBV7;A0A8V0YBW2;A0A8V0YE48;A0A8V0YIT6	Receptor protein-tyrosine kinase
WASF3L	A0A8V0Y5Q0	Wiskott-Aldrich syndrome protein family member
SORCS2	A0A8V0Y5T2;A0A8V0YC00	Sortilin related VPS10 domain containing receptor 2
SERPINB10B	A0A8V0Y5U9;O73790	Serpin peptidase inhibitor, clade B (ovalbumin), member 10 B;Heterochromatin-associated protein MENT
PHYHIPL	A0A8V0Y5Y7	Phytanoyl-CoA 2-hydroxylase interacting protein like
RINT1	A0A8V0Y5Z6	RAD50 interactor 1
PLD3	A0A8V0Y661	Phospholipase D family member 3
TXNRD1	A0A8V0Y695	thioredoxin-disulfide reductase
HGH1	A0A8V0Y6C7	Protein HGH1 homolog
CBS	A0A8V0Y6C9;A0A8V0YCK8;A0A8V0YJI4	Cystathionine beta-synthase
CLCN3	A0A8V0Y6E9	Chloride channel protein
LOC776273	A0A8V0Y6G0	1-phosphatidylinositol 4,5-bisphosphate phosphodiesterase gamma
PTRHD1	A0A8V0Y6G8;A0A8V0Y6H3;A0A8V0YEZ0	aminoacyl-tRNA hydrolase
PNOC	A0A8V0Y6R7	Prepronociceptin
SMIM20	A0A8V0Y6S2	Small integral membrane protein 20
ABLIM2	A0A8V0Y6Y3;A0A8V0Y6Z3;A0A8V0YBK9	Actin binding LIM protein family member 2
C21orf59	A0A8V0Y711;Q5ZIK5	C21orf59 homolog
SCUBE1	A0A8V0Y753;A0A8V0YDB7;A0A8V0YFI3;A0A8V0YFJ3;A0A8V0YKB3	Signal peptide, CUB domain and EGF like domain containing 1;Signal peptide, CUB domain and EGF like domain containing 1;Signal peptide, CUB domain and EGF like domain containing 1;Signal peptide, CUB domain and EGF like domain containing 1;Signal peptide, CUB domain and EGF like domain containing 1
FMC1	A0A8V0Y766;A0A8V0YFL9	Protein FMC1 homolog
YIF1B	A0A8V0Y7E2	Protein YIF1
B4GALT7	A0A8V0Y7E6;A0A8V0YKM3	Beta-1,4-galactosyltransferase;Beta-1,4-galactosyltransferase
WDCP	A0A8V0Y7H6;A0A8V0YC63;Q5ZKI7	WD repeat and coiled-coil-containing protein
CPEB2	A0A8V0Y7I2	Cytoplasmic polyadenylation element binding protein 2
WBP2NL	A0A8V0Y7M5;A0A8V0Y7N0;A0A8V0YCB8	WBP2 N-terminal like
C11orf54	A0A8V0Y7M7	C11orf54 homolog
CAPRIN2	A0A8V0Y7P0;A0A8V0Y7P6;A0A8V0YDW5;A0A8V0YDX0	Caprin family member 2
H1F0	A0A8V0Y7Z9;P02259	H1 histone family, member 0;Histone H5
RANBP9	A0A8V0Y811	RAN binding protein 9
SREK1	A0A8V0Y813	Splicing regulatory glutamic acid and lysine rich protein 1
CRYZL1	A0A8V0Y830;A0A8V0YEC1;A0A8V0YL94	Crystallin zeta like 1
NTRK2	A0A8V0Y846	Neurotrophic receptor tyrosine kinase 2
NUP35	A0A8V0Y885	Nucleoporin NUP53
LOC121106455	A0A8V0Y890	Ataxin 1
H2AFJ	A0A8V0Y8M9;A0A8V0YEW2;A0A8V0YH12;A0A8V0YH91;A0A8V0YLZ9;P02263;P35062;P70082	Histone H2A;Histone H2A;Histone H2A;Histone H2A;Histone H2A;Histone H2A-IV;Histone H2A-III;Histone H2A.J
ABLIM3	A0A8V0Y8U4;A0A8V0YF19	Actin binding LIM protein family member 3
LRP1B	A0A8V0Y917	LDL receptor related protein 1B
DCBLD1	A0A8V0Y927;A0A8V0YFB9	Discoidin, CUB and LCCL domain containing 1;Discoidin, CUB and LCCL domain containing 1
COL6A3	A0A8V0Y950;A0A8V0YHJ1	Collagen type VI alpha 3 chain
SH3PXD2B	A0A8V0Y965;A0A8V0YHJ6;A0A8V0YMC2	SH3 and PX domains 2B
PCDHAC2	A0A8V0Y982	Protocadherin alpha 7
POLR2F	A0A8V0Y985;A0A8V0Y989	RNA polymerase II subunit F;DNA-directed RNA polymerases I, II, and III subunit RPABC2
LOC121108224	A0A8V0Y9E2	BHLH domain-containing protein
CES1L2	A0A8V0Y9F8	Carboxylic ester hydrolase
SNCG	A0A8V0Y9G8;Q9I9H0	Gamma-synuclein
LAMP2	A0A8V0Y9H1;A0A8V0YFQ5;A0A8V0YMM0	Lysosomal associated membrane protein 2
AvBD10	A0A8V0Y9K5;Q6QLQ9	Avian beta-defensin 10;Gallinacin-10
FAM219A	A0A8V0Y9Q4	Family with sequence similarity 219 member A
DMGDH	A0A8V0Y9X4	Dimethylglycine dehydrogenase
FAM8A1	A0A8V0Y9Z8	Family with sequence similarity 8 member A1
ELOVL2	A0A8V0YA06;E1BYE9	Elongation of very long chain fatty acids protein;Elongation of very long chain fatty acids protein 2
C18orf32	A0A8V0YA13	CR032 protein
XKR6	A0A8V0YA18	XK-related protein
SLC35E3	A0A8V0YA19;A0A8V0YID7;A0A8V0YN74;F1NGX8	Solute carrier family 35 member E3
SLC5A3	A0A8V0YA42	Solute carrier family 5 member 3
SPP2	A0A8V0YA89;A0A8V0YNE0;Q710A0	Secreted phosphoprotein 24
FAM167A	A0A8V0YA96	Family with sequence similarity 167 member A
PTPRO	A0A8V0YAA7;A0A8V0YAB2;A0A8V0YFK8;A0A8V0YGL5	protein-tyrosine-phosphatase
AP2S1	A0A8V0YAC5	AP complex subunit sigma
TMEM19	A0A8V0YAC7;A0A8V0YFM2;A0A8V0YIP9	Transmembrane protein 19
DIP2A	A0A8V0YAH0;A0A8V0YF37	Disco interacting protein 2 homolog A
HMP19	A0A8V0YAH1	HMP19 protein
SMPDL3B	A0A8V0YAH7	Acid sphingomyelinase-like phosphodiesterase
C8orf37	A0A8V0YAK9;A0A8V0YAL2;A0A8V0YNS4	Cilia- and flagella-associated protein 418
MFSD6	A0A8V0YAM6;A0A8V0YNT3	Major facilitator superfamily domain containing 6
GNPAT	A0A8V0YAP6	Dihydroxyacetone phosphate acyltransferase
LY86	A0A8V0YAR8;Q90890	Lymphocyte antigen 86
DYM	A0A8V0YAV7;Q5ZLW3	Dymeclin
RCAN1	A0A8V0YB06;A0A8V0YB10;A0A8V0YP85;A0A8V0YP89;E1BUP1	Calcipressin-1;Regulator of calcineurin 1;Calcipressin-1;Calcipressin-1;Calcipressin-1
HDHD5	A0A8V0YB09;A0A8V0YCG7;A0A8V0YEP4	Haloacid dehalogenase like hydrolase domain containing 5
C5orf63	A0A8V0YB28;A0A8V0YGD7;A0A8V0YGE9;A0A8V0YGF6;A0A8V0YJF5;A0A8V0YJG3	Glutaredoxin-like protein
TPGS2	A0A8V0YB54	Tubulin polyglutamylase complex subunit 2
HADHB	A0A8V0YB71;E1BTT4	Trifunctional enzyme subunit beta, mitochondrial;Uncharacterized protein
PGAP1	A0A8V0YB96;A0A8V0YFX7	GPI inositol-deacylase
IL6ST	A0A8V0YBA0;Q9W6U9	Interleukin 6 signal transducer;Glycoprotein 130
UHRF1BP1L	A0A8V0YBB2;A0A8V0YDJ3;A0A8V0YDJ6;A0A8V0YI86	UHRF1 binding protein 1 like
AvBD6	A0A8V0YBB7;A0A8V0YEX1;Q6QLR3	Avian beta-defensin 6;Avian beta-defensin 6;Gallinacin-6
HINT2	A0A8V0YBC1	Histidine triad nucleotide binding protein 2
RPL39L	A0A8V0YBC5;Q98TF5	Ribosomal protein L39 like;Large ribosomal subunit protein eL39
DERL1	A0A8V0YBD2;Q5ZMF9	Derlin
STOML2	A0A8V0YBI3	Stomatin like 2
EFCAB6	A0A8V0YBL1	EF-hand domain-containing protein
TBC1D14	A0A8V0YBQ2;A0A8V0YDY6;A0A8V0YIM7;A0A8V0Z562;E1C2A7	TBC1 domain family member 14;TBC1 domain family member 14;TBC1 domain family member 14;Rab-GAP TBC domain-containing protein;TBC1 domain family member 14
TSPO	A0A8V0YBR3;A0A8V0YD22;F1NZA2	Translocator protein
OTUD6A	A0A8V0YBU8;Q5ZIP6	ubiquitinyl hydrolase 1;Deubiquitinase OTUD6B
SERPINB10A	A0A8V0YBZ0	Serpin peptidase inhibitor, clade B (ovalbumin), member 6
SLC6A15	A0A8V0YBZ3;E1BS25	Transporter;Solute carrier family 6 member 15
LOC107050579	A0A8V0YC37;A0A8V0YCT5	Malic enzyme
GABRA1	A0A8V0YC88;P19150	Gamma-aminobutyric acid receptor subunit alpha-1
SEPTIN3	A0A8V0YCD8	Septin 3
C5orf24	A0A8V0YCF8;A0A8V0YCG8;A0A8V0YHZ3;A0A8V0YQM8	Chromosome 5 open reading frame 24
TNR	A0A8V0YCL3	Tenascin R
KIAA1549	A0A8V0YCM7;A0A8V0YCN2;A0A8V0YJ32;A0A8V0YL04;A0A8V0YL08	KIAA1549
KIAA0930	A0A8V0YCN9;A0A8V0YCP4;A0A8V0YDX5;A0A8V0YKW0;F1NX74	KIAA0930
EPFIP1L	A0A8V0YCT7;A0A8V0YE23	Pre-mRNA 3'-end-processing factor FIP1
SERPINC1	A0A8V0YCY1	Serpin family C member 1
LOC107049459	A0A8V0YD00;A0A8V0YJD0	PITH domain-containing protein
EPG5	A0A8V0YD01;A0A8V0YL70	Ectopic P-granules autophagy protein 5 homolog
DYRK2	A0A8V0YD13;Q5ZIU3	dual-specificity kinase;Dual specificity tyrosine-phosphorylation-regulated kinase 2
TMEM67	A0A8V0YD28;A0A8V0YGI2;A0A8V0YL98	Transmembrane protein 67
SLC1A1	A0A8V0YD30;E1C1P8	Amino acid transporter
NQO2	A0A8V0YD42	N-ribosyldihydronicotinamide:quinone reductase 2
NPL	A0A8V0YD71;A0A8V0YD78;A0A8V0YHW4;Q5ZKD4	N-acetylneuraminate pyruvate lyase;N-acetylneuraminate pyruvate lyase;N-acetylneuraminate pyruvate lyase;N-acetylneuraminate lyase
RNF14	A0A8V0YD85;A0A8V0YJK8	RBR-type E3 ubiquitin transferase
WASHC1	A0A8V0YD86	WASH complex subunit 1
UBE2R2L	A0A8V0YD95;A0A8V0YHN8;R4GIV8	UBC core domain-containing protein;Ubiquitin conjugating enzyme E2 R2;Ubiquitin conjugating enzyme E2 R2
HIST1H110	A0A8V0YDC1;P08286;P08287	Histone cluster 1, H1.10 (similar to human histone cluster 1, class H1s);Histone H1.10;Histone H1.11L
MYO16	A0A8V0YDF1;A0A8V0YLP0;A0A8V0YRL9	Myosin XVI
GAK	A0A8V0YDF5;A0A8V0YJ33;A0A8V0YJT5;A0A8V0YRM4;A0A8V0YRM9;A0A8V0YRN4	Cyclin G associated kinase
NAMPTP1	A0A8V0YDK3;Q58I02	Nicotinamide phosphoribosyltransferase
FAM171B	A0A8V0YDP6;A0A8V0YJF3;A0A8V0YJG5;A0A8V0YK24;A0A8V0YRY3	Family with sequence similarity 171 member B
MMRN2	A0A8V0YE35	Multimerin 2
C1orf21	A0A8V0YE58;A0A8V0YIU7;E1BTE8	Chromosome 1 open reading frame 21
LAMA4	A0A8V0YED5;A0A8V0YML3;A0A8V0YSK9	Laminin subunit alpha 4
MCM3AP	A0A8V0YEE2	Minichromosome maintenance complex component 3 associated protein
CFH	A0A8V0YEL1	Sushi domain-containing protein
GFM2	A0A8V0YEN3	Ribosome-releasing factor 2, mitochondrial
WDR19	A0A8V0YEQ1;A0A8V0YKF3;A0A8V0YMY6;A0A8V0YSX7	WD repeat domain 19
FKBP1A	A0A8V0YES6	peptidylprolyl isomerase
PDGFRA	A0A8V0YEY4;A0A8V0YKS4;A0A8V0YLC3;A0A8V0YN75;A0A8V0YT48;Q9PUF6	Platelet-derived growth factor receptor alpha
TAB1	A0A8V0YEZ7	TGF-beta activated kinase 1 (MAP3K7) binding protein 1
TP53I3	A0A8V0YF38;A0A8V0YJU6;F1NUE4	Tumor protein p53 inducible protein 3
LOC107055444	A0A8V0YF44;A0A8V0YG80	Activated RNA polymerase II transcriptional coactivator p15
SGTB	A0A8V0YF56;Q5ZJ95	Small glutamine rich tetratricopeptide repeat containing beta
NPTXR	A0A8V0YFB1	Neuronal pentraxin receptor
ATIC	A0A8V0YFF4;P31335	Bifunctional purine biosynthesis protein ATIC
ZCCHC10	A0A8V0YFF7;A0A8V0YLC6	Zinc finger CCHC-type containing 10
CDK19	A0A8V0YFL1;A0A8V0YTT0	Cyclin dependent kinase 19
ICOSLG	A0A8V0YFT0;A0A8V0YFT6;A0A8V0YFU2;A0A8V0YKK7;A0A8V0YKL3	Inducible T-cell costimulator ligand
ITGA2	A0A8V0YFV5;A0A8V0YNQ2	Integrin subunit alpha 2
C5orf51	A0A8V0YG10;A0A8V0YMX1	F-box protein 4
PSD3	A0A8V0YG50;A0A8V0YG55;A0A8V0YM63;A0A8V0YMI4;A0A8V0YMI9	Pleckstrin and Sec7 domain containing 3
CTHRC1	A0A8V0YG76	Collagen triple helix repeat containing 1
LOC121108220	A0A8V0YGB2;A0A8V0YL24	Mothers against decapentaplegic homolog
FIG4	A0A8V0YGB7;A0A8V0YMD3;A0A8V0YPH0	FIG4 phosphoinositide 5-phosphatase
RBX1	A0A8V0YGG8;A0A8V0YJH3	Ring-box 1
NKAIN1	A0A8V0YGI1;A0A8V0YHI3	Sodium/potassium-transporting ATPase subunit beta-1-interacting protein
SOX5	A0A8V0YGI4;A0A8V0YUM9;Q6A2A8	SRY-box 5
EEF1E1	A0A8V0YGI8;A0A8V0YIJ9;A0A8V0YIK9	Eukaryotic translation elongation factor 1 epsilon 1
TMEM2	A0A8V0YGM5;F1NJD8	Cell migration inducing hyaluronidase 2
RIMS2	A0A8V0YGS9;A0A8V0YGV3;A0A8V0YH14;A0A8V0YH41;A0A8V0YHW1;A0A8V0YI09;A0A8V0YPQ4	Regulating synaptic membrane exocytosis 2
REEP2	A0A8V0YGX4;A0A8V0YGX9;A0A8V0YN40	Receptor expression-enhancing protein;Receptor expression-enhancing protein;Receptor accessory protein 2
TPH2	A0A8V0YH44	Tryptophan hydroxylase 2
GABRA2	A0A8V0YH87;A0A8V0YVG6;F1NXA6	Gamma-aminobutyric acid receptor subunit alpha-2
COL6A1	A0A8V0YHC1;A0A8V0YQF4;A0A8V0YQG4;P20785	Collagen type VI alpha 1 chain;Collagen type VI alpha 1 chain;Collagen type VI alpha 1 chain;Collagen alpha-1(VI) chain
A4GALT	A0A8V0YHD4	cytochrome-b5 reductase
PIGG	A0A8V0YHF9;A0A8V0YM70;A0A8V0YM78;A0A8V0YM83	GPI ethanolamine phosphate transferase 2
OPHN1	A0A8V0YHG8;A0A8V0YQK6	Oligophrenin-1;Oligophrenin 1
POU3F3	A0A8V0YHM3	POU domain protein
NDUFA1	A0A8V0YHM9	NADH dehydrogenase [ubiquinone] 1 alpha subcomplex subunit 1
UBAP2	A0A8V0YHU8	Ubiquitin associated protein 2
PPFIA2	A0A8V0YHY2	PTPRF interacting protein alpha 2
DOCK11	A0A8V0YHZ1;A0A8V0YI06	Dedicator of cytokinesis 11
BHMT2	A0A8V0YI54	Hcy-binding domain-containing protein
MRPS15	A0A8V0YI65;A0A8V0YI69	Small ribosomal subunit protein uS15m
FSD1L	A0A8V0YI80;A0A8V0YQ12;A0A8V0YQ17	Fibronectin type III and SPRY domain containing 1 like
APOBEC4	A0A8V0YIF0	Apolipoprotein B mRNA editing enzyme catalytic polypeptide like 4
APBA1	A0A8V0YIH8	Amyloid beta precursor protein binding family A member 1
CECR6	A0A8V0YIM1	Transmembrane protein 121B
LOC107055505	A0A8V0YIN7	RBP2 ligase
MCF2L	A0A8V0YIX5;A0A8V0YIY0;A0A8V0YQC0;A0A8V0YQC1;A0A8V0YQC5;A0A8V0YQD5;A0A8V0YQE0;A0A8V0YS34;A0A8V0YX30;A0A8V0YX46	MCF.2 cell line derived transforming sequence like
ABHD13	A0A8V0YJ03;Q5ZJL8	Abhydrolase domain containing 13;Protein ABHD13
HNRNPH1	A0A8V0YJ12;A0A8V0YJ34	Heteroous nuclear ribonucleoprotein H1
OVALY	A0A8V0YJ25;P01014	Ovalbumin-related protein Y (SERPINB14B);Ovalbumin-related protein Y
TGFBRAP1	A0A8V0YJ42	Transforming growth factor beta receptor associated protein 1
CRACD	A0A8V0YJ86;A0A8V0YQR7;A0A8V0YQS8;A0A8V0YXF5	Capping protein inhibiting regulator of actin dynamics
GABRA3	A0A8V0YJK4;A0A8V0YJK9	Gamma-aminobutyric acid type A receptor subunit alpha3
DENND2A	A0A8V0YJL6;A0A8V0YJM1;A0A8V0YK97	DENN domain containing 2A
RBFOX2	A0A8V0YJN5;A0A8V0YR71;A0A8V0YST3;A0A8V0YSU6;A0A8V0YXT0;A0A8V0YXU4	RNA binding protein fox-1 homolog 2
PGM5	A0A8V0YJR4	Phosphoglucomutase 5
ADAMTS2	A0A8V0YJR5;A0A8V0YSV5	ADAM metallopeptidase with thrombospondin type 1 motif 2
UXS1	A0A8V0YJT6;A0A8V0YRB1;A0A8V0YSY0;E1BV28	UDP-glucuronic acid decarboxylase 1
PDE4DIP	A0A8V0YJX4	Phosphodiesterase 4D interacting protein
SDC3	A0A8V0YJY9;A0A8V0YKL0;A0A8V0YMH2;P26261	Syndecan;Syndecan;Syndecan;Syndecan-3
HARS1	A0A8V0YJZ5	histidine--tRNA ligase
HMOX1	A0A8V0YK13;A0A8V0YRE4;A0A8V0YT47;P14791	heme oxygenase (biliverdin-producing);heme oxygenase (biliverdin-producing);heme oxygenase (biliverdin-producing);Heme oxygenase 1
ZDHHC17	A0A8V0YK55;A0A8V0YMN9	Palmitoyltransferase
ASB1	A0A8V0YK86	Ankyrin repeat and SOCS box containing 1
AKR1B10	A0A8V0YK96;A0A8V0YKA1	Aldo-keto reductase family 1 member B10
PHGDH	A0A8V0YKA3;A0A8V0YS37	D-3-phosphoglycerate dehydrogenase;Phosphoglycerate dehydrogenase
SIRPA	A0A8V0YKE4;A0A8V0YSW1	Signal-regulatory protein alpha
ANKRD10	A0A8V0YKH3;Q5ZLC6	Ankyrin repeat domain 10;Ankyrin repeat domain-containing protein 10
LOC431653	A0A8V0YKH5;F1NB98	Myogenesis-regulating glycosidase
SYT1	A0A8V0YKI5;P47191	Synaptotagmin;Synaptotagmin-1
NR2F1	A0A8V0YKJ8	Nuclear receptor subfamily 2 group F member 1
SLC26A1	A0A8V0YKK9;A0A8V0YT13	Sulfate anion transporter 1
MCTP1	A0A8V0YKM2	Multiple C2 and transmembrane domain containing 1
SLC30A9	A0A8V0YKS6;A0A8V0YTW7	Proton-coupled zinc antiporter SLC30A9, mitochondrial;Proton-coupled zinc antiporter SLC30A9, mitochondrial
RGS14	A0A8V0YKT0	Regulator of G protein signaling 14
BCAS1	A0A8V0YKU4;F1NP35	Myelin basic protein;Brain enriched myelin associated protein 1
SNPH	A0A8V0YKU5;A0A8V0YT78;A0A8V0YT81	Syntaphilin
RALYL	A0A8V0YKY7	RALY RNA binding protein-like
C2orf49	A0A8V0YL27	Ashwin
GNPDA2	A0A8V0YL49	Glucosamine-6-phosphate isomerase
SULT4A1	A0A8V0YL72;E1C8B2	Sulfotransferase
LIMCH1	A0A8V0YL76;A0A8V0YL86;A0A8V0YUD9;A0A8V0YZC5	LIM and calponin homology domains 1
KIAA0319L	A0A8V0YLA5;A0A8V0YNJ6;A0A8V0YNK4	KIAA0319 like
ITGA1	A0A8V0YLB5	Integrin subunit alpha 1
TNIK	A0A8V0YLT0	TRAF2 and NCK interacting kinase
APH1AL	A0A8V0YLV8	Gamma-secretase subunit APH-1
VSTM2L	A0A8V0YLX0;A0A8V0YLX5;A0A8V0YT98;A0A8V0YTA3	V-set and transmembrane domain containing 2 like
FMO4	A0A8V0YLX1;A0A8V0YP40	Proline rich coiled-coil 2C
PAQR9	A0A8V0YLY6	Progestin and adipoQ receptor family member 9
SMAD5	A0A8V0YM05;A0A8V0YTR8;A0A8V0YV96;Q56I99	Mothers against decapentaplegic homolog;Mothers against decapentaplegic homolog;Mothers against decapentaplegic homolog;Mothers against decapentaplegic homolog 5
SH3RF3	A0A8V0YM49	RING-type E3 ubiquitin transferase
CHAMP1	A0A8V0YM97	Chromosome alignment maintaining phosphoprotein 1
DAB2	A0A8V0YMC5	DAB adaptor protein 2
PLD1	A0A8V0YMC7;A0A8V0YMQ0;A0A8V0YPG5;A0A8V0YUI0;E1BVP2	Phospholipase
MTMR7	A0A8V0YMD2;A0A8V0YTS6;A0A8V0YTT2;A0A8V0YU54	phosphatidylinositol-3-phosphatase;Myotubularin related protein 7;phosphatidylinositol-3-phosphatase;phosphatidylinositol-3-phosphatase
COMMD7	A0A8V0YMD4;A0A8V0YMD9	COMM domain containing 7
BICD1	A0A8V0YMG5;A0A8V0YMH5;A0A8V0YU86;A0A8V0YU91;A0A8V0YVT0;A0A8V0Z0M1	BICD cargo adaptor 1
RCAN3	A0A8V0YMI0;Q5ZJV6	RCAN family member 3;Calcipressin-3
MIEF1	A0A8V0YMJ7;E1BVG4	Mitochondrial elongation factor 1
KLC1	A0A8V0YMP1;A0A8V0YMP7;A0A8V0YUH1;A0A8V0YW33	Kinesin light chain
SOBP	A0A8V0YMP3;A7XYH5	Sine oculis binding protein homolog;Sine oculis-binding protein homolog
COL18A1	A0A8V0YMR4;A0A8V0YMR9;A0A8V0YPS5;A0A8V0YUS9;A0A8V0YUT4	Collagen, type XVIII, alpha 1;Collagen, type XVIII, alpha 1;Collagen, type XVIII, alpha 1;Collagen, type XVIII, alpha 1;Collagen, type XVIII, alpha 1
LOC430910	A0A8V0YMU1	Transcription factor BTF3
SYNGR1	A0A8V0YMZ5	Synaptogyrin
C6orf203	A0A8V0YMZ9;F1NMS1	C6orf203 homolog
SLC16A7	A0A8V0YNB5;F1NVU4	Solute carrier family 16 member 7
ZNF462	A0A8V0YNC3;A0A8V0YND1;A0A8V0YNG7	Zinc finger protein 462
KNG1	A0A8V0YNC4	Kininogen 1
PHLDA1	A0A8V0YNC7	Pleckstrin homology like domain family A member 1
NELL2	A0A8V0YNG1;Q90827	Neural EGFL like 2;Protein NEL
DGKI	A0A8V0YNH6;A0A8V0YNI0;A0A8V0YNI7	Diacylglycerol kinase
DNM3	A0A8V0YNK1;A0A8V0YTK7	dynamin GTPase
ANKS1B	A0A8V0YNN4;A0A8V0YVH8	Ankyrin repeat and sterile alpha motif domain containing 1B
TOMM22	A0A8V0YNP8	Mitochondrial import receptor subunit TOM22 homolog
GMNC	A0A8V0YNQ8;A0A8V0YVJ8	Geminin coiled-coil domain containing
COL4A2	A0A8V0YNS3;A0A8V0YQI0	Collagen type IV alpha 2 chain
COL6A2	A0A8V0YNU8;A0A8V0YNV3;A0A8V0YP01;A0A8V0YQN9;P15988	Collagen type VI alpha 2 chain;Collagen type VI alpha 2 chain;Collagen type VI alpha 2 chain;Collagen type VI alpha 2 chain;Collagen alpha-2(VI) chain
NR2E1	A0A8V0YNY9;A0A8V0YVT7;Q91379	Nuclear receptor subfamily 2 group E member 1
MCF2L2	A0A8V0YNZ2;A0A8V0Z291	MCF.2 cell line derived transforming sequence-like 2
HMGN4	A0A8V0YP17;P02314	High mobility group nucleosomal binding domain 4;Non-histone chromosomal protein HMG-17
CALB1	A0A8V0YP18;P04354	Calbindin
TRHDE	A0A8V0YP28	Thyrotropin releasing hormone degrading enzyme
CTSH	A0A8V0YP97	Cathepsin H
NKAPL	A0A8V0YPD4;A0A8V0YPE0;Q5ZIJ3	NFKB activating protein like
SNRNP40	A0A8V0YPG3	Small nuclear ribonucleoprotein U5 subunit 40
SPINK7	A0A8V0YPM0;P01005	Serine peptidase inhibitor, Kazal type 7 (putative);Ovomucoid
GPX3	A0A8V0YPP2;A0A8V0YPR6;A0A8V0YY35	Glutathione peroxidase;Glutathione peroxidase;Glutathione peroxidase 3
DOP1B	A0A8V0YPW6	DOP1 leucine zipper like protein B
EVL	A0A8V0YPY9;A0A8V0YY94	Enah/Vasp-like
RBMX2	A0A8V0YQ29	RNA binding motif protein, X-linked 2
CACNG2	A0A8V0YQ77	Voltage-dependent calcium channel gamma-2 subunit
FHL1	A0A8V0YQA1;A0A8V0YQA2;A0A8V0YS00;F1NED9	Four and a half LIM domains 1
CAPN2	A0A8V0YQF3;A0A8V0Z3U2;Q92178	Calpain-2 catalytic subunit
SYNPO	A0A8V0YQQ2;A0A8V0YZ04	Synaptopodin
C7orf26	A0A8V0YQT0	Integrator complex subunit 15
AMACR	A0A8V0YQU5;F1NKY1	Alpha-methylacyl-CoA racemase
PDGFRB	A0A8V0YR59;A0A8V0YR70;A0A8V0YZE5	receptor protein-tyrosine kinase
CBLN3	A0A8V0YR86;Q5ZI01	Cerebellin 3
ST8SIA1	A0A8V0YR94;A0A8V0YRA4	ST8 alpha-N-acetyl-neuraminide alpha-2,8-sialyltransferase 1;ST8 alpha-N-acetyl-neuraminide alpha-2,8-sialyltransferase 1
BIRC8	A0A8V0YRF2	Baculoviral IAP repeat containing 8
FBLN5	A0A8V0YRM0	Fibulin 5
RNF130	A0A8V0YRM6;A0A8V0YZW4	Ring finger protein 130
MAPK9	A0A8V0YRN5	Stress-activated protein kinase JNK
TBC1D9B	A0A8V0YRT2;A0A8V0YY71	TBC1 domain family member 9B
SLC9A6	A0A8V0YRU4	Sodium/hydrogen exchanger
PPP4R1L	A0A8V0YRX4;E1BTJ9	Putative WW-binding domain-containing protein
ARHGDIG	A0A8V0YRZ8	Rho GDP dissociation inhibitor gamma
SLC8A1	A0A8V0YS79;A0A8V0YS84;A0A8V0Z0D9;Q000J5	Sodium/calcium exchanger 1
PLSCR1	A0A8V0YSF0;A0A8V0YYU2;A0A8V0YZ70;A0A8V0Z0M0	Phospholipid scramblase
EFNB2	A0A8V0YSG8;Q9PUJ4	Ephrin B2;Ephrin-B2
RTN1	A0A8V0YSM9	Reticulon
NXT2	A0A8V0YSN2;A0A8V0YU82;A0A8V0YZ66;Q5ZLH0	NTF2-related export protein;NTF2-related export protein;Nuclear transport factor 2 like export factor 2;NTF2-related export protein 2
ZIC1	A0A8V0YSN8;Q8JJC0	Zic family member 1;Zinc finger protein ZIC 1
APBB2	A0A8V0YSR0;A0A8V0YSR5;A0A8V0YST4;A0A8V0YT22;A0A8V0YUL8;A0A8V0YZK2	Amyloid beta precursor protein binding family B member 2
PIK3CD	A0A8V0YSR3;F1NHX1	phosphatidylinositol-4,5-bisphosphate 3-kinase;phosphatidylinositol-4,5-bisphosphate 3-kinase
CTNNBIP1	A0A8V0YSX0;A0A8V0YSX3	Catenin beta interacting protein 1
KLHL5	A0A8V0YSY4	Kelch like family member 5
DENND11	A0A8V0YT05	DENN domain-containing protein 11
CLIC2	A0A8V0YT21	Chloride intracellular channel protein
PDZD2	A0A8V0YT50;A0A8V0YUM3;A0A8V0YUN0	PDZ domain containing 2
LYG2	A0A8V0YTE1;P27042	Lysozyme g
TECPR2	A0A8V0YTF4;A0A8V0Z088;F1P4G2	Tectonin beta-propeller repeat containing 2
RPRD1B	A0A8V0YTG0	Regulation of nuclear pre-mRNA domain containing 1B
PLCL1	A0A8V0YTH7	Phosphoinositide phospholipase C
NRXN1	A0A8V0YTJ9;A0A8V0Z7E8;F1NFR0;Q9DDD0	Neurexin 1;Neurexin 1;Neurexin 1;Neurexin-1 (Fragment)
METTL13	A0A8V0YTM9	Methyltransferase 13, eEF1A lysine and N-terminal methyltransferase
TACC1	A0A8V0YTS4;A0A8V0YTS9;A0A8V0Z063;A0A8V0Z1X4;A0A8V0Z7K2	Transforming acidic coiled-coil-containing protein C-terminal domain-containing protein
C5orf15	A0A8V0YTT8;A0A8V0YU64;A0A8V0YVQ5;A0A8V0Z0J6	C5orf15 homolog
AP3S2	A0A8V0YU06;A0A8V0YVY9;E1BTE9	Adaptor related protein complex 3 sigma 2 subunit
CEP78	A0A8V0YU29;A0A8V0YU35;E1C530	Centrosomal protein 78
LOC107056278	A0A8V0YU69;A0A8V0Z108	N-acetyltransferase domain-containing protein
CHGB	A0A8V0YU88;A0A8V0YU98;A0A8V0Z0M9;A0A8V0Z0P0;A0A8V0Z122;A0A8V0Z2D7;A0A8V0Z2E6	Chromogranin B
FGF13	A0A8V0YUA8;F1NWP9	Fibroblast growth factor
RPL36A	A0A8V0YUB1	Ribosomal protein L36a like
GABPB1	A0A8V0YUD6;A0A8V0Z0V9;A0A8V0Z191;A0A8V0Z196;F1NXL3	GA binding protein transcription factor beta subunit 1
ARMH4	A0A8V0YUE1;A0A8V0YUF4;A0A8V0Z0V0;A0A8V0Z1A6;A0A8V0Z895	Armadillo like helical domain containing 4
ZMAT4	A0A8V0YUE5;A0A8V0Z8B1	Zinc finger matrin-type 4
UCHL1	A0A8V0YUG5	Ubiquitin carboxyl-terminal hydrolase
SPIA1	A0A8V0YUJ6;A0A8V0Z107;A0A8V0Z1E6	Serpin family A member 1
BTBD11	A0A8V0YUJ9;A0A8V0YZH5;A0A8V0YZI1	BTB domain containing 11
SNRPN	A0A8V0YUR4;Q9PV94	Small nuclear ribonucleoprotein-associated protein;Small nuclear ribonucleoprotein-associated protein B'
AHSG	A0A8V0YUT8	Alpha 2-HS glycoprotein
FAM193A	A0A8V0YUX9;A0A8V0Z1T3;A0A8V0Z339	Family with sequence similarity 193 member A
FETUB	A0A8V0YUY5;F1NHT5	Fetuin B
SH3GL2	A0A8V0YUZ3;Q8AXV1	SH3 domain containing GRB2 like 2, endophilin A1;Endophilin-A1
SDE2	A0A8V0YV06	Replication stress response regulator SDE2
SPOCK1	A0A8V0YV23	SPARC (osteonectin), cwcv and kazal like domains proteoglycan 1
RPS4Y1	A0A8V0YV66;P47836	Ribosomal protein S4, Y-linked 1;Small ribosomal subunit protein eS4
MOSPD1	A0A8V0YV69;F1NE32	Motile sperm domain containing 1
F12	A0A8V0YV77;A0A8V0YVH6;A0A8V0YVJ9;A0A8V0YVK4;A0A8V0YX61	HGF activator
TUBB1	A0A8V0YV84;P09207	Tubulin beta chain;Tubulin beta-6 chain
ANKFN1L	A0A8V0YV97;A0A8V0Z1L1;A0A8V0Z1M1;A0A8V0Z1N5;A0A8V0Z3B0;A0A8V0Z3C2;A0A8V0Z946	Ankyrin repeat and fibronectin type-III domain-containing protein 1-like
STMN3	A0A8V0YVK9;O93388	Stathmin 3;Stathmin-3
PHC2	A0A8V0YVZ7	Polyhomeotic homolog 2
RASGRF1	A0A8V0YW34	Ras protein specific guanine nucleotide releasing factor 1
PLP1	A0A8V0YW58;A0A8V0YY40;P23289	Proteolipid protein 1;Proteolipid protein 1;Myelin proteolipid protein
CNIH4	A0A8V0YW86;A0A8V0YWA0;A0A8V0YWN9;A0A8V0YWP5;A0A8V0Z360;A0A8V0Z364	Cornichon family AMPA receptor auxiliary protein 4
HPCAL4	A0A8V0YWB4	Hippocalcin like 4
NR2F2	A0A8V0YWC8;Q90733	Nuclear receptor subfamily 2 group F member 2;COUP transcription factor 2
LOC419677	A0A8V0YWG1;A0A8V0YWG6;A0A8V0YY17;A0A8V0YY22;A0A8V0YY27	CYRIA/CYRIB Rac1 binding domain-containing protein
DNAAF10	A0A8V0YWG7;A0A8V0Z3E6	Dynein axonemal assembly factor 10
GRIK3	A0A8V0YWH9;F1P0L4	Glutamate receptor
CCK	A0A8V0YWI5;Q9PU41	Cholecystokinin
TAF9	A0A8V0YWK1;A0A8V0ZAG4	TATA-box binding protein associated factor 9
C16orf62	A0A8V0YX79;A0A8V0Z3I1;A0A8V0Z441;A0A8V0ZB92	VPS35 endosomal protein-sorting factor-like
SLC9A3R2	A0A8V0YXB1	Na(+)/H(+) exchange regulatory cofactor NHE-RF
TXNDC16	A0A8V0YXL3	Thioredoxin domain containing 16
RPIA	A0A8V0YXX3;A0A8V0YYB1;A0A8V0YZR6;A0A8V0YZS0;A0A8V0Z527	ribose-5-phosphate isomerase
CPTP	A0A8V0YXZ0	Ceramide-1-phosphate transfer protein
UBE2D3	A0A8V0YY10	Ubiquitin conjugating enzyme E2 D3
TMEM222	A0A8V0YY11;A0A8V0YZH1	Transmembrane protein 222
GFRA4	A0A8V0YY28;A0A8V0Z4D3;A0A8V0Z5Y2;O93512	GDNF family receptor alpha 4;GDNF family receptor alpha 4;GDNF family receptor alpha 4;GDNF family receptor alpha-4
ATPIF1	A0A8V0YY44	ATPase inhibitor, mitochondrial
LMNAL	A0A8V0YY54;A0A8V0YZZ4	Lamin-L(III)
AHDC1	A0A8V0YY92	AT-hook DNA binding motif containing 1
PAM16	A0A8V0YYD2	Presequence translocase associated motor 16
BTRC	A0A8V0YYE1;A0A8V0YYE7;A0A8V0Z551;A0A8V0Z554;A0A8V0Z559;A0A8V0Z673;A0A8V0Z682;A0A8V0Z687;A0A8V0ZC36;A0A8V0ZC40	Beta-transducin repeat containing E3 ubiquitin protein ligase
SLC9B2	A0A8V0YYF5	Cation/H+ exchanger domain-containing protein
PITPNC1L	A0A8V0YYF7	PITC1 protein
AKR1E2	A0A8V0YYH7	Aldo-keto reductase family 1 member E2
SLC25A38	A0A8V0YYJ2	Mitochondrial glycine transporter
ANK1	A0A8V0YYN0;A0A8V0YYP4;A0A8V0YYQ2;A0A8V0Z5F0;A0A8V0Z5G7;A0A8V0ZCC0;A0A8V0ZCC5;A0A8V0ZCD8	Ankyrin 1
C15ORF40	A0A8V0YYP1	Uncharacterized protein
LARGE1	A0A8V0YYQ9;Q66PG3	LARGE xylosyl- and glucuronyltransferase 1;Xylosyl- and glucuronyltransferase LARGE1
RALGAPA2	A0A8V0YYS5;A0A8V0Z4Z7;A0A8V0Z5I2	Ral GTPase activating protein catalytic subunit alpha 2
FGFR3	A0A8V0YYZ7;A0A8V0YZ02;P18460	Fibroblast growth factor receptor;Fibroblast growth factor receptor;Fibroblast growth factor receptor 3
RAB11FIP5	A0A8V0YZ06;A0A8V0Z6Q7	RAB11 family interacting protein 5
JMJD8	A0A8V0YZ83	Jumonji domain containing 8
RIN2	A0A8V0YZB6;A0A8V0YZC8;A0A8V0Z607;A0A8V0ZCV0;A0A8V0ZCW2;A0A8V0ZCX2	Ras and Rab interactor 2
C14ORF39	A0A8V0YZB9;A0A8V0Z4J6	Chromosome 14 open reading frame 39
SFXN5	A0A8V0YZC2;A0A8V0Z5F9;A0A8V0Z5Z0	Sidoreflexin;Sidoreflexin;Sideroflexin 5
TNMD	A0A8V0YZC4	Tenomodulin
PAK5	A0A8V0YZF2;A0A8V0Z630;E1BWY7	non-specific serine/threonine protein kinase
SLC15A2	A0A8V0YZP7;A0A8V0Z5T1;A0A8V0Z7B6;A0A8V0Z7C0;A0A8V0ZD79	Solute carrier family 15 member 2
COA5	A0A8V0YZQ0	Cytochrome c oxidase assembly factor 5
RAP1GAP1	A0A8V0YZT8;A0A8V0Z6H9;A0A8V0Z7C9;A0A8V0Z7G8	RAP1 GTPase activating protein
PCDH19	A0A8V0YZW6	Protocadherin 19
ADGRB2	A0A8V0Z013;A0A8V0Z019;A0A8V0Z0F9;A0A8V0Z7F9	Adhesion G protein-coupled receptor B2
LMF1	A0A8V0Z033;A0A8V0Z641;A0A8V0Z6Q0;A0A8V0ZDJ7	Lipase maturation factor
ADSS1	A0A8V0Z059	Adenylosuccinate synthetase isozyme 1
GM2A	A0A8V0Z086	GM2 ganglioside activator
LOC107051359	A0A8V0Z0D1	N-acetyl-D-glucosamine kinase
SLC22A5	A0A8V0Z0J5	Solute carrier family 22 member 5
GPC3	A0A8V0Z0K9;A0A8V0Z2B7	Glypican 3
CAPN7	A0A8V0Z0N6	Calpain 7
TELO2	A0A8V0Z0P5	Telomere length regulation protein TEL2 homolog
USP8	A0A8V0Z0V1;A0A8V0Z7V4	Ubiquitin specific peptidase 8
ATP6V0C	A0A8V0Z0Z3;Q5ZJ19	V-type proton ATPase proteolipid subunit
PADI3	A0A8V0Z143;F1NP39	protein-arginine deiminase;Protein-arginine deiminase
EPDR1	A0A8V0Z152	Ependymin related 1
PARK7	A0A8V0Z1D6;A0A8V0Z7U1	protein deglycase
SYNDIG1	A0A8V0Z1R2;A0A8V0Z7M1;A0A8V0Z955;A0A8V0Z961;A0A8V0ZF24	Synapse differentiation inducing 1
CAMK2B	A0A8V0Z1R7	calcium/calmodulin-dependent protein kinase
ABCA3	A0A8V0Z1U4;A0A8V0Z7P3;A0A8V0Z896	ATP binding cassette subfamily A member 3
NEFL	A0A8V0Z272	Neurofilament light chain
MYO15A	A0A8V0Z2K3;A0A8V0Z462	Myosin XVA
CHSY1	A0A8V0Z2L7;A0A8V0Z8G8	Hexosyltransferase
DIS3L2	A0A8V0Z2M1	DIS3-like exonuclease 2
POLD2	A0A8V0Z2P7;A0A8V0ZG11	DNA polymerase delta subunit 2
PUS10	A0A8V0Z2S0;E1C8Y6	tRNA pseudouridine(55) synthase
PANK2	A0A8V0Z2T1	Pantothenate kinase 2
DBNL	A0A8V0Z2V6	Drebrin like
KIAA1841	A0A8V0Z2X5;A0A8V0Z2Y4;A0A8V0ZAC9;A0A8V0ZGA2	KIAA1841
MEX3B	A0A8V0Z344;A0A8V1A5N7	Mex-3 RNA binding family member B;Mex-3 RNA binding family member D
SLC25A14	A0A8V0Z396	Solute carrier family 25 member 14
DCUN1D4	A0A8V0Z3C5;A0A8V0Z3D1;E1C1T6	DCN1-like protein;DCN1-like protein;Defective in cullin neddylation 1 domain containing 4
SLC12A9	A0A8V0Z3F6;A0A8V0Z3X2;A0A8V0Z3Y4	Solute carrier family 12 member 9
H2AFY	A0A8V0Z3G7;O93327	H2A histone family, member Y;Core histone macro-H2A.1
RP9	A0A8V0Z3H3	Retinitis pigmentosa 9 protein
PRSS56	A0A8V0Z3H5;A0A8V0Z537	Serine protease 56
MESDC2	A0A8V0Z3H8;Q5ZKK4	LRP chaperone MESD
DDRGK1	A0A8V0Z3L3	DDRGK domain-containing protein 1
ZBTB8OS	A0A8V0Z3P6;F1NMM3	Protein archease
F8A3	A0A8V0Z3P7	Factor VIII intron 22 protein
REEP1	A0A8V0Z3S1;A0A8V0ZAQ0;A0A8V0ZAQ5;A0A8V0ZAQ9	Receptor expression-enhancing protein
ALK	A0A8V0Z3S3;A0A8V0Z3U3;A0A8V0Z9H9	Tyrosine-protein kinase receptor
GRM7	A0A8V0Z3V1;A0A8V0Z9P7;A0A8V0ZAF7	Glutamate metabotropic receptor 7
SFXN3	A0A8V0Z3V5;A0A8V0Z3W5	Sidoreflexin
TMEM163	A0A8V0Z3X8	Transmembrane protein 163
AMPH	A0A8V0Z401;A0A8V0Z4H4;A0A8V0Z5J5;A0A8V0ZBF2;A0A8V0ZBF8	Amphiphysin
RAB26	A0A8V0Z416	RAB26, member RAS oncogene family
DVL1	A0A8V0Z476;A0A8V0Z4Q0;A0A8V0ZBM6;A0A8V0ZBP3	Dishevelled segment polarity protein 1
GAA2	A0A8V0Z4C3	P-type domain-containing protein
THUMPD1	A0A8V0Z4E4	THUMP domain containing 1
HDGFRP3	A0A8V0Z4F0;A0A8V0Z4F5	HDGF like 3
MLST8	A0A8V0Z4H5	Target of rapamycin complex subunit lst8
SEPTIN12	A0A8V0Z4L7;A0A8V0ZC20;A0A8V0ZC31	Septin 12
MAT2L2	A0A8V0Z4R6;A0A8V0ZC18	S-adenosylmethionine synthase
ARNT2	A0A8V0Z4T7;A0A8V0ZBF3;A0A8V0ZI38	Aryl hydrocarbon receptor nuclear translocator 2
UBXN4	A0A8V0Z4X3;A0A8V0ZI62	UBX domain protein 4
CASKIN1	A0A8V0Z4Z9;A0A8V0Z504	CASK interacting protein 1
GALC	A0A8V0Z505;A0A8V0ZAV4	Galactocerebrosidase
FBXL2	A0A8V0Z5B7;A0A8V0Z6A3;A0A8V0ZC78;A0A8V0ZC93	F-box and leucine rich repeat protein 2
PCSK2	A0A8V0Z5E6;A0A8V0ZB97	Proprotein convertase subtilisin/kexin type 2
FBXL16	A0A8V0Z5G9;A0A8V0Z710	F-box and leucine rich repeat protein 16
ERLIN1	A0A8V0Z5H3	ER lipid raft associated 1
PRKCZ	A0A8V0Z5Q9;E1BQN6	protein kinase C;Protein kinase C
ACAP3	A0A8V0Z5S5	Arf-GAP with coiled-coil, ANK repeat and PH domain-containing protein
POLB	A0A8V0Z5V7	DNA polymerase
GNA12	A0A8V0Z5Y8	G protein subunit alpha 12
SNRNP200	A0A8V0Z655	Activating signal cointegrator 1 complex subunit 3
FBXO41	A0A8V0Z656;A0A8V0ZC17	F-box protein 41
NTAN1	A0A8V0Z666;A0A8V0ZDF7	N-terminal asparagine amidase
SECISBP2L	A0A8V0Z677;A0A8V0ZC12	SECIS binding protein 2 like
LRFN5	A0A8V0Z697;A0A8V0ZD57	Leucine rich repeat and fibronectin type III domain containing 5
ABHD12	A0A8V0Z6A2;Q5ZIN0	Abhydrolase domain containing 12;Lysophosphatidylserine lipase ABHD12
OGDH	A0A8V0Z6G6;A0A8V0Z707;A0A8V0ZDV2	oxoglutarate dehydrogenase (succinyl-transferring);oxoglutarate dehydrogenase (succinyl-transferring);Oxoglutarate dehydrogenase
ST8SIA2	A0A8V0Z6H5;A0A8V0Z6I4;A0A8V0Z720;A0A8V0Z823;A0A8V0ZDX5	ST8 alpha-N-acetyl-neuraminide alpha-2,8-sialyltransferase 2;ST8 alpha-N-acetyl-neuraminide alpha-2,8-sialyltransferase 2;ST8 alpha-N-acetyl-neuraminide alpha-2,8-sialyltransferase 2;ST8 alpha-N-acetyl-neuraminide alpha-2,8-sialyltransferase 2;ST8 alpha-N-acetyl-neuraminide alpha-2,8-sialyltransferase 2
SLC6A5	A0A8V0Z6L2;A0A8V0ZDT8	Transporter
LOC421255	A0A8V0Z6L4;A0A8V0Z6V7	Cullin family profile domain-containing protein;Cullin-9
DMTN	A0A8V0Z6M8	Dematin actin binding protein
SORBS2	A0A8V0Z6P7;E1BSP7	Sorbin and SH3 domain containing 2
NELL1	A0A8V0Z6S7;A0A8V0Z6T2;A0A8V0ZE05;A0A8V0ZK19;A0A8V0ZK31;A0A8V0ZK42	Neural EGFL like 1
SNX29	A0A8V0Z6V6;A0A8V0Z6W2;A0A8V0ZCL7;A0A8V0ZCM8;A0A8V0ZDK2;A0A8V0ZE29;A0A8V0ZK14;A0A8V0ZK25	Sorting nexin 29
PACSL	A0A8V0Z6X8;A0A8V0Z6Y2	Phosphofurin acidic cluster sorting protein 1
ANO5	A0A8V0Z6Y8;A0A8V0ZCQ4;A0A8V0ZCR3;A0A8V0ZE52;A0A8V0ZE60	Anoctamin
RBP4A	A0A8V0Z756;A0A8V0Z761;A0A8V0ZCY7;A0A8V0ZE04;P41263	Retinol binding protein 4 A, plasma;Retinol binding protein 4 A, plasma;Retinol binding protein 4 A, plasma;Retinol binding protein 4 A, plasma;Retinol-binding protein 4
PRKCE	A0A8V0Z776	Protein kinase C
MFAP2	A0A8V0Z788;A0A8V0ZD22;A0A8V0ZE36;A0A8V0ZEG6;A0A8V0ZEH1;A0A8V0ZKI1;A0A8V0ZKI6	Microfibril associated protein 2
SEC23B	A0A8V0Z7B5;Q5ZK03	Protein transport protein SEC23;Protein transport protein Sec23A
SLC23A2	A0A8V0Z7C4;A0A8V0ZE71;B9VMA9	Solute carrier family 23 member 2;Solute carrier family 23 member 2;Sodium vitamin C co-transporter 2
CHL1	A0A8V0Z7F1;A0A8V0ZEL0	Cell adhesion molecule L1 like
STON1	A0A8V0Z7L1;E1BRM0	Stonin-1
CAMKMT	A0A8V0Z7R8;A0A8V0ZDI6;A0A8V0ZDJ1;A0A8V0ZEW5	Calmodulin-lysine N-methyltransferase
UBR4	A0A8V0Z7S9;A0A8V0ZKZ2	Ubiquitin protein ligase E3 component n-recognin 4
BMERB1	A0A8V0Z7T9	BMERB domain containing 1
SEPTIN7	A0A8V0Z7V7	Septin
B9D1	A0A8V0Z819	B9 domain containing 1
TRAF5	A0A8V0Z821	TNF receptor-associated factor
MDGA2	A0A8V0Z888;A0A8V0ZFN8;F1NIA0	MAM domain containing glycosylphosphatidylinositol anchor 2
HSPA2	A0A8V0Z8E9	Heat shock 70kDa protein 2
STUM	A0A8V0Z8F4	Stum, mechanosensory transduction mediator
TTBK1	A0A8V0Z8G2;A0A8V0Z8G6	Tau tubulin kinase 1
TUB	A0A8V0Z8G4;A0A8V0ZLP2	Tubby-like protein;TUB bipartite transcription factor
GNMT	A0A8V0Z8I0	Glycine N-methyltransferase
POLR3K	A0A8V0Z8M8	DNA-directed RNA polymerase III subunit RPC10
RPS6KC1	A0A8V0Z8S5;A0A8V0Z8T4;A0A8V0Z9H6;A0A8V0ZAA9;A0A8V0ZG77	non-specific serine/threonine protein kinase
RAC1	A0A8V0Z8U4	Ras-related C3 botulinum toxin substrate 1 (rho family, small GTP binding protein Rac1)
RPS29	A0A8V0Z8V3	Small ribosomal subunit protein uS14
SLIT1	A0A8V0Z8V4	Slit guidance ligand 1
GNB5	A0A8V0Z9I0;A0A8V0ZF95	G protein subunit beta 5
ARMH3	A0A8V0Z9I5;F1NK09	Armadillo like helical domain containing 3
CD248	#N/A	#N/A
KAZN	A0A8V0Z9P1;A0A8V0ZGN5	Kazrin, periplakin interacting protein;Kazrin, periplakin interacting protein
FHIT	A0A8V0Z9S7;A0A8V0ZFI3;A0A8V0ZFI8;A0A8V0ZFK2;A0A8V0ZGS3;A0A8V0ZMY4;F1NA30	Bis(5'-adenosyl)-triphosphatase;Fragile histidine triad;Fragile histidine triad;Bis(5'-adenosyl)-triphosphatase;Bis(5'-adenosyl)-triphosphatase;Bis(5'-adenosyl)-triphosphatase;Bis(5'-adenosyl)-triphosphatase
ADD2	A0A8V0ZA30	Adducin 2
ZDHHC8	A0A8V0ZA31;A0A8V0ZH44;A0A8V0ZH62;Q2THW3	Palmitoyltransferase
CNNM2	A0A8V0ZA36;A0A8V0ZA42;A0A8V0ZA47;A0A8V0ZA52;A0A8V0ZH71;A0A8V0ZH85	Metal transporter
PYGL	A0A8V0ZAI6	Alpha-1,4 glucan phosphorylase
SYP	A0A8V0ZAK5;A0A8V0ZAN0;A0A8V0ZHL8;A0A8V0ZHM4;A0A8V0ZHP4;A0A8V0ZHP9;A0A8V0ZHQ4;A0A8V0ZNN0;A0A8V0ZNN4;A0A8V0ZNN9	Synaptophysin
MRPL35	A0A8V0ZAL3	Large ribosomal subunit protein bL35m
SLC35B2	A0A8V0ZAQ1;A0A8V0ZHE9	Solute carrier family 35 member B2
LOC100858647	A0A8V0ZAS0;A0A8V0ZGF2;A0A8V0ZHU1;A0A8V0ZNS5;A0A8V0ZNT0;A0A8V0ZNT6	Beta-microseminoprotein
MRM2	A0A8V0ZAX4	Mitochondrial rRNA methyltransferase 2
SLITRK4	A0A8V0ZAZ0	SLIT and NTRK like family member 4
TMEM63B	A0A8V0ZB02	Transmembrane protein 63B
DAGLA	A0A8V0ZB80	sn-1-specific diacylglycerol lipase
SEMA7A	A0A8V0ZB91;A0A8V0ZPB2;F1NIZ9	Semaphorin 7A (John Milton Hagen blood group)
TGFB2	A0A8V0ZB96;F1NNP2;P30371	Transforming growth factor beta;Transforming growth factor beta;Transforming growth factor beta-2 proprotein
ADRA2A	A0A8V0ZBA4	Adrenoceptor alpha 2A
CHCHD1	A0A8V0ZBB3;A0A8V0ZIE0	Coiled-coil-helix-coiled-coil-helix domain containing 1
LIPA	A0A8V0ZBM1	Lipase
CLEC3B	A0A8V0ZBN9;Q9DDD4	C-type lectin domain family 3 member B
PECR	A0A8V0ZBP5;A0A8V0ZIT7	Peroxisomal trans-2-enoyl-CoA reductase
RGS6	A0A8V0ZBT4;A0A8V0ZIV8;A0A8V0ZIW5;A0A8V0ZPS3;A0A8V0ZPS5	Regulator of G protein signaling 6
KALRN	A0A8V0ZC16;A0A8V0ZIJ8;A0A8V0ZIK5;A0A8V0ZIL7	non-specific serine/threonine protein kinase
SLC35E2B	A0A8V0ZC19	Solute carrier family 35 member E2B
CFAP43	A0A8V0ZC57;A0A8V0ZJ93;A0A8V0ZJD1	Cilia and flagella associated protein 43
PLCH2	A0A8V0ZC60;A0A8V0ZC87;A0A8V0ZCS5;A0A8V0ZCT0	Phosphoinositide phospholipase C
PTPRN	A0A8V0ZC67;A0A8V0ZHT4	Protein tyrosine phosphatase receptor type N
PRICKLE2	A0A8V0ZCB1;A0A8V0ZDP5;A0A8V0ZDQ5;A0A8V0ZJQ3;A0A8V0ZJQ8	Prickle planar cell polarity protein 2
MFN1	A0A8V0ZCF8;A0A8V0ZCG3	Mitofusin 1
SEMA4B	A0A8V0ZCK8	Semaphorin 4B
ALDH3B2	A0A8V0ZCN9;A0A8V0ZJU3	Aldehyde dehydrogenase
NTRK3	A0A8V0ZCS3;A0A8V0ZE65;A0A8V0ZK84;Q91044	Tyrosine-protein kinase receptor;Tyrosine-protein kinase receptor;Tyrosine-protein kinase receptor;NT-3 growth factor receptor
HEG1	A0A8V0ZCU9;A0A8V0ZE33;A0A8V0ZE75;A0A8V0ZED8	Heart development protein with EGF like domains 1
CROCC	A0A8V0ZCX6;A0A8V0ZDZ3	Ciliary rootlet coiled-coil, rootletin;Ciliary rootlet coiled-coil, rootletin
ODR4	A0A8V0ZCZ8;Q5ZKH8	Protein odr-4 homolog
CPEB3	A0A8V0ZD11;A0A8V0ZIK6;A0A8V0ZK50	Cytoplasmic polyadenylation element binding protein 3
CELF6	A0A8V0ZD21;A0A8V0ZR09	CUGBP Elav-like family member 6
DPP10	A0A8V0ZD29;A0A8V0ZIM2;A0A8V0ZK77	Dipeptidyl peptidase like 10
SNX11	A0A8V0ZD77;A0A8V0ZD88;A0A8V0ZKC5;A0A8V0ZKG0;H9L0R3	Sorting nexin 11
CNTN4	A0A8V0ZDA6;A0A8V0ZEQ2	Contactin 4
SYT7	A0A8V0ZDM6	Synaptotagmin 7
NLGN1	A0A8V0ZDQ1;D2X2H3;D3WGK9;D3WGL0;D3WGL1	Neuroligin 1
HCN4	A0A8V0ZDQ7	Hyperpolarization activated cyclic nucleotide gated potassium channel 4
SCG5	A0A8V0ZDV1;A0A8V0ZRR9	Neuroendocrine protein 7B2
SPOCK2	A0A8V0ZE06	SPARC (osteonectin), cwcv and kazal like domains proteoglycan 2
CNTN3	A0A8V0ZE18;A0A8V0ZKG1	Contactin 3
RIC3	A0A8V0ZE19	RIC3 acetylcholine receptor chaperone
PYGO1	A0A8V0ZE22;E1BWE1	Pygopus family PHD finger 1
C1orf52	A0A8V0ZE72;A0A8V0ZLM2	C1orf52 homolog
SLC17A6	A0A8V0ZE86;E1C256	Solute carrier family 17 member 6
FNBP4	A0A8V0ZE93;A0A8V0ZLD5	Formin binding protein 4
GYPC	A0A8V0ZEA3;F1NCK8	Glycophorin C (Gerbich blood group);Glycophorin C
ITPR1	A0A8V0ZEC6;A0A8V0ZEE2;A0A8V0ZJS0;A0A8V0ZJT0;A0A8V0ZJV7;A0A8V0ZS87	Inositol 1,4,5-trisphosphate receptor;Inositol 1,4,5-trisphosphate receptor;Inositol 1,4,5-trisphosphate receptor;Inositol 1,4,5-trisphosphate receptor;Inositol 1,4,5-trisphosphate receptor;Inositol 1,4,5-trisphosphate receptor
MMAB	A0A8V0ZEF2;A0A8V0ZJW7;A0A8V0ZLS8	Metabolism of cobalamin associated B
RAB27A	A0A8V0ZEG2;A0A8V0ZJW2;A0A8V0ZSB3;A0A8V0ZSD0	small monomeric GTPase;small monomeric GTPase;RAB27A, member RAS onco family;RAB27A, member RAS onco family
LOC107049543	A0A8V0ZEG5	Purine rich element binding protein B
ARL8B	A0A8V0ZEI8;F1P0Z7	ADP-ribosylation factor-like protein 8B
TTBK2	A0A8V0ZEK8;A0A8V0ZFP1;A0A8V0ZLY1;A0A8V0ZLZ6	Tau tubulin kinase 2
DDX19	A0A8V0ZEN5	RNA helicase
ACOT6	A0A8V0ZEV1	Uncharacterized protein
SAMD4A	A0A8V0ZEY7	Sterile alpha motif domain containing 4A
PDE8A	A0A8V0ZF02;A0A8V0ZF07	Phosphodiesterase
DGUOK	A0A8V0ZF03	Deoxyguanosine kinase
DNAJC16	A0A8V0ZF12;A0A8V0ZMF2;Q5ZKZ4	DnaJ homolog subfamily C member 16
ABCG2	A0A8V0ZF15;A0A8V0ZF91;A0A8V0ZLB3	ATP binding cassette subfamily G member 2 (Junior blood group)
CTBS	A0A8V0ZF42	Chitobiase
NUMB	A0A8V0ZF56;A0A8V0ZGD0;A0A8V0ZMI5	Protein numb homolog
FBXL15	A0A8V0ZFG7;A0A8V0ZGU2	F-box and leucine rich repeat protein 15
RBM25	A0A8V0ZFJ7;A0A8V0ZMY1;A0A8V0ZMY7	RNA binding motif protein 25
LMTK2	A0A8V0ZFM2;A0A8V0ZFM7;A0A8V0ZFN1;A0A8V0ZL11;A0A8V0ZN23;A0A8V0ZN28;A0A8V0ZTF5	Lemur tyrosine kinase 2
B4GALNT4	A0A8V0ZFQ8;A0A8V0ZFR3;A0A8V0ZM09;A0A8V0ZM12	Beta-1,4-N-acetylgalactosaminyltransferase;Beta-1,4-N-acetylgalactosaminyltransferase;Beta-1,4-N-acetylgalactosaminyltransferase;Beta-1,4-N-acetylgalactosaminyltransferase
PTPRG	A0A8V0ZFR0;A0A8V0ZH02;A0A8V0ZH08;A0A8V0ZH14;A0A8V0ZH43;A0A8V0ZN51	protein-tyrosine-phosphatase
CCP110	A0A8V0ZFT7;A0A8V0ZH40	Centriolar coiled-coil protein 110
PITPNM1	A0A8V0ZFU1;A0A8V0ZNA7	Phosphatidylinositol transfer protein membrane associated 1
MYO9A	A0A8V0ZFV8;A0A8V0ZH49;A0A8V0ZH61;A0A8V0ZH74;A0A8V0ZH89	Myosin IXA
RNF141	A0A8V0ZFX2;A0A8V0ZH76;Q5ZM74	RING finger protein 141
METTL9	A0A8V0ZFZ6;Q5ZMH6	Methyltransferase like 9;Protein-L-histidine N-pros-methyltransferase
TECPR1	A0A8V0ZG14;A0A8V0ZNI6;E1BZR9	Tectonin beta-propeller repeat-containing protein 1
MAPK8IP1	A0A8V0ZG48;A0A8V0ZNM7	Mitogen-activated protein kinase 8 interacting protein 1
DNAL1	A0A8V0ZG63	Dynein axonemal light chain 1
BAIAP2L1	A0A8V0ZG64;A0A8V0ZG68	BAI1 associated protein 2 like 1
ARL6IP1	A0A8V0ZG80;A0A8V0ZGD4	ADP ribosylation factor like GTPase 6 interacting protein 1
TGFBR3	A0A8V0ZGA8;A0A8V0ZNT3;Q90998	Transforming growth factor beta receptor 3
KLHDC2	A0A8V0ZGB3	Kelch domain containing 2
CHD4	A0A8V0ZGB8;A0A8V0ZNH0	DNA helicase
TLCD4	A0A8V0ZGI5	TLC domain containing 4
SGSM1	A0A8V0ZGJ5;A0A8V0ZGL5;A0A8V0ZHW8;A0A8V0ZNW1	Small G protein signaling modulator 1
FOXP1	A0A8V0ZGP6;A0A8V0ZGQ4;A0A8V0ZM07;A0A8V0ZM19;A0A8V0ZM24;A0A8V0ZNW2;A0A8V0ZP97;A0A8V0ZUI2;A0A8V0ZUI8;Q58NQ4	Forkhead box P1;Forkhead box P1;Forkhead box P1;Forkhead box P1;Forkhead box P1;Forkhead box P1;Forkhead box P1;Forkhead box P1;Forkhead box P1;Forkhead box protein P1
LOC776275	A0A8V0ZGT0;A0A8V0ZGT6;A0A8V0ZUJ7	Transmembrane protein 263
PSD	A0A8V0ZGT7	Pleckstrin and Sec7 domain containing
KCNMA1	A0A8V0ZGU6;A0A8V0ZGW8;A0A8V0ZM63;A0A8V0ZM88;A0A8V0ZM93;A0A8V0ZNX7;A0A8V0ZNZ2;A0A8V0ZUL3;Q8AYS8	BK channel;BK channel;BK channel;BK channel;BK channel;BK channel;BK channel;BK channel;Calcium-activated potassium channel subunit alpha-1
MYO18B	A0A8V0ZH32	G protein-coupled receptor kinase
RAMP2	A0A8V0ZH54	Vacuolar protein-sorting-associated protein 25
ISLR2	A0A8V0ZH88;A0A8V0ZIP2	Immunoglobulin superfamily containing leucine rich repeat 2
ANXA7	A0A8V0ZHE1;E1C1D1	Annexin
ADAP1	A0A8V0ZHG4;A0A8V0ZHI5;A0A8V0ZMS9;A0A8V0ZQ27;A0A8V0ZQ36;A0A8V0ZQ43	ArfGAP with dual PH domains 1
TTC34	A0A8V0ZHQ3	Tetratricopeptide repeat domain 34
TTC9	A0A8V0ZI03	Tetratricopeptide repeat domain 9
C12orf4	A0A8V0ZI16;A0A8V0ZQ77;A0A8V0ZQQ5;A0A8V0ZVS8	Chromosome 12 open reading frame 4
STK16	A0A8V0ZI32;A0A8V0ZJN9;A0A8V0ZQF5	Serine/threonine kinase 16
CSPG4	A0A8V0ZIB9	Chondroitin sulfate proteoglycan 4
SCG3	A0A8V0ZIM1;A0A8V0ZWE9	Secretogranin-3
SSH1	A0A8V0ZIN0;A0A8V0ZNZ7;A0A8V0ZQT3;A0A8V0ZQT8	protein-serine/threonine phosphatase
KIAA1549L	A0A8V0ZIP1;A0A8V0ZP10	KIAA1549 like
FAM65A	A0A8V0ZIP5;A0A8V0ZIQ8;A0A8V0ZP20;A0A8V0ZQV7;A0A8V0ZQY0;A0A8V0ZRK0;A0A8V0ZWI5;A0A8V0ZWJ6	RHO family interacting cell polarization regulator 1
FKBP11	A0A8V0ZIR3;A0A8V0ZWJ0	peptidylprolyl isomerase
MYL9	A0A8V0ZIV3;A0A8V0ZKF9;P02612	Myosin, light chain 9, regulatory;Myosin, light chain 9, regulatory;Myosin regulatory light chain 2, smooth muscle major isoform
GGT7	A0A8V0ZIZ5	Glutathione hydrolase
R3HCC1	A0A8V0ZIZ7	R3H domain and coiled-coil containing 1
SPTB	A0A8V0ZJ21;A0A8V0ZKM8;A0A8V0ZKU8	Spectrin beta chain
LOC101748153	A0A8V0ZJ43;A0A8V0ZS43;A0A8V0ZWW3	Laminin subunit beta-2
TRIAP1	A0A8V0ZJ60	TP53 regulated inhibitor of apoptosis 1
PIK3IP1	A0A8V0ZJ61;A0A8V0ZS63;A0A8V0ZWY8	Phosphoinositide-3-kinase interacting protein 1
LOC121108097	A0A8V0ZJ97;A0A8V0ZJA2;A0A8V0ZPK0;A0A8V0ZPM1;A0A8V0ZRI3;A0A8V0ZS91;A0A8V0ZSB7;A0A8V0ZSC4;A0A8V0ZX21;A0A8V0ZX37	RNA helicase
CYLD	A0A8V0ZJC8;A0A8V0ZPP9;A0A8V0ZRK7	Ubiquitin carboxyl-terminal hydrolase CYLD
PAPSS2	A0A8V0ZJD3;A0A8V0ZJD8;A0A8V0ZJE4;A0A8V0ZPQ9;A0A8V0ZPR5;A0A8V0ZX61	3'-phosphoadenosine 5'-phosphosulfate synthase 2
DNAJB2	A0A8V0ZJF9;A0A8V0ZQ86	DnaJ heat shock protein family (Hsp40) member B2
BRE	A0A8V0ZJG2;A0A8V0ZJG8;Q5ZML0	BRISC and BRCA1-A complex member 2
CDH4	A0A8V0ZJK8;A0A8V0ZJL3;A0A8V0ZJM8;A0A8V0ZQ16;A0A8V0ZRV4;A0A8V0ZSP7;A0A8V0ZSQ3;A0A8V0ZSR0;A0A8V0ZXC5;A0A8V0ZXE6;P24503	Cadherin 4;Cadherin 4;Cadherin 4;Cadherin 4;Cadherin 4;Cadherin 4;Cadherin 4;Cadherin 4;Cadherin 4;Cadherin 4;Cadherin-4
ACAN	A0A8V0ZJN1;P07898	Aggrecan;Aggrecan core protein
SNX19	A0A8V0ZJR4;A0A8V0ZSW2;A0A8V0ZXI4	Sorting nexin 19
CD82	A0A8V0ZJT5;A0A8V0ZLF9;A0A8V0ZLG4;A0A8V0ZLN4;A0A8V0ZS77	Tetraspanin
CHRNA7	A0A8V0ZJY6;A0A8V0ZQC0;A0A8V0ZS64;P22770	Cholinergic receptor nicotinic alpha 7 subunit;Cholinergic receptor nicotinic alpha 7 subunit;Cholinergic receptor nicotinic alpha 7 subunit;Neuronal acetylcholine receptor subunit alpha-7
SMOC1	A0A8V0ZJZ0;A0A8V0ZQU9	SPARC related modular calcium binding 1
SLC13A3	A0A8V0ZK22	non-specific serine/threonine protein kinase
KRT13	A0A8V0ZK24;A0A8V0ZSB0	Keratin 13
B3GALT6	A0A8V0ZK44	Hexosyltransferase
MRPL16	A0A8V0ZKF1	Large ribosomal subunit protein uL16m
ALG9	A0A8V0ZKG9;A0A8V0ZY83	Mannosyltransferase
A2M	A0A8V0ZKI9;A0A8V0ZQU3;A0A8V0ZSN0;A0A8V0ZTM9;A0A8V0ZTN4;A0A8V0ZY69;A0A8V0ZY74;A0A8V0ZYA2	Alpha-2-macroglobulin
VAMP1	A0A8V0ZKM0;A0A8V0ZMB2;A0A8V0ZT10	Vesicle-associated membrane protein 1 (synaptobrevin 1)
FUT8	A0A8V0ZKN3;A0A8V0ZKN8	Alpha-(1,6)-fucosyltransferase;Alpha-(1,6)-fucosyltransferase
CD151	A0A8V0ZKN6	Tetraspanin
LOC107049953	A0A8V0ZKQ5	Semaphorin 4C
KNDC1	A0A8V0ZKT4;A0A8V0ZKU1;A0A8V0ZKV5;A0A8V0ZMJ1;A0A8V0ZMX0	KIND domain-containing protein;Kinase non-catalytic C-lobe domain-containing protein 1;Kinase non-catalytic C-lobe domain-containing protein 1;Protein very KIND;Kinase non-catalytic C-lobe domain-containing protein 1
KCTD5	A0A8V0ZKT9;A0A8V0ZKU4;A0A8V0ZT21	BTB domain-containing protein
C1QTNF4	A0A8V0ZL49;A0A8V0ZMW0	C1q and TNF related 4
CDKN1B	A0A8V0ZL73;A0A8V0ZMY3	Cyclin dependent kinase inhibitor 1B
TTN	A0A8V0ZLC1;A0A8V0ZRJ3;A0A8V0ZT61;A0A8V0ZTE9;A0A8V0ZTY8;A0A8V0ZUU8;A0A8V0ZYE2;A0A8V0ZYR0;A0A8V0ZYU2;A0A8V0ZZ81	Titin
STAMBPL1	A0A8V0ZLD2	STAM binding protein like 1
CNTNAP5	A0A8V0ZLH3;Q0V8S9	Contactin associated protein 5;Contactin-associated protein-like 5
EPHB6	A0A8V0ZLK9;A0A8V0ZRU7;A0A8V0ZTT6;A0A8V0ZTU1;Q07497	receptor protein-tyrosine kinase;receptor protein-tyrosine kinase;receptor protein-tyrosine kinase;receptor protein-tyrosine kinase;Ephrin type-B receptor 5
DLG5	A0A8V0ZLQ1;A0A8V0ZNH6	Discs large MAGUK scaffold protein 5
TSPAN18	A0A8V0ZLT4;A0A8V0ZSA9;A0A8V0ZSB8	Tetraspanin-18;Tetraspanin;Tetraspanin
RPH3A	A0A8V0ZLT7	Rabphilin 3A
MTCH2	A0A8V0ZLT9;Q9PVL6	Mitochondrial carrier 2
CACNB1	A0A8V0ZLW6	Voltage-dependent L-type calcium channel subunit beta-1
PCMTD2	A0A8V0ZLY3;A0A8V0ZS60	Protein-L-isoaspartate O-methyltransferase domain-containing protein 2
TANC2	A0A8V0ZM23;A0A8V0ZSA6;A0A8V0ZUB0	Tetratricopeptide repeat, ankyrin repeat and coiled-coil containing 2;Tetratricopeptide repeat, ankyrin repeat and coiled-coil containing 2;Tetratricopeptide repeat, ankyrin repeat and coiled-coil containing 2
PAK6	A0A8V0ZM37;A0A8V0ZSD2;A0A8V0ZUC6	non-specific serine/threonine protein kinase
RGS19	A0A8V0ZMA8;F1NJM4	Regulator of G-protein signaling 19
COL11A1	A0A8V0ZMD5;A0A8V0ZMG5;A0A8V0ZSN2;A0A8V0ZSR4;A0A8V0ZUP2;A0A8V0ZUP9;A0A8V0ZUR6;A0A8V0ZVW0	Collagen type XI alpha 1 chain
PTMS	A0A8V0ZME5	Uncharacterized protein
PLIN1	A0A8V0ZMJ0	Perilipin 1
LOC107057318	A0A8V0ZMJ3	Fat storage inducing transmembrane protein 2
C1orf50	A0A8V0ZMU1	Chromosome 1 open reading frame 50
OLFM3	A0A8V0ZMU3;A0A8V0ZMU7;A0A8V0ZMV2;A0A8V0ZT26;A0A8V0ZT31	Olfactomedin 3
STK25	A0A8V0ZMX9;A0A8V0ZT53;A0A8V0ZT63;A0A8V1A0Q5	Serine/threonine kinase 25
ARHGAP33	A0A8V0ZMZ0;A0A8V0ZT66;A0A8V1A0R7	Rho GTPase activating protein 32
PARVA	A0A8V0ZN45;F1P5V9	Parvin alpha
DGKG	A0A8V0ZN57;A0A8V0ZWR7;A0A8V1A0W8	Diacylglycerol kinase
GFAP	A0A8V0ZNC8	Glial fibrillary acidic protein
CADPS	A0A8V0ZNE5	Calcium-dependent secretion activator 1
SELENOM	A0A8V0ZNE9	Selenoprotein M
LOC107051846	A0A8V0ZNF9	Insulin receptor substrate 1
ABLIM1	A0A8V0ZNG3;A0A8V0ZNH2;A0A8V0ZQ87;A0A8V0ZQ93	Actin binding LIM protein 1
INPP5J	A0A8V0ZNI5;A0A8V0ZNX4	Inositol polyphosphate-5-phosphatase J
PAX6	A0A8V0ZNK7;A0A8V0ZTT5	Paired box 6
C1R	A0A8V0ZNL2	Complement C1r
IFFO1	A0A8V0ZNP0;A0A8V0ZTY6	Intermediate filament family orphan 1
ECHS1	A0A8V0ZNU3	Enoyl-CoA hydratase, short chain 1
SCAMP5	A0A8V0ZNW5;A0A8V0ZXM8	Secretory carrier-associated membrane protein
NYAP2	A0A8V0ZNY8;A0A8V0ZRI0;A0A8V0ZRI5;A0A8V0ZWF4;F1NIB8	Neuronal tyrosine-phosphorylated phosphoinositide-3-kinase adaptor 2
AP4E1	A0A8V0ZP15	Adaptor related protein complex 4 subunit epsilon 1
KIAA0895L	A0A8V0ZP16	Microtubule associated tyrosine carboxypeptidase 1
KANK4	A0A8V0ZP92	KN motif and ankyrin repeat domains 4
DMXL2	A0A8V0ZPA2	Dmx like 2
CNTNAP1	A0A8V0ZPB7	Contactin associated protein 1
GCLM	A0A8V0ZPB9	GCS light chain
SATB2	A0A8V0ZPD1;A0A8V0ZUJ9;A0A8V0ZUK4;A0A8V0ZWK7;A0A8V0ZWL1;A0A8V0ZWN1;E1BZL3	DNA-binding protein SATB
GFRA1	A0A8V0ZPE7;A0A8V0ZR92;A0A8V0ZRZ6;O13156	GDNF family receptor alpha 1;GDNF family receptor alpha-1;GDNF family receptor alpha-1;GDNF family receptor alpha-1
BECN1	A0A8V0ZPH6;Q5ZKS6	Beclin-1
CRHR1	A0A8V0ZPJ5;F1NS14;Q90812	Corticotropin-releasing factor receptor 1
SAMD8	A0A8V0ZPK7	Sterile alpha motif domain containing 8
MIGA1	A0A8V0ZPP6;A0A8V0ZQ58;A0A8V0ZQ68;A0A8V0ZVC0;A0A8V0ZVC5	Mitoguardin 1
THSD4	A0A8V0ZPT3;A0A8V0ZPT8;A0A8V0ZRN1;A0A8V0ZRN6	Thrombospondin type 1 domain containing 4
LOC424167	A0A8V0ZPT7;A0A8V0ZV14;A0A8V0ZV33;A0A8V1A2I3	Collagen alpha-1(XXVIII) chain;VWFA domain-containing protein;Collagen alpha-1(XXVIII) chain;Collagen alpha-1(XXVIII) chain
LOC121107692	A0A8V0ZPV0;A0A8V0ZRP1	Keratin 12
IGLL1	A0A8V0ZQ55;A0A8V0ZVD7;A0A8V0ZXF2;P20763	Immunoglobulin lambda-like polypeptide 1;Immunoglobulin lambda-like polypeptide 1;Immunoglobulin lambda-like polypeptide 1;Ig lambda chain C region
AGL	A0A8V0ZQ64;A0A8V0ZZ38	Glycogen debranching enzyme
LIMS2	A0A8V0ZQ80;A0A8V0ZQ85;A0A8V0ZVF1;A0A8V0ZVG1;A0A8V0ZVG5;A0A8V1A2V8	LIM domain-containing protein
OSBPL5	A0A8V0ZQ90;A0A8V0ZQA2;A0A8V0ZVH0;A0A8V0ZVH5;A0A8V0ZVI6;A0A8V0ZVJ0;A0A8V0ZXI7;A0A8V0ZXJ7;A0A8V1A2W6	Oxysterol-binding protein
TUBA4AL	A0A8V0ZQ95	Tubulin alpha chain
LRRC8C	A0A8V0ZQA9;A0A8V0ZQB4;E1C957	Leucine rich repeat containing 8 VRAC subunit C
SYT12	A0A8V0ZQC5;E1BY95	Synaptotagmin 12
SGIP1	A0A8V0ZQD4	SH3-containing GRB2-like protein 3-interacting protein 1
CALB2	A0A8V0ZQD6;P07090	Calretinin
CORO1B	A0A8V0ZQD9	Coronin
NGEF	A0A8V0ZQG4;A0A8V0ZQH2	Neuronal guanine nucleotide exchange factor
FHIP2A	A0A8V0ZQH7;A0A8V0ZR65;A0A8V0ZW62	FHF complex subunit HOOK interacting protein 2A
PAOX	A0A8V0ZQU7;F1NJV1	Polyamine oxidase
SLC7A6	A0A8V0ZQV6;A0A8V0ZSS8	Solute carrier family 7 member 6
DNAJC6	A0A8V0ZQW8	DnaJ heat shock protein family (Hsp40) member C6
RAP1GAP3	A0A8V0ZQY3;A0A8V0ZR08;A0A8V0ZW43;A0A8V0ZYD1;A0A8V1A039;A0A8V1A048;A0A8V1A3L6	RAP1 GTPase activating protein 3
LEPROT	A0A8V0ZQY8;A0A8V1A3M0;Q5ZJD9	Leptin receptor overlapping transcript;Leptin receptor overlapping transcript;Leptin receptor gene-related protein
PRAP1	A0A8V0ZR93	Proline rich acidic protein 1
LOC426193	A0A8V0ZRA6	Tetratricopeptide repeat protein 38
CCDC32	A0A8V0ZRC7;A0A8V0ZUD0	Coiled-coil domain containing 32
NDRG4	A0A8V0ZRI4;A0A8V0ZTH5	NDRG family member 4
ARHGEF4	A0A8V0ZRJ1;A0A8V0ZRK2;A0A8V0ZYU9;A0A8V1A0M9;A0A8V1A0N5;A0A8V1A0P3;A0A8V1A0P9;A0A8V1A476;A0A8V1A484;A0A8V1A494	Rho guanine nucleotide exchange factor 4
TARBP2	A0A8V0ZRL4;A0A8V1A0R4	TARBP2 subunit of RISC loading complex;RISC-loading complex subunit TARBP2
CCAR1	A0A8V0ZRM0;A0A8V0ZTK7;A0A8V0ZUM3	Cell division cycle and apoptosis regulator 1
ACSBG1	A0A8V0ZRQ1;A0A8V0ZWX0	Acyl-CoA synthetase bubblegum family member 1
LOC107050029	A0A8V0ZRR2	Voltage-dependent L-type calcium channel subunit beta-3
CHID1	A0A8V0ZRT1;A0A8V0ZZ35;A0A8V1A4F2	Chitinase domain containing 1
TEX9	A0A8V0ZS38;A0A8V0ZV69	Testis expressed 9
HKDC1	A0A8V0ZS66;A0A8V0ZU62	hexokinase
KCNC1	A0A8V0ZS84;A0A8V0ZZJ4;A0A8V1A1E6;A0A8V1A1F1;A0A8V1A4X2	Potassium voltage-gated channel subfamily C member 1
PHAF1	A0A8V0ZSE2	Phagosome assembly factor 1
GPC2	A0A8V0ZSE7;A0A8V0ZXK1;A0A8V0ZXK5;A0A8V0ZZR7;A0A8V1A532;A0A8V1A537	Glypican-5
SMPD3	A0A8V0ZSF5	sphingomyelin phosphodiesterase
CHD6	A0A8V0ZSJ1;A0A8V1A573	DNA helicase
SLTM	A0A8V0ZSL6	SAFB like transcription modulator
SEPTIN5	A0A8V0ZSS5	Septin
ADAM11	A0A8V0ZSU7;A0A8V0ZSV1	ADAM metallopeptidase domain 11
PHRF1	A0A8V0ZSW0	PHD and ring finger domains 1
CNP	A0A8V0ZSX0;O57389	2',3'-cyclic-nucleotide 3'-phosphodiesterase;2',3'-cyclic-nucleotide 3'-phosphodiesterase
C12orf57	A0A8V0ZT58	Protein C10
ATPAF1	A0A8V0ZT65	ATP synthase mitochondrial F1 complex assembly factor 1
UBR3	A0A8V0ZT71;A0A8V0ZWK2;A0A8V1A0P4;A0A8V1A0Q1;A0A8V1A0S2	E3 ubiquitin-protein ligase
TAGLN	A0A8V0ZT74;P19966	Transgelin
ZNF740	A0A8V0ZT78;A0A8V1A2I5	Zinc finger protein 740
PPP1R19L	A0A8V0ZT93	Protein phosphatase 1 regulatory subunit 9 like
CYP4A22	A0A8V0ZTD0	Cytochrome P450, family 4, subfamily B, polypeptide 7
ESAM	A0A8V0ZTK3;A0A8V1A0X5;A0A8V1A681;A0A8V1A693;A0A8V1A698	Ig-like domain-containing protein
LRRC7	A0A8V0ZTN0;A0A8V0ZX48;A0A8V1A173	Leucine rich repeat containing 7
KCNQ2	A0A8V0ZTS2	Potassium voltage-gated channel subfamily Q member 2
SLC6A9	A0A8V0ZTV1;A0A8V0ZVW9;F1P300	Transporter;Solute carrier family 6 member 9;Solute carrier family 6 member 9
SHISA4	A0A8V0ZU11	Shisa family member 4
SSH3	A0A8V0ZU36	protein-serine/threonine phosphatase
FAM20C	A0A8V0ZU54	FAM20C golgi associated secretory pathway kinase
CEND1	A0A8V0ZU72	Cell cycle exit and neuronal differentiation 1
MT4	A0A8V0ZU73;P68497	Metallothionein
SEZ6L	A0A8V0ZU76;A0A8V0ZVC4	Seizure related 6 homolog like
TMED2	A0A8V0ZUA4	Transmembrane p24 trafficking protein 2
LOC107050879	A0A8V0ZUD4	Kinesin family member 5A
PIP4K2C	A0A8V0ZUI9;A0A8V0ZWL6	Phosphatidylinositol-5-phosphate 4-kinase type 2 gamma
MPP2	A0A8V0ZUJ8;A0A8V1A415;A0A8V1A764	MAGUK p55 scaffold protein 2
SUOX	A0A8V0ZUQ1;A0A8V1A250;P07850	sulfite oxidase;sulfite oxidase;Sulfite oxidase
SHANK2	A0A8V0ZUQ6;A0A8V0ZZW6;A0A8V1A483	SH3 and multiple ankyrin repeat domains 2
MAPT	A0A8V0ZV13	Microtubule-associated protein
COA3	A0A8V0ZV35	Cytochrome c oxidase assembly factor 3
BCL9L	A0A8V0ZV36;A0A8V1A080;A0A8V1A2J2;A0A8V1A4L7;A0A8V1A7S0	BCL9 like
ATN1	A0A8V0ZV59;A0A8V0ZWG3;A0A8V0ZWG9	Atrophin 1
PDE1A	A0A8V0ZVD4	Phosphodiesterase
PITPNM2	A0A8V0ZVF0;A0A8V1A0J4;A0A8V1A500;A0A8V1A835	Phosphatidylinositol transfer protein membrane associated 2
PTPRT	A0A8V0ZVG8;A0A8V0ZWV9;A0A8V1A0Y6;A0A8V1A100	protein-tyrosine-phosphatase
ADAL	A0A8V0ZVG9;A0A8V0ZVH4;A0A8V1A0M6;A0A8V1A2X9;A0A8V1A520;A0A8V1A525	Adenosine deaminase like
LARP6	A0A8V0ZVH9	La ribonucleoprotein 6, translational regulator
ANKRD52	A0A8V0ZVN4;A0A8V1A8D8;Q5ZLC8	Ankyrin repeat domain 52;Ankyrin repeat domain 52;Serine/threonine-protein phosphatase 6 regulatory ankyrin repeat subunit C
CD44	A0A8V0ZVY7;A0A8V0ZVZ1;A0A8V0ZVZ9;A0A8V0ZW03;A0A8V1A148;A0A8V1A159;A0A8V1A164;A0A8V1A3G0;A0A8V1A5L8;A0A8V1A8P7	CD44 antigen
DIDO1	A0A8V0ZVZ7;A0A8V1A3F4	Death inducer-obliterator 1
KRT75L4	A0A8V0ZW02	IF rod domain-containing protein
CLSTN3	A0A8V0ZW06;A0A8V0ZXH5;A0A8V1A1I2	Calsyntenin 3
SLC1A2	A0A8V0ZWA7	Amino acid transporter
SUMO1	A0A8V0ZWF7;A0A8V1A1L9;A0A8V1A1M4;A0A8V1A678;A0A8V1A945;A0A8V1A956;Q8QGH2	Small ubiquitin-like modifier 1;Small ubiquitin-like modifier 1;Small ubiquitin-like modifier 1;Small ubiquitin-related modifier;Small ubiquitin-related modifier;Small ubiquitin-related modifier;Small ubiquitin-related modifier 1
NKAIN4	A0A8V0ZWI6;A0A8V0ZYK6;A0A8V0ZYL2;A0A8V1A0D5;A0A8V1A3Y2;A0A8V1A3Y7	Sodium/potassium-transporting ATPase subunit beta-1-interacting protein
SLC35B1	A0A8V0ZWJ7;Q8AWB6	Solute carrier family 35 member B1
RWDD3	A0A8V0ZWL8	RWD domain-containing protein 3
BMPR2	A0A8V0ZWL9;A0A8V1A456;A0A8V1A6F8;A0A8V1A6G4;A0A8V1A6H6;A0A8V1A9C7	receptor protein serine/threonine kinase
RIMS4	A0A8V0ZWM3;A0A8V0ZYQ3;A0A8V1A434	Regulating synaptic membrane exocytosis 4
NRIP2	A0A8V0ZWS8	Nuclear receptor interacting protein 3
VSTM2B	A0A8V0ZWU3	V-set and transmembrane domain containing 2B
RAP1A	A0A8V0ZWU7	small monomeric GTPase
MAP3K12	A0A8V0ZWW1	Mitogen-activated protein kinase kinase kinase
SAMD14	A0A8V0ZWW9	Sterile alpha motif domain containing 14
CAPNS2	A0A8V0ZWY5;A0A8V1A6U9;A0A8V1A9L4	Lysophosphatidylcholine acyltransferase 2
TPST2	A0A8V0ZX23;F1NGS3;Q5ZJI0	Protein-tyrosine sulfotransferase;Protein-tyrosine sulfotransferase;Protein-tyrosine sulfotransferase 2
[truncated: 545 more rows]

## Sheet: CC_unique Gaertner et al
	Supplementary table S2: Gene ontology analysis based on Cellular Compartments (CC) of proteins uniquely identified in Gaertner et al. Informatiom on GO Term, Number of associated proteins (Count), Total percentage of identified proteins associated with the pathway (%), p-value, associated genes, total number of included proteins (list total), fold enrichment value and adjusted p-value (Benjamini)
[truncated: 54 more rows]
