# Supplementary material for: Neurodevelopmental Impact of Prenatal Stress: A Proteomic Analysis of Myelination Disruptions in the Avian Embryo
Source: Dev Neurobiol. 2025 Oct 14;85(4):e23003. doi: 10.1002/dneu.23003 (PMC12521880; doi:10.1002/dneu.23003)
Supplement: Supplementary file 4 — Supplementary Table: dneu23003‐sup‐0004‐Table 4.xlsx [file DNEU-85-0-s003.xlsx]

## Sheet: Total
	Raw Data			Test for normal distribution				Mann-Whitney Test			Welch's T-Test
	CTRL	CORT		Shapiro-Wilk test				Column B	CORT		Column B	CORT
	144	94		W	0.916	0.9459		vs.	vs.		vs.	vs.
	122	97		P value	0.3983	0.6907		Column A	CTRL		Column A	CTRL
	143	89		Passed normality test (alpha=0.05)?	Yes	Yes
	142	87		P value summary	ns	ns		Mann Whitney test			Unpaired t test with Welch's correction
	131							P value	0.004		P value	<0.0001
	131							Exact or approximate P value?	Exact		P value summary	****
	138							P value summary	**		Significantly different (P < 0.05)?	Yes
	127							Significantly different (P < 0.05)?	Yes		One- or two-tailed P value?	Two-tailed
								One- or two-tailed P value?	Two-tailed		Welch-corrected t, df	t=11.67, df=9.666
								Sum of ranks in column A,B	68 , 10
								Mann-Whitney U	0		How big is the difference?
											Mean of column A	134.8
								Difference between medians			Mean of column B	91.75
								Median of column A	134.5, n=8		Difference between means (B - A) ± SEM	-43.00 ± 3.685
								Median of column B	91.50, n=4		95% confidence interval	-51.25 to -34.75
								Difference: Actual	-43		R squared (eta squared)	0.9337
								Difference: Hodges-Lehmann	-44
											F test to compare variances
											F, DFn, Dfd	3.193, 7, 3
											P value	0.3687
											P value summary	ns
											Significantly different (P < 0.05)?	No
											Data analyzed
											Sample size, column A	8
											Sample size, column B	4

## Sheet: Optical Lobe
	Raw Data			Averaged			Test for normal distribution				Mann-Whitney Test			Welch's T-test
	CTRL	CORT					Shapiro-Wilk test				Column B	CORT		Column B	CORT
	22.129	15.268		21.0025	14.0505		W	0.8465	0.9483		vs.	vs.		vs.	vs.
	19.876	12.833		16.682	13.5055		P value	0.0877	0.7055		Column A	CTRL		Column A	CTRL
	15.956	13.644		19.8675	16.492		Passed normality test (alpha=0.05)?	Yes	Yes
	17.408	13.367		20.831	14.947		P value summary	ns	ns		Mann Whitney test			Unpaired t test with Welch's correction
	21.919	16.141		19.522							P value	0.004		P value	0.0011
	17.816	16.843		19.2165							Exact or approximate P value?	Exact		P value summary	**
	20.29	14.942		19.831							P value summary	**		Significantly different (P < 0.05)?	Yes
	21.372	14.952		16.563							Significantly different (P < 0.05)?	Yes		One- or two-tailed P value?	Two-tailed
	21.649										One- or two-tailed P value?	Two-tailed		Welch-corrected t, df	t=5.010, df=7.818
	17.395										Sum of ranks in column A,B	68 , 10
	18.765										Mann-Whitney U	0		How big is the difference?
	19.668													Mean of column A	19.19
	22.96										Difference between medians			Mean of column B	14.75
	16.702										Median of column A	19.68, n=8		Difference between means (B - A) ± SEM	-4.441 ± 0.8864
	17.184										Median of column B	14.50, n=4		95% confidence interval	-6.493 to -2.388
	15.942										Difference: Actual	-5.178		R squared (eta squared)	0.7625
											Difference: Hodges-Lehmann	-4.73
														F test to compare variances
														F, DFn, Dfd	1.689, 7, 3
														P value	0.7204
														P value summary	ns
														Significantly different (P < 0.05)?	No

## Sheet: Cerebellum
	Raw Data			Test for normal distribution				Mann-Whitney Test			Welch's T-test
	CTRL	CORT		Shapiro-Wilk test				Column B	CORT		Column B	CORT
	21.885	14.21		W	0.9355	0.8817		vs.	vs.		vs.	vs.
	19.243	13.144		P value	0.5672	0.3458		Column A	CTRL		Column A	CTRL
	20.475	10.752		Passed normality test (alpha=0.05)?	Yes	Yes
	21.611	13.403		P value summary	ns	ns		Mann Whitney test			Unpaired t test with Welch's correction
	20.996							P value	0.004		P value	0.0002
	17.471							Exact or approximate P value?	Exact		P value summary	***
	18.506							P value summary	**		Significantly different (P < 0.05)?	Yes
	16.649							Significantly different (P < 0.05)?	Yes		One- or two-tailed P value?	Two-tailed
								One- or two-tailed P value?	Two-tailed		Welch-corrected t, df	t=6.637, df=7.867
								Sum of ranks in column A,B	68 , 10
								Mann-Whitney U	0		How big is the difference?
											Mean of column A	19.6
								Difference between medians			Mean of column B	12.88
								Median of column A	19.86, n=8		Difference between means (B - A) ± SEM	-6.727 ± 1.014
								Median of column B	13.27, n=4		95% confidence interval	-9.072 to -4.383
								Difference: Actual	-6.586		R squared (eta squared)	0.8485
								Difference: Hodges-Lehmann	-6.929
											F test to compare variances
											F, DFn, Dfd	1.713, 7, 3
											P value	0.7111
											P value summary	ns
											Significantly different (P < 0.05)?	No
											Data analyzed
											Sample size, column A	8
											Sample size, column B	4

## Sheet: Telencephalon
	Raw Data			Test for normal distribution				Mann-Whitney Test			Welch's T-test
	CTRL	CORT		Shapiro-Wilk test				Column B	CORT		Column B	CORT
	57.7	37.1		W	0.9409	0.8644		vs.	vs.		vs.	vs.
	67.01	39.7		P value	0.6197	0.2763		Column A	CTRL		Column A	CTRL
	65.7	39.6		Passed normality test (alpha=0.05)?	Yes	Yes
	59.4	35.8		P value summary	ns	ns		Mann Whitney test			Unpaired t test with Welch's correction
	65.07			Number of values	8	4		P value	0.004		P value	<0.0001
	60.8							Exact or approximate P value?	Exact		P value summary	****
	55.3							P value summary	**		Significantly different (P < 0.05)?	Yes
	68.6							Significantly different (P < 0.05)?	Yes		One- or two-tailed P value?	Two-tailed
								One- or two-tailed P value?	Two-tailed		Welch-corrected t, df	t=12.49, df=9.844
								Sum of ranks in column A,B	68 , 10
								Mann-Whitney U	0		How big is the difference?
											Mean of column A	62.45
								Difference between medians			Mean of column B	38.05
								Median of column A	62.94, n=8		Difference between means (B - A) ± SEM	-24.40 ± 1.953
								Median of column B	38.35, n=4		95% confidence interval	-28.76 to -20.04
								Difference: Actual	-24.59		R squared (eta squared)	0.9407
								Difference: Hodges-Lehmann	-25.19
											F test to compare variances
											F, DFn, Dfd	6.251, 7, 3
											P value	0.1602
											P value summary	ns
											Significantly different (P < 0.05)?	No
											Data analyzed
											Sample size, column A	8
											Sample size, column B	4

## Sheet: NR3C1 Intensity
	Raw Data			Test for normal distribution				Welch's T-Test
	CTRL	CORT		Shapiro-Wilk test				Column B	CORT
	33.382	11.964		W	0.902	0.8822		vs.	vs.
	32.752	11.861		P value	0.4208	0.3192		Column A	CTRL
	31.986	13.55		Passed normality test (alpha=0.05)?	Yes	Yes
	30.559	11.047		P value summary	ns	ns		Unpaired t test with Welch's correction
	27.542	13.67						P value	<0.0001
								P value summary	****
								Significantly different (P < 0.05)?	Yes
								One- or two-tailed P value?	Two-tailed
								Welch-corrected t, df	t=16.26, df=5.837
								How big is the difference?
								Mean of column A	31.24
								Mean of column B	12.42
								Difference between means (B - A) ± SEM	-18.83 ± 1.158
								95% confidence interval	-21.68 to -15.97
								R squared (eta squared)	0.9784
								F test to compare variances
								F, DFn, Dfd	4.112, 4, 4
								P value	0.1996
								P value summary	ns
								Significantly different (P < 0.05)?	No
								Data analyzed
								Sample size, column A	5
								Sample size, column B	5

## Sheet: qPCR MBP
	Raw Data			Test for normal distribution				Mann-Whitney Test			Welch's T-Test
	CTRL	CORT		Shapiro-Wilk test				Column A	CTRL		Column B	CORT
	0.96	0.26		W	0.9814	0.9952					vs.	vs.
	0.49	0.43		P value	0.942	0.9824		Mann Whitney test			Column A	CTRL
	1.5	0.56		Passed normality test (alpha=0.05)?	Yes	Yes		P value	0.0317
	0.77	0.36		P value summary	ns	ns		Exact or approximate P value?	Exact		Unpaired t test with Welch's correction
	1.28							P value summary	*		P value	0.0259
								Significantly different (P < 0.05)?	Yes		P value summary	*
								One- or two-tailed P value?	Two-tailed		Significantly different (P < 0.05)?	Yes
								Sum of ranks in column A,B	34 , 11		One- or two-tailed P value?	Two-tailed
								Mann-Whitney U	1		Welch-corrected t, df	t=3.144, df=4.949
								Difference between medians			How big is the difference?
								Median of column A	0.9600, n=5		Mean of column A	1
								Median of column B	0.3950, n=4		Mean of column B	0.4025
								Difference: Actual	-0.565		Difference between means (B - A) ± SEM	-0.5975 ± 0.1901
								Difference: Hodges-Lehmann	-0.565		95% confidence interval	-1.088 to -0.1074
											R squared (eta squared)	0.6663
											F test to compare variances
											F, DFn, Dfd	10.12, 4, 3
											P value	0.0869
											P value summary	ns
											Significantly different (P < 0.05)?	No
											Data analyzed
											Sample size, column A	5
											Sample size, column B	4

## Sheet: qPCR CNP
	Raw Data			Test for normal distribution				Mann-Whitney Test			Welch's T-Test
	CTRL	CORT		Shapiro-Wilk test				Column A	CTRL		Column B	CORT
	1.02	0.51		W	0.9739	0.9941					vs.	vs.
	0.89	0.57		P value	0.8995	0.9773		Mann Whitney test			Column A	CTRL
	1.11	0.7		Passed normality test (alpha=0.05)?	Yes	Yes		P value	0.0159
	0.94	0.63		P value summary	ns	ns		Exact or approximate P value?	Exact		Unpaired t test with Welch's correction
	1.04							P value summary	*		P value	0.0002
								Significantly different (P < 0.05)?	Yes		P value summary	***
								One- or two-tailed P value?	Two-tailed		Significantly different (P < 0.05)?	Yes
								Sum of ranks in column A,B	35 , 10		One- or two-tailed P value?	Two-tailed
								Mann-Whitney U	0		Welch-corrected t, df	t=7.087, df=6.737
								Difference between medians			How big is the difference?
								Median of column A	1.020, n=5		Mean of column A	1
								Median of column B	0.6000, n=4		Mean of column B	0.6025
								Difference: Actual	-0.42		Difference between means (B - A) ± SEM	-0.3975 ± 0.05609
								Difference: Hodges-Lehmann	-0.4		95% confidence interval	-0.5312 to -0.2638
											R squared (eta squared)	0.8817
											F test to compare variances
											F, DFn, Dfd	1.125, 4, 3
											P value	0.9616
											P value summary	ns
											Significantly different (P < 0.05)?	No
											Data analyzed
											Sample size, column A	5
											Sample size, column B	4

## Sheet: Boxplots
PG.Genes	PG.ProteinAccessions	PG.ProteinDescriptions	LFQ CTRL 1	LFQ CTRL 2	LFQ CTRL 3	LFQ CTRL 4	LFQ CTRL 5	LFQ CTRL 6	LFQ CORT 1	LFQ CORT 2	LFQ CORT 3	LFQ CORT 4	LFQ CORT 5	Median LFQ CTRL	Median LFQ CORT	Student's T-test significant	Students p-value	-Log Student's T-test p-value CORT_CTRL	Student's T-test Difference CORT_CTRL	Student's T-test Test statistic CORT_CTRL	-Log Student's T-test p-value CORT_CTRL_	Student's T-test q-value CORT_CTRL	Student's T-test Difference CORT_CTRL_	Student's T-test Test statistic CORT_CTRL_	-Log Student's T-test p-value CORT_CTRL__	Student's T-test q-value CORT_CTRL_	Student's T-test Difference CORT_CTRL__	Student's T-test Test statistic CORT_CTRL__
SNCA	A0A8V0XY02;A0A8V0XZX6;A0A8V0Y2C9;Q9I9H1	Alpha-synuclein	18.4599	17.9102	17.5451	18.2273	17.6003	17.8315	18.0155	17.8218	18.298	18.0332	17.5251	17.8708	18.0155		0.962128	0.016767	0.00967916	0.0488207	0.016767	0.990235	0.00967916	0.0488207	0.016767	0.991903	0.00967916	0.0488207
NEFL	A0A8V0Z272	Neurofilament light chain	20.5186	20.5606	20.3676	20.3493	20.6818	20.5722	20.5248	20.4239	20.5993	20.3634	20.4898	20.5396	20.4898		0.691054	0.160488	-0.028113	-0.41048	0.160488	0.897798	-0.028113	-0.41048	0.160488	0.907887	-0.028113	-0.41048
NEFL	A0A8V0Z277	Neurofilament light chain	19.5949	19.8588	19.3458	19.5895	20.078	19.6809	19.737	19.5981	19.9299	19.4922	19.6509	19.6379	19.6509		0.942651	0.0256489	-0.00973651	-0.0739712	0.0256489	0.986085	-0.00973651	-0.0739712	0.0256489	0.988718	-0.00973651	-0.0739712
NEFM	A0A8V0Z874	Neurofilament, medium polypeptide	19.1394	19.3036	18.999	19.0073	19.3713	19.1184	19.2749	19.0002	19.2981	19.0259	19.1948	19.1289	19.1948		0.980147	0.00870895	0.0022721	0.025585	0.00870895	0.993741	0.0022721	0.025585	0.00870895	0.994545	0.0022721	0.025585
NEFH	A0A8V0X2G0	Neurofilament heavy chain	16.3299	16.4016	16.1661	16.2413	16.6857	16.3289	15.8869	15.9898	16.3167	15.7158	16.0139	16.3294	15.9898	CORT_CTRL	0.0124116	1.90617	-0.374299	-3.11534	1.90617	0.357832	-0.374299	-3.11534	1.90617	0.299893	-0.374299	-3.11534
APP	A0A8V0Y2F5	Amyloid-beta A4 protein	16.9888	17.0286	17.0094	16.9561	17.0303	17.1063	17.3544	17.1993	17.1764	17.2361	17.2109	17.019	17.2109	CORT_CTRL	0.000218533	3.66048	0.215512	5.93807	3.66048	0.137074	0.215512	5.93807	3.66048	0.132	0.215512	5.93807
APP	A0A8V0Y745	Amyloid-beta A4 protein	11.4284	10.8532	10.2936	10.8266	10.9214	10.993	10.9353	11.3794	11.3596	10.4231	11.4906	10.8873	11.3596		0.364727	0.438032	0.231547	0.954575	0.438032	0.769387	0.231547	0.954575	0.438032	0.778412	0.231547	0.954575
MAPT	A0A8V0ZV13	Microtubule-associated protein	19.6092	19.5809	19.1149	18.9371	18.5237	18.9961	19.6981	18.9463	19.518	19.7217	19.3622	19.0555	19.518		0.188195	0.725392	0.322264	1.42395	0.725392	0.652759	0.322264	1.42395	0.725392	0.640523	0.322264	1.42395
MAPT	A0A8V0ZV46	Microtubule-associated protein	17.9326	17.7564	17.6911	17.6547	17.1913	17.5582	17.8761	17.6988	17.8182	17.9676	17.7835	17.6729	17.8182		0.131515	0.881026	0.198123	1.65888	0.881026	0.603059	0.198123	1.65888	0.881026	0.580137	0.198123	1.65888
MAPT	A0A8V1A2K7	Microtubule-associated protein	20.2739	19.7611	19.4573	19.7979	18.961	19.3081	20.2472	19.7352	20.037	20.212	19.405	19.6092	20.037		0.214762	0.668042	0.334078	1.33467	0.668042	0.67831	0.334078	1.33467	0.668042	0.670445	0.334078	1.33467
GFAP	A0A8V0ZNC8	Glial fibrillary acidic protein	13.769	13.5925	13.5006	13.9961	14.1053	13.7258	13.5977	13.2219	13.4935	12.9515	12.4676	13.7474	13.2219	CORT_CTRL	0.0148736	1.82758	-0.635089	-3.00342	1.82758	0.379195	-0.635089	-3.00342	1.82758	0.321067	-0.635089	-3.00342
S100B	E1C251	Protein S100-B	9.15106	11.2892	9.78207969665527;True;0	10.5024	9.95763111114502;True;0	9.91114	10.2575	9.56321	10.0469	10.3513	10.3628	10.2068	10.2575		0.961798	0.0169161	0.0174455	0.0492471	0.0169161	0.990235	0.0174455	0.0492471	0.0169161	0.992061	0.0174455	0.0492471
MBP	A0A3Q3A587;A0A8V0XTX9	Myelin basic protein	16.6627	16.8878	16.0177	16.0458	17.0007	16.4464	16.1926	15.4087	16.4085	15.3224	14.9147	16.5546	15.4087	CORT_CTRL	0.0233184	1.6323	-0.8608	-2.72754	1.6323	0.42146	-0.8608	-2.72754	1.6323	0.362659	-0.8608	-2.72754
PLP1	A0A8V0YW58;A0A8V0YY40;P23289	Proteolipid protein 1;Proteolipid protein 1;Myelin proteolipid protein	15.1531	15.6047	15.0514	15.2839	16.2202	15.3431	14.5489	14.5026	15.2318	13.8773	13.816	15.3135	14.5026	CORT_CTRL	0.00709403	2.14911	-1.04739	-3.46594	2.14911	0.32729	-1.04739	-3.46594	2.14911	0.270254	-1.04739	-3.46594
CNP	A0A8V0ZSX0;O57389	2',3'-cyclic-nucleotide 3'-phosphodiesterase;2',3'-cyclic-nucleotide 3'-phosphodiesterase	15.69	16.0809	15.4178	15.81	16.315	15.8085	15.5027	15.2817	15.8914	14.9541	15.0151	15.8093	15.2817	CORT_CTRL	0.0333325	1.47713	-0.524696	-2.5096	1.47713	0.451362	-0.524696	-2.5096	1.47713	0.397248	-0.524696	-2.5096
PROS1	A0A8V0XPZ5	Protein S	13.6015	13.2428	13.3738	13.5103	13.546	13.7126	13.6434	13.4679	13.7235	12.7277	13.5728	13.5281	13.5728		0.701757	0.153813	-0.0707784	-0.395399	0.153813	0.900323	-0.0707784	-0.395399	0.153813	0.909594	-0.0707784	-0.395399
OLFML3	Q25C36	Olfactomedin-like protein 3	12.8317	13.4157	12.9399	12.9424	13.4255	13.3185	13.4173	13.3787	13.2792	13.1986	13.4914	13.1305	13.3787		0.145814	0.8362	0.207415	1.59215	0.8362	0.618849	0.207415	1.59215	0.8362	0.599788	0.207415	1.59215
HEXB	F1NTQ2	Beta-hexosaminidase	13.8608	13.9293	13.9136	13.1296	14.1577	13.6545	13.9924	12.8638	13.5183	13.8287	13.8684	13.8872	13.8287		0.527579	0.277712	-0.159918	-0.65707	0.277712	0.835796	-0.159918	-0.65707	0.277712	0.849025	-0.159918	-0.65707
